# Supplementary material for: The genetic control of growth rate: a systems biology study in yeast
Source: BMC Syst Biol. 2012 Jan 13;6:4. doi: 10.1186/1752-0509-6-4 (PMC3398284; doi:10.1186/1752-0509-6-4)
Supplement: Additional file 3 — Table S1: Relative growth rates from the experiments. Abbreviations: C, N, P: Carbon-, Nitrogen- or Phosphorus-limited F1 media 01, 02, 03: Dilution rates in chemostats of 0.1, 0.2 or 0.3 h-1, respectively Turb: Turbidostat FPM: Footprinting media Columns: 1: Systematic name of the ORF, one copy of which has been deleted in the hemizygous diploids All columns denoted as .FCC': Relative growth rate (modified control coefficient) of the mutant in the corresponding experiment. All columns denoted as .P: P-value for rejecting the hypothesis that GR ≠ 0. All columns denoted as .FDR: False discovery rate at the specified P-value. [file 1752-0509-6-4-S3.XLS]

## Sheet: info
Additional File 3 Table S1: Relative growth rates from the experiments
Abbreviations:
C, N, P : Carbon-, Nitrogen- or Phosphorus-limited F1 media
01, 02, 03 : Dilution rates in chemostats of 0.1, 0.2 or 0.3 h-1, respectively
Turb: Turbidostat
FPM: Footprinting media
Columns:
1: Systematic name of the ORF, one copy of which has been deleted in the hemizygous diploids
All columns denoted as .FCC’ : Relative growth rate (modified control coefficient) of the mutant in the corresponding experiment.
All columns denoted as .P : P-value for rejecting the hypothesis that GR ≠ 0.
All columns denoted as .FDR : False discovery rate at the specified P-value

## Sheet: data
ORF	C01.FCC'	C01.P	C01.FDR	N01.FCC'	N01.P	N01.FDR	P01.FCC'	P01.P	P01.FDR	N02.FCC'	N02.P	N02.FDR	N03.FCC'	N03.P	N03.FDR	FPM03.FCC'	FPM03.P	FPM03.FDR	FPMTURB.FCC'	FPMTURB.P	FPMTURB.FDR
YAL001C	9.55997e-05	0.91526	0.944105	-0.00109462	0.0659675	0.109748	0.000169777	0.835859	0.864944	0.00313344	0.077318	0.141287	-0.00019566	0.734214	0.839357	-0.000378	0.650849	0.801506	-0.00604466	0.0102198	0.023718
YAL002W	-0.00199328	0.0260231	0.0684464	-0.00364755	0.000111417	0.000609957	-0.00170875	0.0192673	0.0366401	0.0020635	0.273748	0.382266	0.00187116	0.00350016	0.0270943	0.000886657	0.037925	0.117223	-0.0109626	1.96517e-05	0.000115835
YAL003W	-0.000942912	0.22925	0.352757	-0.00300264	0.00392488	0.0108019	0.00152218	0.318443	0.384209	0.000586011	0.662841	0.746753	-0.000986968	0.153352	0.311051	-0.000440901	0.562403	0.736396	-0.0079823	0.000925997	0.00315127
YAL004W	-0.00238162	0.00799775	0.0277599	-0.00364421	2.94432e-05	0.000213274	-0.00460081	2.9986e-06	2.23216e-05	-0.00720878	9.80008e-07	1.03841e-05	0.000551194	0.124345	0.268653	5.07454e-06	0.989529	0.994539	-0.00284652	0.0923883	0.150125
YAL005C	-0.0137593	0.00394871	0.0162525	-0.0131015	2.74385e-05	0.000200223	-0.00652149	0.013591	0.0271545	-0.019683	0.00119014	0.0049461	0.000161078	0.901788	0.948002	-0.00334905	0.0968792	0.23028	-0.0453755	4.37985e-12	6.80313e-11
YAL007C	-0.000962064	0.515621	0.637978	-0.00373997	0.000999343	0.00350911	-0.00140959	0.279015	0.344002	0.00152608	0.664108	0.747611	5.11394e-05	0.947086	0.973021	0.00281528	0.106583	0.246398	0.00633247	0.222705	0.309527
YAL008W	-0.000683314	0.305656	0.435453	-0.000934877	0.0642932	0.107391	0.000740634	0.435994	0.500624	-0.00320084	0.00858751	0.0245749	0.000333877	0.4849	0.656852	-0.00265376	3.61715e-05	0.000334234	-0.00826475	4.56874e-06	3.12215e-05
YAL009W	0.00249563	0.00284712	0.0124625	0.0002247	0.768396	0.820659	0.00304753	0.0984856	0.144661	0.00392566	0.00511591	0.0161472	-0.000659547	0.230512	0.405018	0.000508861	0.25115	0.446705	-0.00634067	0.0036935	0.0102572
YAL010C	0.00144622	0.0791269	0.159168	-8.84809e-05	0.902181	0.923329	0.00267092	0.062508	0.0987776	0.00434218	0.00797497	0.0231239	-8.3334e-05	0.910913	0.952775	0.000459145	0.485896	0.677437	-0.00490905	0.00760009	0.0185627
YAL011W	-0.00222056	0.0380477	0.0908294	-0.000393813	0.604047	0.681814	-0.00377999	0.00441682	0.0105911	-0.0137259	2.13787e-05	0.00015562	-0.00262013	0.00133823	0.0159293	-0.00223493	0.000184475	0.00142132	-0.0086026	0.000162266	0.000711856
YAL012W	0.00259879	0.000340365	0.00233134	0.000318799	0.63022	0.704238	0.00164772	0.00410308	0.00995164	0.00486522	2.15309e-05	0.000156344	0.00115845	0.0659285	0.177949	0.000325271	0.559038	0.733701	0.00246526	0.18553	0.266885
YAL013W	-0.00407526	0.112001	0.206809	-0.00203536	0.0454849	0.0805686	-0.000990436	0.254013	0.31694	0.00110054	0.542544	0.643699	-0.000358129	0.427656	0.604454	0.00398896	2.03953e-08	3.72441e-07	-0.00268682	0.283172	0.374818
YAL014C	0.000757375	0.129826	0.232399	0.00300737	0.00020422	0.000979396	0.000654194	0.512298	0.574418	0.00217551	0.193843	0.291158	-0.000434341	0.262391	0.441069	0.00113534	0.000759848	0.00495139	-0.00327436	0.122236	0.188481
YAL015C	-0.00287307	9.50052e-05	0.000867656	-0.00359988	0.000394012	0.00163978	-0.00429141	0.0001377	0.000568278	-0.00390774	0.030675	0.0681692	0.000376846	0.381871	0.564776	0.000179295	0.679317	0.818105	-0.00460384	0.0301651	0.058742
YAL016W	-0.00118541	0.542493	0.66168	-0.00215974	0.000300249	0.00132613	-0.00111761	4.84872e-05	0.000238725	0.00549178	2.87516e-05	0.000199944	0.000719092	0.351819	0.536914	0.00592417	9.6677e-15	5.45826e-13	0.010526	3.93659e-15	7.25756e-14
YAL017W	-0.00129567	0.0447246	0.103069	0.000295861	0.661125	0.731179	-0.0013633	0.00674535	0.0150524	2.21639e-05	0.988386	0.991234	0.000237503	0.742068	0.843964	0.00162011	0.116915	0.262358	0.00193473	0.452095	0.545797
YAL018C	-0.00178784	0.0705407	0.14571	-0.000347063	0.50972	0.59255	-0.00160054	0.0145934	0.0288842	0.000597723	0.741839	0.811198	0.000383372	0.608298	0.758055	0.00120642	0.00284106	0.0149307	0.0016673	0.469184	0.561843
YAL019W	-0.00327697	0.2618	0.38938	-0.00072509	0.248458	0.328713	-0.000397711	0.730123	0.775103	-0.00101334	0.798394	0.856441	-0.000772358	0.273141	0.45271	-0.00164875	0.00168688	0.00963888	-0.00696126	0.152397	0.22689
YAL020C	-0.00105126	0.100891	0.191984	-0.0010731	0.0716936	0.117562	-0.000688595	0.528227	0.589486	-0.000931145	0.381268	0.492007	-0.000356193	0.46213	0.636372	0.00016789	0.630792	0.787083	0.00535134	0.0520304	0.0933928
YAL021C	-0.00297829	0.000166904	0.0013384	-0.00186847	0.058659	0.0997217	-0.00754168	1.57073e-06	1.27162e-05	-0.00246967	0.155793	0.244817	0.00169928	0.000516371	0.00865871	0.00107204	0.0294258	0.0962713	0.00654497	0.0156691	0.0338552
YAL022C	-0.00246649	0.0039209	0.01617	-0.000601043	0.424265	0.513142	-0.000892374	0.424544	0.489279	0.000253518	0.850297	0.896814	-0.00100723	0.0837999	0.208281	-0.000327287	0.550132	0.728067	0.00603447	0.0509044	0.091566
YAL023C	-0.00237831	0.0164536	0.0483717	-0.0022112	0.0565567	0.0969029	0.000447978	0.113731	0.163048	-0.00643245	0.0097714	0.0273933	-0.00652039	0.000106889	0.00344395	-0.0100868	4.72635e-11	1.36554e-09	-0.00660965	0.0344347	0.0658432
YAL024C	0.00100193	0.0329878	0.0820604	-0.000155525	0.679062	0.745444	-0.00122067	0.00160241	0.00451817	0.00203009	0.0102832	0.0285523	-0.000165239	0.788867	0.877882	-0.00108889	0.0272647	0.0909414	-0.00271259	0.0318373	0.0616738
YAL025C	-0.000717008	0.255865	0.382763	-0.00446891	0.000861143	0.00309991	-0.00138494	0.000423836	0.00146511	-0.00324085	0.0187427	0.0461588	0.000135464	0.747276	0.847694	-0.00125417	0.00972179	0.0413176	-0.00447006	0.102799	0.164334
YAL026C	0.0012915	0.00743636	0.0263523	-0.000197008	0.732268	0.789787	-0.00171186	1.86677e-05	0.000107571	-0.000427606	0.766309	0.83141	0.000415826	0.50848	0.677606	-0.000849715	0.0992249	0.234252	-0.00652615	0.0167112	0.0356899
YAL027W	-0.000345258	0.763448	0.837766	0.00106259	0.414403	0.503374	-0.000688382	0.0729364	0.112699	0.00342522	0.259982	0.367026	0.000134333	0.877538	0.933476	0.000401213	0.615305	0.777096	-0.000193326	0.950825	0.96303
YAL029C	-0.000295177	0.613448	0.721747	-0.000659935	0.119217	0.180028	-0.00364801	5.66875e-08	7.15302e-07	-0.00281462	0.0358229	0.0771309	0.000861862	0.100896	0.235731	-0.00104577	0.0169009	0.0631118	0.000489993	0.806933	0.850175
YAL030W	-0.00035253	0.491345	0.617005	0.000842913	0.0645876	0.107852	-0.00129561	0.0415097	0.0695997	0.000358901	0.763283	0.829131	-0.00112624	0.0115157	0.0570644	-0.000792266	0.0536032	0.150627	-0.00395022	0.036323	0.0689193
YAL031C	-0.000996901	0.290832	0.419901	-1.17455e-05	0.975124	0.979926	-0.00155316	0.00100334	0.00303257	0.000668024	0.602009	0.695163	0.000513029	0.314506	0.497801	-0.000277532	0.575226	0.7464	-0.00595473	0.00184684	0.00566888
YAL032C	0.00136964	0.0571289	0.123826	0.00126525	0.147119	0.213814	0.000476386	0.501626	0.564806	0.00277373	0.117018	0.195075	0.000930118	0.0334373	0.112532	-0.000769024	0.050562	0.144389	-0.00304687	0.119259	0.184661
YAL033W	-0.00257488	0.00872868	0.0296705	-0.000582467	0.343781	0.429944	-0.00205316	0.000784975	0.00246445	0.000381059	0.741177	0.810773	-0.00163127	0.0616848	0.169999	0.000627009	0.331116	0.534125	0.00630005	0.00105354	0.00353049
YAL034C	-5.08386e-05	0.940078	0.961027	-0.000276441	0.671961	0.739157	-0.00132831	0.0164233	0.0320134	-0.00594516	0.00017031	0.0009402	-0.00127933	0.161818	0.322066	-2.32623e-05	0.976516	0.988654	-0.00108215	0.679867	0.746743
YAL034W-A	-0.00232872	0.0376028	0.0903139	-0.00425965	0.0139434	0.0304829	-0.00129143	0.367178	0.434717	-0.00920511	0.0744848	0.137022	-0.00282823	0.00179201	0.0188468	-0.000555585	0.163447	0.332439	-0.0083946	0.00414356	0.0113072
YAL035C-A	-0.000834639	0.287728	0.416644	-0.0041584	2.80028e-07	3.91774e-06	-0.00070504	0.438217	0.502689	-0.00553198	0.0313052	0.0692836	-0.000591926	0.330201	0.513545	0.000646719	0.0799685	0.200474	-0.00247796	0.113803	0.178171
YAL035W	-0.0107448	0.00146684	0.00748988	-0.00725324	0.000306648	0.00134393	-0.00642578	4.73625e-06	3.32888e-05	-0.0145966	1.77926e-05	0.000132951	0.00100145	0.0767687	0.196883	-0.00093224	0.0542381	0.151995	-0.00788192	0.00302426	0.00860875
YAL036C	NA	NA	NA	-0.00658324	0.0120341	0.0270471	-0.0176452	0.031814	0.0559012	-0.00606678	0.281495	0.390594	0.0059796	0.00349892	0.0270943	0.000727492	0.271941	0.471252	-0.00302907	0.138869	0.210484
YAL037W	-0.00203537	0.010133	0.033352	-0.00337187	8.06619e-06	7.34396e-05	-0.00547286	3.14774e-07	3.1151e-06	-0.00578898	0.000143909	0.000810325	0.00107766	0.00244818	0.0223202	-0.00422042	7.5253e-09	1.48432e-07	-0.00850301	0.00113099	0.0037309
YAL038W	-0.00481905	0.00147794	0.00752058	-0.00179036	0.040347	0.073221	-0.00394526	0.0156093	0.0306693	-0.00614772	0.000529505	0.00248897	-0.000635902	0.249248	0.42643	-0.000831132	0.0270044	0.0903181	-0.00555518	0.0072593	0.0178779
YAL039C	-0.00127411	0.152064	0.259715	-0.00066865	0.375743	0.464227	-0.00120113	0.117577	0.167346	0.00466271	0.0012635	0.00521075	-0.0003038	0.757888	0.856926	0.00275997	2.84104e-06	3.35581e-05	-0.00150867	0.348082	0.442714
YAL040C	-2.35471e-05	0.977397	0.984383	-0.00354685	0.00341619	0.00963654	-0.0025858	0.000662061	0.00214337	0.00414943	0.019066	0.0467408	0.00145784	0.000120954	0.00375936	0.0011069	0.0228913	0.0799959	-0.00315772	0.103241	0.164862
YAL041W	-0.00163451	0.377757	0.509818	-0.00677077	0.0248602	0.0490081	-0.00742358	0.00349521	0.00870201	NA	NA	NA	0.00781823	0.000791451	0.0114333	0.00161255	0.0404499	0.122988	0.000666032	0.688616	0.753696
YAL042W	-0.000544574	0.506715	0.629987	-0.000627981	0.446961	0.534474	-0.00201903	0.000432986	0.00149238	0.000854197	0.587953	0.682926	-0.00157046	0.0365717	0.119081	0.00200862	0.000181127	0.00140208	0.00257725	0.236479	0.324104
YAL043C	-0.00574254	0.00489843	0.0190917	-0.00504477	0.0136841	0.0300381	-0.0120794	3.85518e-06	2.77554e-05	-0.00768219	0.0437542	0.0899089	0.00126888	0.243578	0.419999	-0.00112477	0.455184	0.650541	0.00811107	0.0255641	0.051319
YAL044C	NA	NA	NA	NA	NA	NA	-0.0033876	0.250151	0.313156	NA	NA	NA	0.000737646	0.677227	0.804722	-0.0034286	0.00369321	0.0186142	0.00265832	0.791349	0.839321
YAL045C	-0.00673007	0.000906843	0.00510628	-0.0125709	5.78168e-07	7.51999e-06	0.00158088	4.64595e-05	0.000229889	-0.00527452	0.00308696	0.0106523	-2.29415e-05	0.950185	0.973999	-0.025819	1.33404e-11	4.18862e-10	-0.0375692	6.69213e-14	1.14794e-12
YAL046C	-0.00161821	0.0554892	0.121131	-0.000447397	0.370869	0.45878	-0.00234433	0.000120788	0.000511683	0.00128222	0.26456	0.372601	-0.000251276	0.702821	0.821205	0.00176243	0.00934279	0.0400945	-0.00462777	0.00217389	0.00651395
YAL047C	-0.00068259	0.309996	0.440258	-7.65038e-05	0.779794	0.829407	-0.00205413	0.00767916	0.0167263	0.00125703	0.194338	0.291753	0.00333611	0.0118672	0.0582846	-0.000519637	0.5069	0.694289	0.00164009	0.277439	0.368797
YAL048C	0.00012791	0.874157	0.915135	0.000487965	0.451348	0.538633	-0.000556974	0.0489639	0.0800828	0.00322275	0.0183245	0.0453364	0.000295463	0.515374	0.683979	0.00114986	0.0589935	0.162002	-0.00401276	0.0641325	0.111187
YAL051W	-0.00139158	0.0232707	0.0629415	0.00025958	0.667626	0.735981	-0.00302563	8.353e-05	0.000372798	-0.00100563	0.426718	0.537988	-0.000316812	0.485942	0.657828	2.91733e-05	0.948443	0.975573	-0.00082926	0.644102	0.715965
YAL053W	-0.00263987	0.00378638	0.0157469	-0.00029484	0.605562	0.682884	-0.00178323	0.00148391	0.00423628	-0.000741166	0.640407	0.728133	-0.00120522	0.05584	0.157923	0.00298873	8.87074e-05	0.000738708	0.00523308	0.000910559	0.00310613
YAL054C	0.000236053	0.699162	0.791005	0.000450506	0.248507	0.328713	-0.00079208	0.0430163	0.0717302	0.0040507	0.00168569	0.00653303	-0.000710408	0.327953	0.511375	0.000344458	0.672719	0.813838	-0.00323923	0.00538428	0.013951
YAL055W	0.00220613	0.0763878	0.154975	0.00208908	0.0793789	0.128386	0.000823635	0.00992698	0.0208474	0.00633534	0.0029132	0.0101713	-0.00261215	0.00490421	0.0334364	0.000122547	0.863122	0.931053	0.00223204	0.207514	0.292467
YAL056W	-0.000880257	0.281004	0.409601	0.00159774	0.0109443	0.0250749	-0.00074765	0.125354	0.176336	0.00250109	0.0718933	0.133207	0.00233846	0.00256986	0.0227911	-0.00200769	0.0551377	0.154025	-0.0057901	0.0121539	0.0274949
YAL058C-A	-0.000131435	0.720604	0.807218	0.000431343	0.0751606	0.122694	-0.000869153	0.00187986	0.00516961	0.000789904	0.239785	0.343428	0.00155627	0.298507	0.480377	0.000774441	0.562068	0.736263	-0.00558894	7.46739e-09	8.46591e-08
YAL058W	-0.000188427	0.768471	0.841719	-0.000286951	0.66283	0.732654	-0.00166997	0.00443404	0.0106194	0.00325816	0.120614	0.199774	0.00251818	0.0138622	0.0640934	0.000185539	0.830677	0.912174	-0.00412777	0.0526835	0.0943646
YAL059W	0.000292982	0.386773	0.51856	-0.000427496	0.520745	0.602732	-0.00180711	0.000179006	0.000709913	0.00106607	0.224283	0.325161	0.00209709	0.000592447	0.00944539	0.000954896	0.0193848	0.0699261	-0.00399159	0.0675229	0.115826
YAL060W	0.000882737	0.216217	0.337475	0.000350489	0.546769	0.629407	-0.000901928	0.0360189	0.0618751	0.00298087	0.00792328	0.0230142	-0.000136033	0.834053	0.90477	0.000416613	0.411446	0.611309	-0.00701321	0.005733	0.0147065
YAL061W	-0.00186171	0.0429838	0.100296	-0.00107041	0.0466965	0.0823205	-0.0024875	0.000198857	0.000772281	0.000624168	0.5932	0.687402	-0.000714349	0.415862	0.594889	0.000312662	0.733974	0.855596	-0.00799862	0.000753527	0.00264469
YAL062W	-0.000714052	0.384952	0.51682	-0.000424808	0.272017	0.354379	-0.00196095	0.000327621	0.00117792	0.00191051	0.130015	0.211614	-0.000346153	0.652853	0.787431	-0.000794551	0.284268	0.483594	-0.0035034	0.056728	0.100227
YAL064C-A	-0.00150477	0.0728723	0.149018	-0.000439275	0.423453	0.512494	-0.00232291	9.4245e-07	8.17803e-06	0.00138184	0.350264	0.461765	-0.000831029	0.397431	0.578611	0.000294827	0.691606	0.825955	-0.00289251	0.0100722	0.0234489
YAL065C	-0.00233217	0.0362615	0.0880935	-0.000985367	0.143417	0.209565	-0.00238035	0.00707195	0.0156339	-0.00196802	0.327445	0.437926	-0.00136398	0.0714822	0.188647	0.00174399	0.0422573	0.127462	-0.00163002	0.553078	0.637785
YAL066W	-0.000619875	0.517336	0.63943	-0.00117337	0.203475	0.27926	-0.00258267	0.00229383	0.00609011	0.00160599	0.274386	0.383067	-0.00137638	0.094595	0.226493	0.00109523	0.410053	0.610123	-0.00955033	0.00011986	0.00055158
YAL067C	0.00175603	0.0181413	0.0518372	-0.0053406	0.0150239	0.0322963	-0.00132731	0.0247532	0.0453949	-0.0052902	0.0140296	0.0367053	0.00107211	0.247495	0.424613	-0.00367961	0.00243412	0.0131631	-0.00988826	0.000632155	0.00228394
YAL068C	-0.00275395	0.017515	0.0505874	-0.0056709	1.12973e-08	2.19926e-07	-0.00264184	0.000192515	0.000751518	-0.00813164	0.000305607	0.0015511	0.000639241	0.16271	0.323422	-9.68394e-05	0.789172	0.887854	-0.00775924	0.00379208	0.0104867
YAR002C-A	-0.00147602	0.0147607	0.0444436	-0.001276	0.00218925	0.00666118	-0.00193299	6.99994e-06	4.64934e-05	-0.00149406	0.0381139	0.0808452	-0.000646564	0.240615	0.416524	0.000724425	0.19865	0.381226	-3.36754e-05	0.968604	0.975196
YAR002W	-0.002917	0.155838	0.264861	-0.00631104	2.55024e-06	2.73907e-05	-0.00141551	0.152204	0.205884	-0.0172518	0.000708119	0.00318528	-0.00111162	0.161411	0.32136	0.000145639	0.867929	0.933292	-0.0308293	2.76053e-12	4.34489e-11
YAR003W	-0.000794401	0.268885	0.397617	-9.39507e-05	0.814707	0.857144	0.001978	0.250598	0.313472	0.00139179	0.193522	0.29075	-4.95536e-05	0.935611	0.966227	-0.0004596	0.491828	0.68255	-0.00722404	0.000292631	0.00118778
YAR007C	-0.00119999	0.0968269	0.186038	-0.000711825	0.0252892	0.0497545	0.000489428	0.613086	0.667816	0.00177234	0.192744	0.289801	0.00108514	0.0313486	0.107416	-0.000740568	0.189992	0.370146	-0.00817119	0.000136732	0.000614412
YAR008W	-0.000244428	0.586595	0.698907	-7.50738e-05	0.925728	0.941964	0.00209347	0.19758	0.256646	0.0020873	0.0949189	0.165556	-0.000861837	0.179987	0.34463	-0.000617464	0.324504	0.527099	-0.00679617	0.00244234	0.0071802
YAR014C	-0.000713624	0.185258	0.301694	-0.000227485	0.750815	0.805972	0.00200486	0.258441	0.321449	0.00211918	0.218242	0.319227	-0.000352892	0.698135	0.819127	-0.00122153	0.0739939	0.190347	-0.00387388	0.0522845	0.0937405
YAR015W	-0.000358762	0.235646	0.360535	0.000205237	0.62939	0.703728	0.00130059	0.264235	0.328035	0.00340259	0.0478346	0.0963859	0.00105701	0.0419194	0.129895	0.000223038	0.633194	0.788789	-0.00716568	0.00278071	0.0080079
YAR018C	-0.00534134	0.0834549	0.165734	-0.00717245	0.00116845	0.00397866	-0.00750868	0.210523	0.270373	-0.00114128	0.432565	0.543506	0.00579345	0.00358014	0.0274716	0.000359754	0.635224	0.790689	-0.0134967	5.31524e-07	4.46812e-06
YAR019C	-0.00214986	0.0341603	0.0842336	-0.00111504	0.0305953	0.0583698	0.00145929	0.365414	0.433024	0.000415234	0.771527	0.835633	-0.00175443	0.00219934	0.0210167	-0.00168864	0.0356852	0.112159	-0.00253427	0.11962	0.185074
YAR020C	-0.000685075	0.34966	0.48141	0.000708271	0.366714	0.454495	0.00243604	0.0769505	0.11746	0.00193191	0.209403	0.308962	-0.00138471	0.10339	0.239827	-0.000857679	0.182749	0.360923	0.00505573	0.00887548	0.0210437
YAR023C	0.00024687	0.665688	0.766448	-0.00164127	0.0460224	0.0813503	0.00128164	0.414798	0.479542	0.00235654	0.121609	0.20086	-0.000236382	0.639551	0.778793	-0.00203383	0.0202316	0.0719267	-0.00198022	0.283018	0.374781
YAR027W	-0.00250317	0.000447885	0.00289365	-0.00142193	0.03295	0.0619632	-0.000698516	0.513292	0.575424	-0.00268538	0.0465498	0.094214	-0.000249202	0.729573	0.837023	-0.00224539	0.0111451	0.0461556	-0.00239691	0.211848	0.297441
YAR028W	-0.00142689	0.116194	0.213221	-0.000234542	0.679538	0.745829	-0.00018957	0.805948	0.841348	0.00114995	0.552659	0.653083	0.00183261	0.00119211	0.0147544	0.00162618	0.000154709	0.00121875	-0.00424888	0.0590491	0.103726
YAR029W	-0.00262323	0.0186109	0.0529857	-0.00159476	0.0204181	0.0418401	0.00084247	0.472405	0.53691	0.00060868	0.655263	0.740188	-0.00132259	0.0224755	0.0869352	0.000710996	0.0685165	0.180407	0.000947556	0.548567	0.632954
YAR030C	-0.000501898	0.489083	0.614913	-0.0004452	0.51014	0.592776	0.00164437	0.333022	0.3996	0.00143968	0.28296	0.392105	-0.00037691	0.44357	0.620932	6.94899e-05	0.870396	0.93412	-0.0033195	0.116509	0.181381
YAR031W	-0.00061411	0.405609	0.537122	-0.000484542	0.196978	0.271983	0.00124133	0.129165	0.180666	0.000554205	0.669436	0.751607	-7.02382e-05	0.943948	0.971252	0.00050242	0.795077	0.889961	-0.000765212	0.633392	0.706448
YAR035W	-0.00219736	0.016644	0.0488641	-0.000283316	0.448973	0.536555	0.00122431	0.410674	0.47561	-0.000200435	0.904594	0.933803	-6.36998e-05	0.869216	0.927063	0.000575727	0.140688	0.299375	-0.00405985	0.0319369	0.0618262
YAR037W	-0.000432156	0.578292	0.691659	0.000482467	0.393992	0.482842	0.00358679	0.0178932	0.0344587	0.00246582	0.140509	0.225837	-0.000401775	0.383336	0.565991	4.711e-05	0.926937	0.964007	-0.00400347	0.0273861	0.0543315
YAR040C	-0.000582494	0.579476	0.692852	0.000588574	0.295222	0.37915	0.000791805	0.391571	0.457787	0.00364466	0.0396936	0.0834793	-0.000383332	0.308712	0.491925	0.000758037	0.0621938	0.16846	-0.00556121	0.0332601	0.0639484
YAR042W	0.000719057	0.444617	0.572009	0.000615871	0.0195805	0.0404318	-0.000719325	0.249139	0.312043	0.00152878	0.162773	0.253764	0.00149118	0.00138475	0.0162629	0.000291777	0.591702	0.759086	-0.00644548	0.000635561	0.00229485
YAR043C	-0.00135035	0.151548	0.259234	-0.000343405	0.337399	0.4236	-0.00202824	0.044931	0.0744822	-0.00207039	0.131269	0.213244	0.00035023	0.295667	0.477067	-0.000272202	0.444024	0.641587	-0.00465417	0.00775805	0.0188783
YAR044W	-0.00341188	0.00185256	0.00901942	-0.00282867	0.000319597	0.00138766	-0.00314631	0.00749302	0.0163811	-0.00815464	0.00059622	0.00273946	0.000904314	0.125538	0.270315	-0.000679914	0.407391	0.607336	0.00539465	0.0259724	0.0520502
YAR047C	-0.0084183	0.000279051	0.00197024	-0.0072841	0.000112535	0.000614376	-0.000492275	0.641446	0.693855	-0.020905	3.65982e-07	4.36669e-06	-0.00210438	0.00288044	0.0242655	-0.00559524	0.000547568	0.00371116	-0.0487914	9.70854e-10	1.2147e-08
YAR050W	0.00304183	0.000288668	0.00201931	0.00138058	0.000648037	0.00244273	0.00125137	0.00760569	0.016609	0.00587409	3.74373e-05	0.000252052	-0.000833615	0.265625	0.444321	0.00103794	0.132684	0.286907	0.00516141	0.000131047	0.000596109
YBL002W	NA	NA	NA	0.00415713	1.74383e-05	0.00013687	0.00471842	2.43286e-05	0.00013424	-0.0111402	0.00191091	0.00720763	-0.00337759	0.01323	0.0621034	-0.00331265	0.000140553	0.00112333	-0.00312521	0.212389	0.297989
YBL004W	0.000689373	0.0991418	0.189448	0.000624702	0.0356078	0.0659289	0.00059752	0.41004	0.474975	0.00112601	0.121402	0.200742	-0.000575168	0.191975	0.358487	0.00112088	0.00231977	0.0126447	0.00101419	0.246356	0.334696
YBL006C	-0.0016971	0.0134536	0.0413601	-0.000772127	0.226942	0.305122	0.00434746	0.000215056	0.000823501	-0.00272042	0.123459	0.203122	-0.000308823	0.52529	0.692806	0.00202406	0.0224022	0.0784651	0.00515757	0.00045869	0.0017412
YBL007C	0.00022331	0.742941	0.822545	0.00107266	0.0312321	0.0593995	-0.000188441	0.818875	0.851482	0.00340409	0.00511536	0.0161472	-0.000577002	0.354043	0.539302	0.000637096	0.172132	0.345274	-0.0031611	0.041166	0.0764899
YBL008W	-4.72825e-05	0.929377	0.953712	0.00116578	0.213893	0.290792	0.00175526	0.249101	0.312043	0.00346546	0.00846184	0.0242622	0.000600877	0.267534	0.446422	-2.83943e-05	0.958652	0.980391	-0.00457177	0.00147179	0.00465779
YBL009W	0.00276644	3.28671e-07	7.151e-06	0.00188133	8.6047e-08	1.38002e-06	0.00262344	0.000470534	0.00159669	0.00215801	0.00130523	0.00534929	0.000439529	0.103047	0.239275	0.000923823	0.0237895	0.0819712	-0.00143119	0.0872854	0.143288
YBL010C	0.000166489	0.833215	0.88883	-0.00058235	0.155617	0.223781	0.00108197	0.133753	0.185692	0.000760404	0.604403	0.697598	0.000211198	0.732797	0.838444	-0.00108844	0.0306734	0.0995591	0.000382613	0.821489	0.862286
YBL011W	NA	NA	NA	-0.00433027	0.0877664	0.139399	-0.0024512	0.241081	0.303686	0.000698884	0.822226	0.874696	-0.00266103	0.00746415	0.0438305	-0.00543283	5.1829e-05	0.000461309	-0.0243504	4.7718e-05	0.000246849
YBL012C	-0.0012243	0.0254903	0.0674951	-5.94188e-05	0.891888	0.916512	-0.000883581	0.144346	0.197558	0.0003912	0.617835	0.709006	0.000141263	0.818463	0.896562	-0.00238601	1.79006e-05	0.000178253	-0.00464756	4.21115e-05	0.00022192
YBL013W	-0.0007192	0.658536	0.759691	-0.00492927	0.000468356	0.00188939	0.00580687	1.34428e-05	8.13178e-05	-0.00384075	0.0507749	0.101174	-0.00297792	0.00646742	0.0403449	-0.00742894	7.30863e-05	0.000626425	-0.0251008	5.89572e-14	1.01427e-12
YBL015W	0.00143819	0.00774546	0.027155	0.000645299	0.226983	0.305122	0.00343646	0.000846109	0.00263541	0.00128333	0.226608	0.32821	0.00065378	0.267106	0.44595	0.00275102	1.58876e-07	2.40424e-06	-0.000832338	0.482178	0.573689
YBL016W	-0.0004627	0.419497	0.549706	0.00091219	0.00467261	0.0123836	-0.00271276	2.15205e-09	3.80174e-08	0.0014602	0.0594789	0.114919	-0.00137029	0.0369905	0.119873	-0.000123361	0.78875	0.887542	0.000872971	0.476731	0.56881
YBL017C	-0.00153661	0.131409	0.23424	-0.00102379	0.27921	0.361963	-0.00125486	0.0334958	0.0582681	0.00158696	0.282981	0.392105	-0.000840218	0.201899	0.370008	0.00110438	0.243012	0.436865	0.00566887	0.00305812	0.00869258
YBL018C	-0.00492285	1.85452e-06	3.34606e-05	-0.0031253	2.97903e-07	4.13848e-06	-0.00163941	0.014048	0.0279448	-0.01223	0.00019985	0.00107324	-0.00367303	0.0056103	0.0366516	0.00103005	0.0302778	0.0985954	0.000153085	0.892904	0.918354
YBL019W	0.000379342	0.609196	0.718458	0.000313529	0.457504	0.543895	-0.00188949	0.000212727	0.000816949	-0.000473745	0.583041	0.678953	-0.00129466	0.0478211	0.141827	0.00126616	0.000289523	0.00210606	0.00277459	0.005746	0.0147335
YBL020W	0.000595603	0.194651	0.31321	0.000718941	0.0338755	0.0634013	-0.00102656	0.00226867	0.00603415	0.00170586	0.0208012	0.0500104	0.000180309	0.713579	0.827934	0.00299942	7.07808e-11	1.9981e-09	0.00221744	0.0360548	0.0685203
YBL024W	0.00178947	0.0117657	0.0372747	0.00109751	0.0915457	0.14443	-0.000659391	0.157816	0.212118	0.00471714	0.000263	0.00136171	0.000253927	0.573637	0.730543	0.00161599	0.00501608	0.023948	-0.00345894	0.0812655	0.134865
YBL025W	0.00195637	0.000109129	0.000971108	0.0011755	0.00463778	0.0123189	0.000531578	0.0743339	0.114274	0.0043037	6.65882e-07	7.37957e-06	0.00042089	0.32578	0.509362	0.00127249	0.00310371	0.0159969	0.00139669	0.209837	0.295248
YBL026W	0.00153271	0.204457	0.325	-0.000864546	0.161295	0.230566	0.000429209	0.137423	0.189706	0.000259214	0.823626	0.875698	0.000734763	0.188925	0.355129	0.00348298	2.47573e-05	0.000239554	-0.0232301	2.07612e-09	2.52808e-08
YBL027W	0.00287623	6.57792e-05	0.000654908	0.00023179	0.606899	0.68412	0.000532914	0.181023	0.238596	0.00264181	0.011421	0.0310186	0.00156373	0.0113583	0.0565526	-0.00502779	4.13089e-05	0.000377174	-0.0190079	1.16687e-22	3.0421e-21
YBL028C	3.3307e-05	0.963192	0.974888	-0.000685732	0.257287	0.33806	-0.00227379	0.0151952	0.029945	0.00155038	0.147142	0.234043	0.00106197	0.0916196	0.222242	0.00174509	0.0138732	0.0548686	-0.00305628	0.0570115	0.100679
YBL029W	0.00111484	0.0488222	0.110152	-0.000990314	0.101356	0.15694	-0.00136133	0.0226018	0.0420488	0.00233302	0.146834	0.233655	0.000311064	0.558779	0.719398	0.00168222	0.0024293	0.0131485	-0.00426886	0.0114259	0.0260973
YBL030C	0.00171036	0.00493946	0.0191935	-5.26439e-05	0.911823	0.93048	-0.00172883	0.00217998	0.00584025	0.000887644	0.436841	0.547021	-0.00052369	0.442736	0.62027	0.00136194	0.00801221	0.0352698	3.40296e-05	0.987391	0.98923
YBL031W	-0.000108997	0.871128	0.913112	-0.000119069	0.822438	0.863305	-0.00270481	6.98776e-05	0.000321068	0.000712813	0.501301	0.606687	0.000802278	0.119757	0.261898	0.000855765	0.201308	0.384855	-0.00567257	0.00110137	0.00365149
YBL032W	-0.00177745	0.0143937	0.0436605	-0.00370962	3.86305e-07	5.26584e-06	-0.00377067	4.40004e-05	0.000220114	0.000279634	0.753693	0.820524	0.00268211	7.16656e-05	0.00257912	-0.00112375	0.024424	0.0835495	-0.00210934	0.0418719	0.0776934
YBL033C	-0.00166173	0.0599143	0.128329	0.000271007	0.633287	0.706998	-0.000689262	0.437654	0.502237	-0.00419238	0.0450935	0.0919419	-1.53806e-05	0.986361	0.993198	0.000740469	0.225177	0.416263	-0.00905627	7.5877e-05	0.00037019
YBL034C	0.000998334	0.00993291	0.0328213	0.000756326	0.00518796	0.01346	-0.00136233	0.000360294	0.00127373	0.00207202	0.00103746	0.00441069	0.00345612	0.000639307	0.00999323	-0.000701662	0.300579	0.501427	0.0029753	0.012604	0.0283076
YBL035C	0.000167851	0.713123	0.801265	0.000107085	0.637297	0.710402	-0.00154726	3.6664e-05	0.000188512	0.00083203	0.183853	0.278843	-6.00918e-05	0.874848	0.931134	0.000125871	0.697814	0.829505	-0.00226694	0.0169104	0.0360114
YBL036C	8.99715e-05	0.839074	0.892941	0.000856319	0.0372816	0.0683495	-0.00194479	0.00226529	0.00603059	0.00104839	0.295656	0.405396	0.000820145	0.147592	0.303266	3.06524e-06	0.995028	0.997226	-0.00551685	0.00127579	0.00411982
YBL037W	0.000545378	0.220919	0.342635	-0.000290178	0.38301	0.471826	-0.00137165	0.000948849	0.00289747	-0.000157034	0.873597	0.912392	-0.000700677	0.259122	0.437549	0.00104151	0.00699206	0.0315463	0.00462479	0.00630115	0.0159156
YBL038W	0.000794948	0.154047	0.26242	0.000197119	0.455703	0.542407	-0.00135022	9.255e-05	0.00040722	0.000534146	0.433633	0.544271	-0.000964465	0.0235378	0.0896907	0.00215242	2.09923e-06	2.57344e-05	0.00131212	0.289462	0.381607
YBL039C	0.00157926	0.0269392	0.0700775	0.000705105	0.0938092	0.147297	-0.00162985	0.00247404	0.00649574	0.00331874	0.0028603	0.0100328	0.000141578	0.732546	0.838444	0.0032271	5.23901e-11	1.50658e-09	0.00379487	0.073975	0.124903
YBL040C	1.57351e-05	0.977251	0.984383	-0.01281	2.45277e-14	6.81478e-13	-0.00776859	1.32294e-07	1.50271e-06	-0.00851487	1.46365e-08	2.41952e-07	0.00022052	0.633537	0.77548	-0.000791605	0.0216056	0.0761952	-6.82647e-05	0.952855	0.964096
YBL041W	-0.00215099	0.00674523	0.0244098	0.000488738	0.0964967	0.150598	-0.00335461	6.86344e-06	4.58441e-05	-0.00149953	0.0690955	0.129483	-0.00262266	0.000151764	0.00428421	0.00102649	0.11438	0.257932	-0.00479318	0.000134758	0.000608311
YBL042C	-0.0012143	0.0171314	0.0497479	-0.000121417	0.705025	0.767397	-0.00280236	1.05988e-08	1.61351e-07	-0.00184223	0.0169999	0.0428392	-0.000188663	0.60958	0.758462	0.00082144	0.0153473	0.0591657	0.00216432	0.067392	0.115635
YBL043W	0.000569182	0.411894	0.542841	0.000432984	0.269757	0.352333	-0.00142873	0.000309444	0.0011228	-0.000481742	0.540051	0.641771	0.0014772	0.00608131	0.038384	0.00116442	0.0504013	0.14402	-0.000414467	0.740954	0.796687
YBL044W	-0.00310917	0.412867	0.543328	-0.00024513	0.792892	0.83867	-0.0017474	0.571485	0.630039	NA	NA	NA	0.000885433	0.238169	0.413103	-0.00320844	0.00187118	0.0105451	-0.011542	5.4596e-06	3.6385e-05
YBL045C	0.000618257	0.137417	0.241392	0.00179253	0.000113709	0.000617932	0.00040908	0.120763	0.170852	0.00221247	0.00268898	0.00954039	0.000811559	0.0377933	0.121642	0.000947987	0.0038177	0.019151	-0.00128367	0.22311	0.309982
YBL046W	-0.00827079	0.0308606	0.0779817	-0.00550446	0.0303123	0.0579606	-0.00330448	0.000920443	0.00282091	-0.0132264	0.119324	0.198137	0.00297725	0.0238884	0.0905207	-0.000782658	0.354008	0.556783	-0.00559676	0.111153	0.174716
YBL048W	0.000526647	0.336013	0.46668	0.000270981	0.687438	0.752823	-0.000566038	0.117461	0.167301	0.00260665	0.0293138	0.0658615	0.000322121	0.528551	0.695314	0.000350773	0.562408	0.736396	-0.00415471	0.0570252	0.100679
YBL049W	-0.000522232	0.487988	0.613927	-0.000339813	0.598629	0.676472	-0.00166784	0.00236977	0.00625806	0.000957729	0.42088	0.532101	-0.000196433	0.689727	0.812671	-0.000697773	0.182703	0.360923	-0.00457281	0.0037071	0.0102853
YBL050W	0.00177887	0.0132173	0.0408247	-0.00872482	1.52309e-12	4.0971e-11	-0.00280152	1.20297e-06	1.00838e-05	0.00201265	0.0359122	0.0771707	-0.00061179	0.371192	0.554715	-0.00533802	6.06562e-12	2.01772e-10	-0.00274239	0.083755	0.138492
YBL051C	0.000998034	0.00659331	0.0239676	0.00129263	7.34004e-05	0.000440999	-9.56618e-05	0.711431	0.758467	5.12008e-05	0.944399	0.962783	-0.000573731	0.287118	0.4682	-0.0013904	0.00317692	0.0163202	-0.00554231	0.000125353	0.000574177
YBL052C	-0.0110928	0.00368923	0.0154624	-0.00753007	0.000474589	0.00190574	-0.0141162	0.00523872	0.012177	-0.000509514	0.753805	0.820524	0.00181492	0.117075	0.257866	-0.00210526	0.000205514	0.00155948	-0.00103417	0.491542	0.582722
YBL053W	-0.000485027	0.539177	0.659032	-0.000355545	0.456984	0.543603	-0.00150125	0.00469401	0.0111117	0.000442275	0.723164	0.79638	0.000509634	0.410095	0.590127	0.000866923	0.124309	0.273997	-0.0051605	0.000637397	0.00230007
YBL054W	-0.00102107	0.033872	0.083802	0.000359375	0.296607	0.380434	-0.00224175	1.3869e-07	1.56039e-06	0.000876468	0.265138	0.373148	0.000108395	0.801912	0.887438	-0.000173734	0.592753	0.7598	-0.000440595	0.785671	0.834458
YBL055C	-0.00105683	0.138863	0.24335	-0.000573074	0.144058	0.210243	-0.00222412	0.000191366	0.000748022	0.00149471	0.168506	0.260779	0.000697856	0.17398	0.337218	0.00104893	0.0709152	0.184607	-0.00484534	0.000671138	0.00239987
YBL056W	-0.000355714	0.400111	0.532581	0.000502353	0.0485334	0.085052	-0.00197543	9.68841e-08	1.14672e-06	0.00180023	0.0073779	0.0217876	0.000528844	0.320981	0.504422	0.000379044	0.165168	0.334901	-0.000434529	0.711543	0.77307
YBL057C	0.000855164	0.151583	0.259234	0.000538729	0.0414934	0.0747967	-0.000695714	0.0475273	0.0780646	0.00138416	0.0377639	0.0803611	-0.00116594	0.0337279	0.112612	0.000896337	0.0105847	0.0441318	-0.000268798	0.819179	0.860319
YBL058W	0.00350872	0.00291791	0.0126879	0.00169772	0.00119784	0.00406237	0.000124773	0.804088	0.840077	0.002207	0.0985676	0.170712	-0.000220198	0.793138	0.880406	0.00106858	0.132296	0.28637	0.00342949	0.0553404	0.098262
YBL059W	-0.000959213	0.0605181	0.129248	-0.0010862	0.015118	0.0324514	-0.00268024	9.78445e-07	8.47795e-06	-0.00222918	0.0176028	0.0440293	-0.00138123	0.0188369	0.0771435	-0.000161409	0.658693	0.807665	-0.000549548	0.696081	0.760039
YBL060W	0.00104317	0.0926984	0.179571	0.000754439	0.00117582	0.00399913	-0.000483255	0.0678775	0.105905	0.00138873	0.0466889	0.094444	0.000109214	0.818691	0.896616	0.00104202	0.000614747	0.0041166	-0.00281925	0.0140322	0.030888
YBL061C	0.000114695	0.770711	0.843549	0.000542143	0.113279	0.172158	-0.00118776	0.0097302	0.0204704	-0.000581284	0.452522	0.561902	0.00139595	0.00279105	0.0238436	0.00161469	1.12849e-05	0.000115939	-0.0015942	0.151801	0.226059
YBL062W	0.000531732	0.565317	0.681483	-0.00201706	4.22656e-05	0.000285534	-0.00289878	3.37918e-07	3.31642e-06	-0.00412458	9.89769e-06	7.98018e-05	-0.000418936	0.623117	0.768008	-0.00241609	8.5157e-05	0.000712033	-0.00252687	0.0826077	0.136862
YBL063W	-0.000429813	0.401945	0.533822	-0.000431139	0.290299	0.374045	-0.00248678	1.68177e-05	9.89334e-05	0.00102626	0.292923	0.402302	-0.000271971	0.655864	0.788704	-0.000237482	0.673893	0.814442	-0.00402956	0.00582147	0.0148883
YBL064C	-0.001007	0.00661416	0.0240286	-0.000275921	0.32109	0.406897	-0.00336971	2.85421e-07	2.86778e-06	-0.00218837	0.0016092	0.00629842	0.00123752	0.00878552	0.0484898	-9.67765e-05	0.780249	0.884119	-0.00201837	0.0203583	0.0423184
YBL065W	-0.00111719	0.211549	0.333053	-0.0113023	0.0001447	0.000739493	-0.0112409	3.47776e-08	4.78637e-07	-0.00220759	0.0742512	0.136635	-0.00661918	1.13897e-05	0.000667543	-0.000209741	0.81766	0.904278	0.00190659	0.294248	0.387486
YBL066C	0.00218206	0.000164032	0.00132253	-0.000816921	0.0482044	0.0845756	-0.00168316	3.79834e-05	0.000194283	-0.001103	0.166625	0.258613	-0.000461203	0.199919	0.36796	0.000557173	0.0427353	0.12854	0.000226803	0.878018	0.906035
YBL067C	NA	NA	NA	NA	NA	NA	-0.00992365	0.0163279	0.0318906	0.0254412	0.126131	0.206886	0.00486327	0.00931066	0.0506612	-0.00596954	1.20066e-11	3.82844e-10	-0.00438033	0.00799456	0.0193425
YBL068W	0.00155164	0.0024858	0.0112693	0.00116544	0.00528201	0.0136562	-0.000197964	0.470407	0.534947	0.00203135	0.00540376	0.0169146	-0.000417102	0.403366	0.583293	0.00100209	0.00530183	0.025043	-0.00196369	0.114897	0.179456
YBL070C	0.000663272	0.287737	0.416644	8.12656e-05	0.778555	0.828239	-0.00101892	0.0284043	0.0508481	0.000321035	0.726184	0.798506	-0.000679005	0.320808	0.504279	0.00159922	0.0019631	0.0109627	-0.00298271	0.0138052	0.0304847
YBL071C	-0.000315617	0.560395	0.677788	0.000128537	0.697671	0.761775	-0.00257206	1.13348e-05	7.07587e-05	-0.00191043	0.0918368	0.161898	-0.000707653	0.255378	0.433939	0.000571365	0.197444	0.379709	-0.000301765	0.830488	0.869727
YBL072C	0.000492361	0.246015	0.372357	-5.64376e-06	0.991111	0.992319	-0.000527523	0.0938254	0.139023	-0.000556994	0.594363	0.68821	-0.000671225	0.168134	0.330152	-0.000185493	0.730317	0.853121	-0.0128636	1.37678e-08	1.49227e-07
YBL073W	-0.00222848	0.0343806	0.0847061	-0.00307476	0.00292701	0.00847045	-0.00181206	0.0331079	0.0577632	-0.00184729	0.0622598	0.119217	0.00015717	0.820754	0.897531	0.00183735	0.00168373	0.00962983	0.00576556	5.5935e-05	0.000282202
YBL074C	0.000397882	0.493388	0.618616	-5.87792e-05	0.835987	0.875486	-0.0012645	0.000111628	0.000477325	-0.00329691	9.89748e-05	0.000589862	-0.000950312	0.0131209	0.0618941	0.000825702	0.0134051	0.0533602	-0.000844761	0.465135	0.558011
YBL076C	-0.00034829	0.553085	0.671009	6.98566e-05	0.838365	0.877045	-0.00174822	1.33418e-05	8.09813e-05	0.000197486	0.821802	0.87456	0.00018355	0.858207	0.919305	0.00031175	0.515352	0.701236	-0.000891175	0.502384	0.592843
YBL077W	0.000954631	0.0187094	0.0531298	0.00125577	0.0141745	0.0308627	-0.000325019	0.484621	0.548058	0.00199527	0.058006	0.112551	-0.000355235	0.550009	0.712449	0.00100923	0.0220141	0.0773257	-0.0041964	0.00213833	0.00643347
YBL078C	-0.000925758	0.171839	0.285659	-0.000423827	0.351279	0.437934	-0.00211854	0.00300617	0.00767494	0.000435396	0.643856	0.73029	-0.000424606	0.464486	0.637335	0.00106134	0.0236	0.081684	-0.00444573	0.0011279	0.00372276
YBL079W	-4.73888e-05	0.931996	0.955239	-0.00131173	0.0303255	0.0579672	-0.00231661	2.79687e-05	0.000150745	-0.00238868	0.00636885	0.0193883	-0.000113029	0.906203	0.949885	0.00652491	9.65744e-13	3.69142e-11	0.00101426	0.375509	0.470918
YBL080C	-5.74023e-05	0.918357	0.945277	-0.000942719	0.152789	0.220682	-0.00173329	0.0446485	0.0740347	0.00202902	0.601727	0.695104	0.000207045	0.779448	0.871815	0.00236755	0.000530353	0.00361439	-0.00452733	0.00294213	0.00841103
YBL081W	-0.000460824	0.604744	0.714489	-0.00109324	0.0816194	0.131328	-0.00254103	0.000301468	0.00109737	0.00114723	0.355288	0.466931	-0.000128917	0.822497	0.89889	0.000693151	0.349099	0.551851	-0.00540182	0.000910633	0.00310613
YBL082C	-0.000415382	0.42107	0.550817	0.000479546	0.400111	0.489328	-0.00203104	8.39232e-05	0.000374271	0.000142414	0.900434	0.931603	0.000482943	0.271227	0.450386	0.00149645	0.00978773	0.0415119	-0.00566828	5.54861e-05	0.000280655
YBL083C	-0.00103111	0.119026	0.216951	-0.000722029	0.0657951	0.10956	-0.00155	0.0036918	0.00912236	0.00208433	0.0972554	0.168835	-0.0001784	0.771106	0.865788	0.00168656	0.00188356	0.0105954	0.00701007	5.08737e-07	4.29487e-06
YBL084C	-0.00263602	2.14798e-05	0.000275146	-0.00263855	5.03709e-05	0.000330117	-0.00297636	0.00159751	0.00450838	-0.0043035	0.00298534	0.0103742	-0.0031919	0.00729109	0.0432684	-0.00136904	0.00811436	0.0356684	0.00241251	0.0522771	0.0937405
YBL085W	-0.000471011	0.390856	0.522807	0.000227583	0.618778	0.694336	-0.00128788	0.00311383	0.00791906	0.000478455	0.620508	0.711457	-0.000624533	0.405671	0.585757	0.000222795	0.660964	0.808502	-0.00461711	0.000308089	0.00123696
YBL086C	NA	NA	NA	-0.00926608	0.0566258	0.0969932	NA	NA	NA	NA	NA	NA	0.00184247	0.0997943	0.234134	-0.0107879	3.32767e-23	2.31887e-20	-0.00374407	0.00998957	0.0232841
YBL087C	-0.0049036	0.068858	0.142833	-0.00152382	0.0243825	0.0482917	-0.00382948	0.000611583	0.00200296	-0.00332543	0.0199679	0.0484503	-0.000980102	0.360026	0.545177	-0.002526	0.00881119	0.0381588	-0.0157224	3.09391e-10	4.0419e-09
YBL088C	-0.00101933	0.318118	0.448464	0.000676519	0.278533	0.361254	-0.00243991	0.00924993	0.0196064	-0.000856989	0.452953	0.56232	0.000619234	0.428305	0.604946	2.70973e-05	0.963574	0.982847	-0.00239925	0.117429	0.1824
YBL089W	0.000848947	0.121488	0.220406	0.000936863	0.00142511	0.00469202	-0.00117805	0.00681985	0.0151957	0.00191397	0.136384	0.220224	-0.00106917	0.295582	0.477055	-0.000976173	0.0323754	0.104041	-0.00237585	0.112041	0.175857
YBL090W	-0.000554504	0.353258	0.485392	-0.000400687	0.167156	0.237209	-0.00222854	5.38185e-05	0.000257893	0.000217651	0.825558	0.876822	0.000369999	0.589485	0.74228	-0.000515213	0.507684	0.695059	-0.00479507	0.000305775	0.00123184
YBL091C-A	-0.00223697	0.0480372	0.108713	-0.00513849	1.5925e-07	2.3561e-06	-0.00320139	2.1121e-07	2.24004e-06	-0.00666788	0.00289587	0.0101212	0.00056676	0.16368	0.324617	-0.00319952	1.5216e-07	2.31763e-06	-0.00451447	0.000227443	0.000949228
YBL092W	0.00320253	0.02975	0.0758229	0.000837564	0.00452505	0.0121063	0.003595	4.25624e-05	0.000213824	-0.00122615	0.222367	0.323254	-0.00110195	0.162633	0.323375	-0.00587106	1.24666e-09	2.81024e-08	-0.0148568	5.15301e-15	9.41219e-14
YBL093C	-0.00708081	0.0057949	0.0216367	-0.0166588	0.0150532	0.0323475	0.000480655	0.132324	0.184343	-0.0057959	0.00192857	0.00726128	-0.00108061	0.137852	0.287964	-0.010489	5.43556e-06	6.04891e-05	-0.0337183	1.15781e-14	2.08265e-13
YBL094C	0.000562096	0.324794	0.455481	0.000647157	0.00955309	0.0224524	-0.00120045	0.000619356	0.00202282	0.00169635	0.0393322	0.0829536	-0.000476481	0.319092	0.501838	0.00021337	0.666469	0.811672	-0.000654985	0.466065	0.559013
YBL095W	-0.00252532	0.00852921	0.0291768	-0.0031146	2.87513e-08	5.23538e-07	-0.00461938	9.45383e-06	6.06151e-05	-0.00307216	0.0325393	0.0710581	-0.00145879	0.0978121	0.231247	0.000281852	0.664157	0.810172	0.00617743	1.59738e-05	9.63638e-05
YBL096C	-0.00112176	0.129997	0.232602	-0.00327657	0.000313861	0.00136576	-0.00291724	0.00130923	0.00381489	0.000513742	0.597462	0.691122	-0.00169363	0.0155306	0.0687099	0.00164348	0.070651	0.184231	-0.00341961	0.0128437	0.0287368
YBL097W	-0.000120778	0.87941	0.918036	-0.000685696	0.0217501	0.0440662	-0.00266331	0.00318898	0.00806687	-0.00438028	0.000115605	0.000670081	-0.00210281	0.0058071	0.0375783	-0.00110619	0.0180447	0.0661784	-0.00343902	0.0135724	0.0301162
YBL098W	0.003014	0.00242002	0.0110422	0.000458455	0.197291	0.272174	-0.000222607	0.356061	0.423296	-0.000735718	0.503927	0.609117	-0.000395772	0.382781	0.565442	-0.00134644	0.00112466	0.00692114	-0.00258757	0.0358899	0.0682507
YBL099W	-0.00767983	0.000558029	0.0034436	-0.00752546	0.000639956	0.00241605	-0.0145774	0.00123678	0.00362698	0.00451632	0.130813	0.212723	0.00266742	0.105109	0.242262	0.00117602	0.00010026	0.000822667	0.000919877	0.346204	0.441084
YBL100C	0.000813221	0.300651	0.430083	-0.00085843	0.110215	0.168497	-0.00153315	0.0011527	0.00342283	0.00333347	0.0219711	0.0523661	-0.000194361	0.755093	0.854513	0.00148606	0.00199523	0.011122	0.00412905	0.00756819	0.0185
YBL101C	0.00107413	0.331168	0.462665	0.00203135	0.00478971	0.0126317	0.000661004	0.00621098	0.0140668	0.00322989	0.0438352	0.0900334	-0.000359541	0.380912	0.563705	0.00141169	0.0146176	0.0571186	-0.00133409	0.23606	0.323773
YBL102W	-0.000439139	0.674811	0.772922	0.000431259	0.295301	0.379169	-0.00108137	0.0738642	0.113687	0.000731597	0.635355	0.724105	-0.000536567	0.23527	0.410203	0.0012255	0.0355651	0.111838	-0.00159051	0.167483	0.245398
YBL103C	-0.00143078	0.0790006	0.159119	0.000762937	0.206197	0.28234	0.00103924	0.0583571	0.0932895	-0.00105067	0.607118	0.699693	-0.00518186	7.10003e-11	4.85484e-08	0.00177958	0.00826957	0.0362471	-0.000739869	0.4752	0.567669
YBL104C	0.00207417	0.00249276	0.0112784	0.00177592	4.16547e-05	0.000283674	-2.62422e-05	0.934787	0.947287	0.00238616	0.0493029	0.0989403	0.000789542	0.0542922	0.155074	0.000180424	0.646733	0.798634	0.00592265	0.00279428	0.00804307
YBL105C	0.000244591	0.628563	0.734338	0.00319738	0.000223034	0.00104672	0.00177492	1.18631e-05	7.35908e-05	0.00350218	0.0056231	0.0175014	-8.56e-05	0.857362	0.91904	0.00120311	0.0198759	0.0709766	-0.00241549	0.071484	0.12125
YBL106C	0.000306617	0.561194	0.6782	0.000335727	0.410149	0.499437	-0.000490739	0.175268	0.231991	0.00173977	0.071423	0.13271	-0.00272327	0.000266774	0.00601366	-9.0558e-05	0.749789	0.864257	0.000920336	0.437805	0.532455
YBL107C	0.00102724	0.00325863	0.0139642	0.000668665	0.0294212	0.0565025	-0.000499776	0.0456103	0.0754182	0.00325717	0.000635352	0.00289867	0.0003964	0.471831	0.644825	0.0004856	0.211069	0.398686	-0.000764327	0.46225	0.555225
YBR001C	0.000539291	0.152645	0.260557	0.000925966	0.0013636	0.00450825	-0.000536414	0.0110522	0.0228138	0.00240627	0.00183751	0.00698419	-0.00107171	0.00399815	0.0294333	0.00190156	7.42794e-06	7.91874e-05	-0.000135354	0.846981	0.882626
YBR002C	0.00495374	0.000811331	0.00465257	-0.00260088	4.2117e-05	0.000285172	-0.006409	8.5937e-09	1.35259e-07	-0.00887971	1.5834e-10	3.38288e-09	0.00131363	0.0187281	0.0769892	0.000261904	0.704627	0.834318	-0.00980864	1.14875e-11	1.70384e-10
YBR003W	0.000144675	0.741324	0.821564	0.00106032	0.00831514	0.0199469	-0.00138006	0.000112186	0.00047936	0.0007759	0.335625	0.446381	-0.0010232	0.276903	0.456608	0.00034589	0.540876	0.721586	0.00189315	0.0262609	0.0525395
YBR004C	0.00248863	8.36249e-06	0.000127222	0.00109718	0.0406897	0.0736847	0.000227065	0.320065	0.386009	0.00347407	0.00212816	0.007847	0.000856282	0.211797	0.382901	4.40594e-05	0.927569	0.964007	0.00219248	0.0789489	0.131537
YBR005W	0.0019711	0.0107152	0.0347152	0.00188891	0.00343811	0.00967972	-0.000579418	0.0653936	0.102544	0.00265821	0.0463478	0.0939014	0.000208652	0.682425	0.808373	0.000995191	0.0577809	0.159383	0.000519538	0.676477	0.743434
YBR006W	-7.37685e-05	0.931065	0.954782	-0.000648828	0.209593	0.286064	-0.00269075	0.000102383	0.000444863	-0.00239382	0.0117746	0.0318037	0.000410153	0.451223	0.626213	-0.00030251	0.606351	0.770809	0.00270401	0.0371598	0.0702368
YBR007C	0.00196062	0.000253659	0.001824	0.000519734	0.117675	0.178154	-0.000522726	0.262334	0.326017	0.00319402	0.000227846	0.001205	-0.000361449	0.276189	0.456041	0.00165127	0.00078353	0.00508692	0.006557	1.78671e-06	1.32503e-05
YBR008C	0.00219513	1.70591e-05	0.000227891	0.00157182	0.000461727	0.00186902	0.00078772	0.0017015	0.00476774	0.00594181	3.04486e-10	6.38989e-09	-0.00121005	0.0600393	0.166927	-0.00017784	0.743066	0.860805	0.00265882	0.00144038	0.00457815
YBR009C	-0.00177711	0.352305	0.484307	-0.000369362	0.532873	0.615806	NA	NA	NA	NA	NA	NA	0.00253047	0.047678	0.141607	0.000308787	0.529538	0.712612	0.00488751	3.80231e-06	2.64109e-05
YBR010W	NA	NA	NA	-0.000951659	0.128097	0.190736	NA	NA	NA	NA	NA	NA	0.00187138	0.155064	0.313181	-0.00305312	2.10329e-05	0.000205781	0.000735367	0.627654	0.700708
YBR011C	-0.000887444	0.192426	0.31102	0.000181606	0.518309	0.600147	-0.00104887	0.00172287	0.00481169	6.50824e-05	0.938505	0.958259	-0.000768536	0.186772	0.352466	5.53341e-05	0.865061	0.931511	-0.00111123	0.230059	0.317364
YBR012C	-0.000110303	0.843319	0.894562	0.000483881	0.112558	0.171401	-0.000200811	0.5754	0.633293	0.00282984	0.00412569	0.0135268	-0.00235542	0.000813582	0.0116613	-0.000701038	0.152991	0.317755	0.00391075	0.00323747	0.00913655
YBR013C	-0.0012266	0.0485265	0.109653	-0.000499634	0.135352	0.200203	-0.00285797	1.02276e-08	1.57213e-07	-0.00195372	0.0267361	0.0611377	-0.00145049	0.0210879	0.0835104	0.000174401	0.566633	0.739567	0.004063	0.000895815	0.00306441
YBR014C	NA	NA	NA	-0.00324305	0.00107964	0.0037461	NA	NA	NA	NA	NA	NA	0.000555332	0.652306	0.787204	0.000318173	0.619911	0.779831	0.00353	0.0176148	0.0373637
YBR015C	0.000235243	0.802872	0.867329	-0.00014685	0.706562	0.768645	-0.00017917	0.638812	0.691637	0.00146043	0.300229	0.40939	-0.000989209	0.0579506	0.162621	0.00216322	0.0001487	0.00118077	0.00900285	0.00646171	0.016238
YBR016W	0.00221565	0.00755579	0.026632	0.00238383	9.37154e-05	0.000535927	0.00184361	0.00339166	0.00848703	0.00742229	0.00139874	0.00564262	-2.13045e-05	0.973711	0.988122	-0.000616636	0.188937	0.36902	0.00448119	0.0453798	0.0829138
YBR017C	-4.38995e-05	0.935212	0.95754	0.00102835	0.00945165	0.0222596	1.12207e-05	0.978015	0.981997	0.000532289	0.615449	0.707092	0.00118313	0.196009	0.363216	-0.000272016	0.574616	0.746189	0.00241716	0.0994787	0.159673
YBR018C	-0.000112793	0.882277	0.919875	0.00107522	0.00717355	0.0176594	0.000655203	0.0329216	0.0575059	0.00252429	0.0406817	0.085012	0.000398701	0.603708	0.753747	0.00150921	0.00884203	0.0382388	4.63658e-05	0.971915	0.977531
YBR019C	0.00136054	0.0147645	0.0444436	0.00113214	0.00235755	0.00708874	0.00133499	0.000722929	0.00230139	0.00542634	2.35857e-05	0.000169599	-0.00110473	0.100273	0.234809	0.000809214	0.0160719	0.0612424	0.0060925	1.12762e-06	8.7922e-06
YBR020W	-0.00204373	0.0460616	0.10537	-0.00215956	0.0509036	0.0887065	-0.00316234	0.000114127	0.000486955	-0.00429831	0.0208386	0.0500701	0.00126388	0.0264013	0.0965722	-0.000744716	0.0927981	0.22369	-0.00304028	0.158948	0.234484
YBR021W	-0.00715026	0.00582471	0.0217206	-0.00774509	0.00115948	0.00395037	-0.0104415	1.22619e-05	7.5276e-05	-0.00610096	1.65459e-06	1.65963e-05	-0.00399091	1.3654e-10	7.63878e-08	0.000543485	0.2035	0.388034	0.00341335	0.00110899	0.00366854
YBR022W	0.000840747	0.331644	0.463112	0.0013987	0.0115666	0.0261864	0.00192093	0.00192713	0.00527509	0.0015401	0.129189	0.210738	0.000687248	0.19097	0.357213	0.000782316	0.242444	0.436272	-0.00109589	0.391497	0.486884
YBR024W	0.000100442	0.855832	0.903463	0.000766862	0.00632167	0.0158457	0.000724597	0.0213576	0.0399603	0.00212581	0.0150409	0.0389379	-0.00166887	0.001851	0.0190805	-0.000527349	0.0838228	0.208002	0.00065557	0.402991	0.498143
YBR025C	0.000139344	0.843727	0.894637	0.000921343	0.00267575	0.00784692	-0.00013141	0.726141	0.771508	0.000997995	0.214262	0.314875	-0.00054818	0.205751	0.375391	-0.000143042	0.69466	0.827995	7.75533e-05	0.925986	0.944174
YBR026C	0.00132708	0.160806	0.271126	-2.42611e-05	0.939974	0.952692	-0.000825444	0.189765	0.248568	0.000176038	0.880646	0.917315	-0.00070517	0.310868	0.493825	-0.000155215	0.784539	0.885797	0.00247416	0.114747	0.179269
YBR027C	-0.00180194	0.00428483	0.0172291	0.00208678	4.34148e-08	7.54569e-07	0.00200649	0.00156076	0.00442153	0.00200776	0.0332858	0.072421	-0.001277	0.00474328	0.0328348	-2.05294e-05	0.969723	0.985252	0.00545271	2.78073e-05	0.000154086
YBR028C	-0.00111247	0.132107	0.234989	-0.000450532	0.22713	0.305213	-0.00111409	0.0317705	0.055858	-0.00185377	0.0182319	0.0451489	-0.0011388	0.0112698	0.0562738	-0.00121231	0.00045363	0.00316512	-0.00022748	0.827642	0.867361
YBR029C	0.000817696	0.210351	0.331697	0.00251241	1.70226e-08	3.19808e-07	0.000318357	0.523091	0.584416	0.00397315	0.000623951	0.00285359	-0.00156128	0.00191025	0.0193061	0.00487182	7.35629e-20	1.37184e-17	0.0159013	1.11937e-14	2.01964e-13
YBR030W	-0.000838013	0.312762	0.443123	0.00100436	0.0170782	0.0358527	-0.000521779	0.420903	0.485746	0.00153744	0.18341	0.278527	-0.000275577	0.497295	0.667763	0.000757873	0.147058	0.308959	0.00444497	0.000466527	0.00176303
YBR031W	0.0011499	0.0294414	0.0751982	0.00208697	1.15845e-07	1.78533e-06	-2.60589e-06	0.991213	0.992583	0.0015658	0.0321235	0.0704361	0.000379361	0.363197	0.547688	0.000576414	0.0456132	0.134308	0.00108363	0.147617	0.221332
YBR032W	-0.000526763	0.632309	0.737195	0.00136777	0.0650852	0.108482	0.000458605	0.361857	0.429497	0.00131749	0.336112	0.44679	-0.000720765	0.104357	0.241344	0.00102756	0.112914	0.255891	0.000882728	0.457834	0.551152
YBR033W	-0.000318587	0.512875	0.635642	0.000246839	0.378027	0.466173	0.000298926	0.50729	0.569596	0.00151347	0.0561122	0.109522	0.000117402	0.850992	0.915448	0.000730676	0.139591	0.297453	-0.00182904	0.0590951	0.103745
YBR034C	0.000217862	0.835831	0.89077	-0.000276202	0.61088	0.686776	0.00272554	0.00934958	0.0197822	0.00335626	0.0236857	0.0557258	-0.000325655	0.52866	0.695314	0.00125696	0.0105474	0.0440057	0.00110787	0.334262	0.428917
YBR035C	0.00250259	0.00734721	0.026146	-1.84052e-05	0.967174	0.97359	-0.000601199	0.119421	0.169562	0.00260864	0.0304241	0.0677398	-7.94671e-05	0.895705	0.945055	0.000189716	0.659326	0.80779	0.000270693	0.851068	0.885482
YBR036C	0.00487934	1.94189e-06	3.46934e-05	0.00182125	0.00203997	0.00627798	0.00417573	7.33043e-08	8.94464e-07	0.00408148	0.00426778	0.0139119	-0.00116146	0.0538535	0.15432	-0.00095575	0.162645	0.33121	0.000973304	0.300106	0.393274
YBR037C	0.000142601	0.872566	0.913955	0.00167073	0.000127273	0.000673999	0.000665317	0.211879	0.271678	0.0031774	0.0177823	0.0442911	0.000287924	0.718094	0.830199	0.00217799	0.00102736	0.00640562	0.00358974	0.0101587	0.0236213
YBR038W	0.00347348	0.0127125	0.0396795	0.000995975	0.549122	0.631746	0.000763891	0.162119	0.217345	NA	NA	NA	-0.000169968	0.831388	0.903264	-7.172e-05	0.902826	0.950392	-0.0110627	0.139162	0.21067
YBR039W	-0.00303996	0.0426732	0.0996999	-0.000680058	0.0202277	0.0415219	-0.00148359	0.0697084	0.108328	-0.00101802	0.266103	0.374149	0.000386171	0.315267	0.49837	-0.0014099	0.000158695	0.0012425	-0.00104132	0.445649	0.539732
YBR040W	-0.00257821	0.0290427	0.0743081	0.00021325	0.686733	0.752318	-0.000168017	0.857371	0.881961	-0.000182211	0.891428	0.925035	0.000848362	0.115262	0.256073	0.000828086	0.252494	0.448551	-0.0039038	0.0298112	0.0582062
YBR041W	0.000376266	0.718582	0.805715	0.000401137	0.715707	0.777023	0.00123723	0.226513	0.288032	0.00520828	0.00195357	0.00733955	-0.000550725	0.280889	0.461326	0.00172289	0.00748868	0.033371	0.00426668	0.0221269	0.0454677
YBR042C	0.00251243	0.000140348	0.0011748	0.00172997	6.56947e-06	6.20066e-05	0.00235158	0.00425991	0.0102564	0.00749982	3.98275e-07	4.70457e-06	-0.00135557	0.0241356	0.0909373	-5.08046e-05	0.885453	0.940144	0.00231971	0.0113826	0.0260185
YBR043C	-0.00146222	0.15968	0.269919	0.000772642	0.153438	0.221312	0.00138202	0.125398	0.176356	0.000754138	0.522896	0.626417	-0.000610907	0.213491	0.385172	0.0013435	0.0327318	0.104912	0.00322857	0.0649574	0.112272
YBR044C	-8.4539e-05	0.902878	0.935767	0.000872727	0.00534641	0.0137807	-4.93001e-05	0.895727	0.915073	0.00202146	0.0182092	0.0451453	-2.60175e-05	0.953175	0.975851	0.000522666	0.0713723	0.185562	-0.000881185	0.371166	0.465965
YBR045C	1.36927e-05	0.982123	0.986624	0.000467008	0.0326235	0.0615448	9.26212e-05	0.848692	0.875315	0.00114681	0.141864	0.227644	-0.000583688	0.0843919	0.209292	-0.000386076	0.189189	0.369257	0.0001049	0.896235	0.921299
YBR046C	-0.000168983	0.814999	0.87662	0.000921258	0.00619249	0.0155945	0.000570533	0.51142	0.573652	0.00289777	0.0150201	0.0389182	-0.00114417	0.0135259	0.0631548	0.000275262	0.548728	0.72699	-0.0032129	0.0305385	0.0594081
YBR047W	0.000100341	0.855488	0.903422	-0.000432939	0.132976	0.197181	-0.000707895	0.227459	0.288987	0.00056488	0.595948	0.689744	0.000787289	0.262926	0.441381	0.000781421	0.0964372	0.229495	-0.000130809	0.923008	0.942273
YBR048W	0.00060587	0.196086	0.31467	0.0012656	9.24153e-05	0.000529955	0.000403027	0.376345	0.442961	0.00190298	0.0176903	0.0441549	-0.00128446	0.000611097	0.00966758	-0.000805324	0.0565559	0.15706	-0.00528994	5.45613e-05	0.000276214
YBR049C	0.0035336	0.00185083	0.00901942	0.000409385	0.565853	0.645972	0.00336912	0.00551387	0.0127334	0.00311385	0.141137	0.2266	0.000236054	0.650802	0.786738	0.000676464	0.214513	0.403211	-0.00631553	0.000856743	0.00295122
YBR050C	0.00167635	0.00419717	0.0169539	0.00190145	2.45589e-08	4.52771e-07	0.00133465	0.00193901	0.00530026	0.00519476	2.46951e-06	2.35719e-05	-0.000494019	0.35828	0.543764	0.000890352	0.0115111	0.047321	0.00124895	0.172594	0.251394
YBR051W	0.000999117	0.308186	0.438319	0.00213625	0.00199188	0.00615236	0.00391565	0.000206074	0.000796049	0.00440839	0.00172358	0.00663641	-0.0003872	0.575115	0.731403	0.00126895	0.072053	0.186693	0.00206889	0.127959	0.196233
YBR052C	0.000716818	0.214835	0.336347	0.000343222	0.137429	0.202717	-0.00214416	0.000311441	0.00112899	0.000372498	0.66707	0.749805	0.00138157	0.00743774	0.0437589	-7.39799e-05	0.871967	0.934544	0.00339108	0.0096931	0.0226734
YBR053C	-0.00123639	0.21578	0.337265	0.00100871	0.0132659	0.0292446	-0.000621545	0.199738	0.258824	0.00202848	0.0248473	0.057637	5.21849e-06	0.990779	0.994415	0.0011787	0.0344214	0.109078	-0.00264222	0.0255467	0.0513015
YBR054W	0.000344401	0.446833	0.574486	0.00130957	0.0245081	0.0484918	0.000108751	0.809408	0.843755	0.000863917	0.366424	0.477642	-0.000495765	0.357598	0.54297	-0.000127141	0.749369	0.864246	-0.0026273	0.0504462	0.0909631
YBR055C	0.000372733	0.28067	0.409375	0.00113991	0.0123132	0.0275394	-1.38915e-05	0.978282	0.982099	0.00259624	0.00207984	0.00768802	0.000293814	0.534761	0.699898	-0.000400995	0.265508	0.464714	-0.00364319	6.07668e-05	0.000303731
YBR056W	-0.000315075	0.646903	0.749193	0.000479457	0.105947	0.162729	-0.000407694	0.375051	0.441877	0.000586837	0.522876	0.626417	-0.00087729	0.17569	0.339145	-6.73672e-05	0.86636	0.931769	-0.00363223	0.00121767	0.00396161
YBR057C	NA	NA	NA	-0.000758685	0.299097	0.382839	-0.00550895	0.308918	0.375088	0.00385889	0.206081	0.305432	0.000859209	0.505787	0.675262	0.00256161	2.13787e-06	2.60591e-05	-0.0021298	0.0321453	0.0622093
YBR058C	0.00163059	0.051242	0.114248	0.000623943	0.0347798	0.0647458	-0.00133187	0.049242	0.0804789	0.00382386	0.00417804	0.0136681	0.000196787	0.68631	0.810563	-9.29898e-05	0.808692	0.898482	0.00285593	0.181434	0.262012
YBR059C	-0.0027253	0.0596102	0.127909	-0.00459965	2.46181e-05	0.000183489	-0.00636279	0.000434692	0.00149739	-0.00618079	1.43999e-05	0.000109395	-0.000124291	0.848434	0.913926	-0.00342505	1.9759e-07	2.95138e-06	-0.000604085	0.770305	0.821529
YBR060C	0.00153154	0.0451767	0.103787	-0.000385615	0.163556	0.233066	-0.00151857	0.112032	0.161236	0.00135766	0.181261	0.2759	-0.00126414	0.180937	0.345589	0.000651196	0.180592	0.358042	-0.00197084	0.226908	0.313822
YBR061C	-0.00865437	0.00159825	0.00799531	-0.00229515	0.130889	0.19433	-0.0039263	0.245468	0.30836	0.00411736	0.135839	0.219515	0.00306014	0.0396316	0.125556	0.00037781	0.23768	0.431215	0.000868066	0.545452	0.63022
YBR062C	0.00059344	0.172518	0.286627	0.00116404	0.00959521	0.0225199	0.00190658	0.0526865	0.0853922	0.00274996	0.00178737	0.00683754	0.000404445	0.246669	0.423787	-5.86976e-05	0.86966	0.933624	-0.00183571	0.010406	0.0240746
YBR063C	8.72271e-05	0.8418	0.893431	0.00102108	0.00610701	0.0154055	0.000572519	0.37131	0.438693	0.00181003	0.0279736	0.0632829	-0.00111554	0.00953215	0.0514723	0.000627733	0.0477541	0.138687	0.00215501	0.0212003	0.0437988
YBR064W	-0.00410983	6.17796e-06	9.62137e-05	-0.00330871	0.000197241	0.000954434	-0.00373451	4.24724e-05	0.000213553	-0.00447677	9.29302e-05	0.000559655	-0.00160545	0.00136147	0.0160815	-0.00165682	3.05523e-05	0.000285743	-0.00399116	3.61959e-05	0.000194029
YBR065C	-0.00117904	0.0159407	0.0472631	-0.001895	0.000127821	0.000675399	-0.00462475	1.05376e-13	2.94158e-12	-0.0076139	1.494e-09	2.88938e-08	0.000450235	0.0954668	0.227809	-0.000870367	0.00494626	0.0236514	-0.00302592	0.0140491	0.030908
YBR066C	0.000441462	0.390556	0.522566	0.000102126	0.739622	0.796123	-0.00166906	1.70169e-07	1.83435e-06	0.00118707	0.131031	0.212917	-0.000122587	0.782612	0.873765	-2.10571e-05	0.944141	0.974055	-0.000173215	0.879218	0.906957
YBR067C	0.000740115	0.123821	0.22327	0.000488903	0.113902	0.173017	-0.00132308	0.00192026	0.00525874	0.00141313	0.0699119	0.130476	-0.000592508	0.0344486	0.114037	0.00079151	0.0520713	0.147535	0.00135062	0.08101	0.134479
YBR068C	0.00110479	0.0267783	0.0697961	-0.00142304	0.00797166	0.0192913	-0.00118263	0.000163073	0.000656507	0.00340053	4.13237e-05	0.000275709	-0.000920877	0.0121682	0.0592429	-0.000337469	0.392855	0.593912	-0.000282532	0.7935	0.840963
YBR069C	0.00246182	0.000246936	0.00178796	0.000536278	0.221721	0.299645	-8.30783e-05	0.693815	0.742057	0.00452431	2.05965e-06	2.00477e-05	-0.00074019	0.0717471	0.18877	-0.00151881	0.00900385	0.0388567	0.00264839	0.00384983	0.010609
YBR070C	-0.00130064	0.0969186	0.186101	-0.00053193	0.477779	0.563471	-0.0027322	1.29634e-06	1.07857e-05	-0.000806089	0.480485	0.587745	-0.000686632	0.230239	0.404949	0.00131936	0.0535849	0.150627	-0.000372328	0.808536	0.851396
YBR071W	-0.00125652	0.0300196	0.0763783	-0.000277314	0.449837	0.537263	-0.00273715	4.08673e-06	2.92654e-05	-0.00138394	0.106387	0.181128	-0.000712463	0.104317	0.241341	0.000127142	0.694402	0.827848	-0.00108729	0.252652	0.341603
YBR072W	-0.01152	0.000613453	0.00370451	-0.00767241	0.000251824	0.00115527	-0.0241825	0.194387	0.253332	0.00588934	0.203949	0.302879	0.00359161	0.0244122	0.0917733	-0.00114395	0.00127946	0.00767428	-0.000395909	0.694518	0.758751
YBR073W	-0.000452615	0.462983	0.591139	-0.000233233	0.390369	0.478898	-0.00210771	1.00861e-05	6.40447e-05	0.00056343	0.43729	0.547468	0.0011147	0.0769295	0.196978	0.00106785	0.00173218	0.00986111	0.00338227	0.00137552	0.00438914
YBR074W	0.000671527	0.416263	0.546518	0.00107921	0.0614184	0.103318	-0.00229211	0.000147305	0.000604566	0.00150306	0.223388	0.324341	0.000174407	0.660992	0.792161	6.08068e-07	0.998678	0.999165	0.000786882	0.617957	0.692495
YBR076W	0.000315914	0.480589	0.607201	-9.41372e-05	0.79105	0.837665	-0.0018286	5.17396e-06	3.60229e-05	0.000988776	0.213394	0.313912	-0.000756067	0.237353	0.412235	5.4318e-05	0.886852	0.941305	0.0011168	0.319759	0.413896
YBR077C	0.00176021	0.0139809	0.0426708	0.00161472	0.00856998	0.020434	0.000346995	0.123755	0.17446	0.00547363	0.000436381	0.00210645	-0.00142889	0.00449212	0.0318485	0.00102051	0.0600008	0.164109	-0.00229571	0.136597	0.207756
YBR078W	0.00197754	0.368072	0.499942	-0.00560344	0.000521364	0.00205086	-0.00545565	1.10243e-05	6.90148e-05	-0.00606521	0.00598368	0.0184723	0.000228558	0.770874	0.865686	-0.00500228	4.89439e-08	8.27474e-07	-0.0142067	5.18464e-09	6.01622e-08
YBR079C	0.000382453	0.305836	0.435605	0.000531361	0.0345575	0.064474	-0.00184626	2.08508e-06	1.64089e-05	0.000342097	0.682354	0.762063	-0.000309337	0.433562	0.610419	0.00015366	0.645441	0.797767	-0.000509907	0.589373	0.668053
YBR080C	0.0024324	3.11105e-06	5.33658e-05	0.00148023	0.000392811	0.00163593	0.000709127	0.0133918	0.0268198	0.00270884	0.000474813	0.00226426	0.000583218	0.247829	0.424728	0.00163801	2.99776e-05	0.000281222	0.00068557	0.440804	0.535442
YBR081C	-0.00813083	3.38107e-06	5.76634e-05	-0.00374432	0.00232253	0.00701979	-0.00748109	6.55563e-08	8.13338e-07	-0.00371007	0.000759353	0.00338138	-0.000613042	0.430364	0.607166	-0.00135339	0.0343964	0.109055	-0.0042491	0.00532679	0.0138445
YBR082C	0.00178355	0.0306765	0.0776822	0.0026806	0.00155624	0.00502993	0.00103586	0.0028592	0.0073377	0.000714061	0.565503	0.663754	0.000373987	0.447827	0.62422	0.00282181	3.45685e-05	0.000319902	-0.00304271	0.0186571	0.0392037
YBR083W	2.62277e-05	0.96532	0.975997	0.00106314	0.00135651	0.00448984	3.17689e-05	0.936468	0.948813	0.00121257	0.147826	0.234792	0.000104924	0.844753	0.911673	0.000428379	0.203437	0.388034	0.00098853	0.269258	0.360106
YBR084C-A	0.000304012	0.590768	0.702747	-0.000418018	0.266529	0.348502	-0.000149754	0.618387	0.672847	-0.00101388	0.207549	0.307146	-0.00147199	0.0101748	0.05368	-0.00459253	4.74583e-10	1.12764e-08	-0.00746779	7.54737e-11	1.03873e-09
YBR084W	0.00333955	3.27903e-07	7.151e-06	0.00191829	1.85848e-06	2.0778e-05	0.00155617	6.1279e-06	4.15882e-05	0.00291044	0.000317096	0.0016037	9.36576e-05	0.851109	0.915448	4.52563e-05	0.906448	0.952693	-0.00158606	0.108152	0.171043
YBR085W	-0.0100881	0.000720598	0.00423066	-0.00254066	0.177084	0.248632	-0.00341024	0.297092	0.362813	0.0177174	0.0675811	0.127249	0.00322608	0.00708967	0.0425242	0.000834868	0.148112	0.309954	-0.00370798	0.0275489	0.054563
YBR086C	0.000970465	0.112733	0.207966	0.000824023	0.054492	0.0938271	-0.00150928	0.012362	0.0251058	0.000423195	0.720364	0.794764	0.00180175	0.00115236	0.0144138	-0.00157255	0.000287922	0.00209689	0.00196588	0.270597	0.361407
YBR087W	0.000105148	0.850096	0.899816	0.00185844	9.57808e-06	8.47281e-05	0.000634644	0.00418066	0.0100902	0.00308242	0.00110315	0.00464656	-0.000456918	0.540927	0.704521	0.000742746	0.0168539	0.0630127	-0.000487537	0.591305	0.669859
YBR088C	0.00153523	0.104725	0.197217	0.0022907	0.000115114	0.000622854	0.00288966	0.21202	0.271758	0.00234477	0.0672414	0.126852	0.000447092	0.487899	0.659446	-5.06003e-05	0.88083	0.938875	-0.00367029	0.00735836	0.0180917
YBR089W	0.000497335	0.236306	0.361358	0.000618858	0.0487592	0.0854225	-0.000634438	0.167533	0.223503	0.00164941	0.063912	0.121579	-0.000273227	0.439558	0.616744	-0.000882019	0.0390656	0.119488	-0.00197588	0.110915	0.174481
YBR090C	-0.002443	0.000145548	0.00121317	-0.000301279	0.186047	0.259389	-0.000923391	0.000109154	0.000469117	-9.95383e-05	0.884664	0.920146	-0.00109819	0.0172407	0.0729834	-7.71069e-05	0.86015	0.929891	-0.000727835	0.411079	0.506194
YBR090C-A	NA	NA	NA	NA	NA	NA	NA	NA	NA	0.00487068	0.471834	0.579757	0.00715386	0.000294287	0.00631025	-0.000694338	0.0540788	0.151687	-0.00294798	0.00622569	0.0157519
YBR091C	0.00349382	0.000502134	0.00315459	0.00107423	0.0148018	0.0319348	0.00517932	2.48417e-07	2.54789e-06	0.00163867	0.126296	0.20703	-0.00197269	0.000816115	0.0116613	-0.0218293	8.61037e-11	2.35503e-09	-0.0349167	2.85293e-28	7.92659e-27
YBR092C	0.00182457	5.69356e-05	0.000578943	0.00217615	5.86033e-07	7.58893e-06	0.00103649	3.5811e-05	0.000184768	0.00423126	1.04671e-07	1.44057e-06	-0.000416027	0.403726	0.583564	-0.000289012	0.401653	0.602079	-0.000718734	0.313576	0.407407
YBR093C	0.000440199	0.253249	0.380118	0.0015429	4.72911e-06	4.67226e-05	-0.000226087	0.316963	0.383034	0.00159303	0.0283775	0.0640496	-0.000739411	0.027582	0.0990892	5.98902e-05	0.854815	0.926236	-0.00156868	0.0423755	0.0784535
YBR094W	0.000136355	0.660339	0.760881	0.00094213	0.0114821	0.0260609	0.000146992	0.748957	0.791628	0.00222308	0.0371448	0.079244	-0.000467108	0.505475	0.675211	-0.000822922	0.148127	0.309954	0.00366864	0.00254258	0.00743062
YBR095C	0.00118722	0.161206	0.271645	-0.0102671	4.16978e-12	1.08708e-10	-0.00347255	0.00121891	0.0035888	-0.00548408	0.00221341	0.00809971	0.00116083	0.155759	0.313967	-0.0155154	1.35545e-14	7.38178e-13	-0.0210808	2.33864e-19	5.38525e-18
YBR096W	0.000735459	0.149264	0.25661	0.00102068	0.00345883	0.00972415	-0.000843013	0.0177495	0.0342602	0.00173859	0.0246041	0.0572806	-0.001687	0.0677809	0.181753	0.00130579	0.0036768	0.018562	-0.0015275	0.18835	0.270286
YBR098W	0.00197468	5.12024e-05	0.000538216	0.00167593	1.24233e-05	0.000103115	0.000871926	0.00115471	0.00342708	0.00451128	5.441e-07	6.15676e-06	0.00108034	0.00600671	0.0381282	0.000183251	0.647057	0.798634	-0.000438034	0.598985	0.676229
YBR099C	0.000664259	0.104299	0.196637	0.00163273	2.09059e-05	0.000158414	-0.000532742	0.00692	0.0153611	0.00207524	0.000766596	0.00341107	0.000973044	0.00752946	0.0440878	8.21381e-05	0.793659	0.889627	-0.000584908	0.422498	0.517652
YBR100W	0.00050224	0.158989	0.269013	0.00136378	8.33471e-05	0.000486438	9.57367e-05	0.838317	0.867335	0.00172164	0.011681	0.0315942	0.000199036	0.626214	0.770899	1.40845e-05	0.969587	0.985252	-0.00182976	0.0386468	0.07263
YBR101C	0.00386608	0.0117644	0.0372747	NA	NA	NA	0.0014942	0.4307	0.495217	NA	NA	NA	0.00251588	0.00196892	0.0195747	-0.00261128	0.000791964	0.00513566	-0.0107753	0.106799	0.169447
YBR102C	0.00072216	0.272751	0.40083	0.00139823	0.00254276	0.00752028	0.00112839	0.0299831	0.0531735	0.00184513	0.0623887	0.11941	0.000914985	0.203387	0.372227	-0.00159492	0.0287984	0.0947223	-0.00261411	0.0134949	0.0299897
YBR103W	-0.0018644	0.140178	0.244761	-0.00350509	7.9808e-05	0.000471361	-0.00756525	3.30595e-13	9.14233e-12	-0.00189147	0.0279693	0.0632829	-0.00112333	0.0307706	0.106232	-0.0116921	3.60967e-23	2.31887e-20	-0.0121776	1.18167e-16	2.35458e-15
YBR104W	0.000710775	0.0619919	0.13164	0.00149652	1.85064e-06	2.07425e-05	0.000765711	0.137413	0.189706	0.00239434	0.00138387	0.00558647	-0.000448465	0.140912	0.292327	-0.000827376	0.00677751	0.0307134	-0.0033275	0.000147014	0.000650244
YBR106W	0.000403754	0.359837	0.492602	0.00017033	0.471721	0.557791	0.000240753	0.456727	0.521898	0.000989738	0.208767	0.308562	-0.000935501	0.013999	0.0644833	-0.00518736	6.11753e-15	3.65507e-13	-0.00724752	1.71612e-10	2.29774e-09
YBR107C	-0.00103736	0.00761559	0.0268109	5.75817e-05	0.893379	0.917407	-0.00209335	2.75963e-07	2.78694e-06	-0.0014603	0.0593949	0.114794	-0.000559102	0.25116	0.42863	0.000109347	0.771375	0.87837	-0.000205731	0.834838	0.87351
YBR108W	-0.000429718	0.403087	0.534859	0.000626539	0.115933	0.175695	0.000383717	0.631577	0.685183	0.00104926	0.195588	0.293035	0.000909027	0.0486584	0.143412	0.000480209	0.292211	0.492947	0.00410523	5.30992e-05	0.000270431
YBR109C	-0.000912484	0.272999	0.401094	0.00283482	6.81223e-05	0.000416906	-2.75112e-05	0.949455	0.959507	-0.000550476	0.591058	0.685322	0.00145238	0.0240508	0.0908586	-0.00334013	0.00259375	0.01388	-0.0114253	7.07484e-10	8.94635e-09
YBR110W	4.77705e-05	0.885772	0.921913	0.00119675	0.0436943	0.0780038	0.000727895	0.22812	0.289702	0.00321864	0.00606751	0.0186726	-0.000321018	0.655929	0.788704	-0.00170981	0.00795286	0.035109	0.00455002	4.894e-05	0.00025185
YBR111C	0.00260588	4.07224e-05	0.000450037	0.00329496	3.93673e-08	6.99627e-07	0.00207734	0.000167827	0.000671991	0.00229747	0.043381	0.0892659	-0.000496527	0.288741	0.470332	0.00260308	6.66713e-07	8.90011e-06	0.000170272	0.905976	0.929215
YBR112C	0.00173631	3.61112e-05	0.000407836	0.00307011	2.30282e-09	4.95566e-08	0.00347448	5.7097e-07	5.27969e-06	0.00451268	8.23279e-06	6.77631e-05	-0.00162728	0.00011501	0.00361108	-2.75931e-05	0.923335	0.961294	-0.00568539	3.87928e-08	3.89112e-07
YBR113W	-0.00288304	0.00104177	0.00569273	0.00289759	3.91296e-07	5.31122e-06	0.00400731	7.41729e-06	4.88815e-05	0.00372507	0.0160745	0.0410393	-0.00244759	1.81572e-08	6.20775e-06	-0.000285497	0.591827	0.759088	-0.00216887	0.0656013	0.113092
YBR114W	-0.000842821	0.311976	0.442433	-0.000220751	0.621238	0.696172	0.000622913	0.450912	0.51645	-0.000404759	0.70256	0.778689	-6.13005e-05	0.920682	0.958416	0.000229285	0.615169	0.777096	0.00468843	0.0014422	0.00458127
YBR115C	0.00204837	0.058304	0.125607	0.000874207	0.390227	0.478822	0.00154491	0.254649	0.3176	0.0037163	0.0399006	0.0837643	0.0080563	8.17663e-05	0.00282691	0.00109711	0.00936028	0.0401252	0.00214679	0.155769	0.230691
YBR116C	0.0041498	5.73347e-06	8.97637e-05	0.00217417	0.000195753	0.000949563	0.00265298	9.88789e-06	6.29887e-05	0.00674147	3.13401e-05	0.000216613	-0.000537122	0.446631	0.622976	0.000338668	0.468307	0.661911	0.0103871	6.71967e-09	7.6475e-08
YBR117C	0.0012724	0.0060385	0.0223629	0.00197756	2.41012e-07	3.44519e-06	0.0014318	0.00413371	0.00999863	-0.000774945	0.361063	0.472274	-0.0016588	0.000294145	0.00631025	-0.000674585	0.0281562	0.0931829	0.000428138	0.733412	0.790157
YBR119W	-0.00138534	0.0562744	0.122273	-0.00203787	2.24126e-05	0.000168965	0.00600028	1.33177e-07	1.50984e-06	0.00152569	0.10038	0.17294	-0.00255078	0.010087	0.0534211	0.00482625	4.03888e-08	7.04116e-07	0.00788903	3.59572e-08	3.61896e-07
YBR120C	0.00185089	0.141021	0.245745	0.00185176	0.00268445	0.00786464	0.000473579	0.283224	0.348088	0.00174249	0.0684595	0.128535	0.000591517	0.390995	0.572629	6.9268e-05	0.872129	0.934544	-0.00493423	0.00144567	0.00458984
YBR121C	-0.000817975	0.0717838	0.147506	0.0015484	0.0016064	0.00515953	-0.000645796	0.117086	0.167055	0.00186372	0.0177802	0.0442911	0.00122912	0.0039551	0.029343	-0.000416544	0.36542	0.567073	-0.00299565	0.000763698	0.0026743
YBR123C	-0.00580473	0.00800627	0.0277599	-0.00653201	0.000352104	0.00149373	-0.00834315	0.000359352	0.00127116	0.00310734	0.183449	0.278527	0.00288765	0.0250385	0.0932728	-0.00429749	1.47046e-07	2.24547e-06	-0.015142	2.52108e-09	3.04485e-08
YBR124W	-0.000228584	0.678477	0.775589	-0.000227856	0.610294	0.6863	0.00097509	0.127432	0.17858	0.00481921	2.48669e-05	0.000176927	-0.000998741	0.0246958	0.0925568	-0.00170465	0.00013646	0.00109488	0.0030038	0.0166584	0.03559
YBR125C	-0.00184962	0.00455005	0.0180841	0.00120438	0.163489	0.233027	-0.00247392	2.02644e-08	2.93214e-07	-0.00277512	0.00245087	0.00881183	-0.00115828	0.0172843	0.0729979	-0.00802356	2.85292e-17	2.50813e-15	-0.00686499	5.97609e-10	7.60569e-09
YBR126C	NA	NA	NA	NA	NA	NA	NA	NA	NA	0.00307495	0.220004	0.320844	0.0112092	2.18576e-05	0.00104273	0.00512557	1.12727e-10	3.00311e-09	0.0188305	6.1681e-11	8.56874e-10
YBR127C	0.00259201	0.004829	0.0189008	-0.00171915	0.00330662	0.0093809	0.00150113	0.0802748	0.121625	0.0027371	0.000196971	0.0010626	-0.00269966	0.0189723	0.0773852	-0.000673402	0.305633	0.506696	0.00255523	0.0482506	0.0875105
YBR128C	-0.000170908	0.629747	0.735222	0.000416677	0.0597687	0.101176	-0.000155182	0.707982	0.755197	0.000686285	0.317792	0.428795	0.00117374	0.000777655	0.0113405	0.000298874	0.327416	0.530242	-0.00441108	1.31984e-05	8.11091e-05
YBR129C	-0.000488269	0.274649	0.402818	-0.00110686	0.00135017	0.00447136	-0.00182768	2.32196e-06	1.81045e-05	-0.000467157	0.471995	0.579757	1.54917e-05	0.981889	0.991799	-0.000107674	0.762094	0.872706	-0.000201025	0.857557	0.890981
YBR130C	-0.000212901	0.595325	0.706605	0.000566395	0.11782	0.178281	-0.000177419	0.758129	0.799894	0.00124998	0.0938524	0.164325	-0.000135721	0.793894	0.881087	-0.00100374	0.00336965	0.0171663	-0.00163408	0.28309	0.374794
YBR131W	0.000899799	0.164921	0.276997	0.00156882	0.00174236	0.00552642	0.00224727	0.00442999	0.0106153	0.00241668	0.0111507	0.0304521	0.00148583	0.00773052	0.0448385	0.000362933	0.478802	0.671807	-2.69252e-05	0.977381	0.981027
YBR132C	-0.000203589	0.635947	0.740125	0.000779224	0.0447832	0.0795161	0.000780859	0.159814	0.214463	0.00214134	0.00551362	0.0172188	-1.57909e-05	0.979453	0.991007	0.000493976	0.244712	0.438415	-0.00292322	0.0130708	0.0291898
YBR133C	0.000981982	0.284087	0.412874	-0.0128386	0.000585237	0.00225044	-0.00842391	1.13246e-05	7.07587e-05	-0.00328242	0.0503422	0.100515	-0.00125649	0.168587	0.330491	-0.0027871	0.00124937	0.00754634	-0.0178984	7.92235e-12	1.19603e-10
YBR134W	0.00151929	0.00389215	0.0160876	0.00198608	0.000309185	0.00134838	-0.000771344	0.0128549	0.025871	0.00202544	0.0542229	0.106644	1.0154e-05	0.984695	0.992345	0.00143239	0.0147682	0.057594	-0.00441877	0.00130001	0.00418727
YBR135W	-0.00111036	0.0528981	0.116766	-0.00153249	0.00134309	0.00445288	-0.00515711	1.69848e-10	3.64189e-09	-0.003281	0.000930202	0.00403292	0.00122066	0.0165353	0.0713971	-0.00142214	0.000310003	0.00224442	-0.00385609	7.34259e-05	0.000359416
YBR136W	0.00113028	0.0110952	0.0355504	0.00112641	0.000117108	0.000631765	-0.000700444	0.00840804	0.0180285	0.00236639	0.00288258	0.0100882	-0.00109173	0.0816221	0.204604	-9.37603e-05	0.853754	0.925365	-0.000417807	0.576133	0.656694
YBR137W	0.000984492	0.0514435	0.114495	0.000860902	0.0123344	0.0275765	-0.000993817	0.00342912	0.00855906	0.00247566	0.0108019	0.0296914	-1.99895e-05	0.976837	0.989583	-0.000134517	0.864752	0.931511	-0.0017916	0.107797	0.170652
YBR138C	0.00246383	0.000231452	0.00171217	0.00188621	7.49869e-06	6.91234e-05	-0.000342655	0.0774528	0.118044	0.0028497	0.000532315	0.00249982	0.000613585	0.016691	0.0717295	-0.000254424	0.462786	0.656958	-0.00161296	0.069698	0.118834
YBR139W	0.00140835	0.00228185	0.0105171	0.00103683	0.052055	0.0902876	-0.000388337	0.228572	0.290152	0.00164362	0.0811247	0.146505	0.0014024	0.0298504	0.103961	-0.000108554	0.81325	0.90143	-0.00143107	0.342893	0.438022
YBR140C	-0.00262015	0.000137934	0.00115786	-2.14314e-05	0.915008	0.933142	-0.00210911	6.31987e-06	4.26952e-05	-0.0109356	2.07758e-13	5.10172e-12	0.0025999	0.000318222	0.00655289	-0.00536632	1.98072e-10	4.99564e-09	-0.00817833	6.67289e-15	1.21135e-13
YBR141C	0.000306169	0.582507	0.695437	0.000958248	0.00497749	0.0129995	-0.000493171	0.111609	0.160785	-0.000223357	0.812586	0.867393	0.000954164	0.0202812	0.081257	5.19381e-05	0.883214	0.939523	-0.00345693	0.000284901	0.00115959
YBR142W	0.000417862	0.228268	0.351703	0.000220847	0.463424	0.549828	-0.00116709	0.00464335	0.0110182	0.00130219	0.0829897	0.149281	-0.000167999	0.838746	0.907781	-0.000969262	0.0334329	0.106604	0.000967356	0.228356	0.315603
YBR143C	0.00209414	0.00232007	0.0106684	0.0014956	0.00307404	0.00883545	0.00083793	0.118364	0.168223	0.00355412	0.000445161	0.00214184	-7.58975e-05	0.852952	0.916227	0.000298351	0.471395	0.66414	-0.0029387	0.00705884	0.0175178
YBR144C	0.0014168	0.00221354	0.0102582	0.00110621	0.00323111	0.00921972	-0.00074357	0.000118476	0.000503334	0.00200041	0.0202244	0.0489122	-0.000552011	0.318998	0.501838	-0.000569982	0.0597825	0.163803	0.000169063	0.87246	0.902502
YBR145W	0.000656216	0.114544	0.21065	0.000768145	0.00148665	0.00485273	-0.00088262	0.00373775	0.00920899	0.00102988	0.174746	0.26833	0.000333439	0.518927	0.686474	-0.000584405	0.150508	0.313869	-0.00157846	0.102443	0.163854
YBR146W	0.00263814	2.07574e-05	0.00026763	0.00127403	0.000198239	0.000956916	0.0015135	4.31966e-06	3.07256e-05	0.00454942	2.54571e-06	2.41048e-05	-0.000553583	0.327981	0.511375	5.21793e-05	0.909186	0.952997	-0.00164426	0.0757763	0.127146
YBR147W	0.00387319	0.00037358	0.00250616	0.00269109	5.62687e-06	5.40865e-05	0.00016108	0.617025	0.671705	0.00352091	0.00657012	0.0198987	0.000163863	0.770592	0.865685	0.000325955	0.377144	0.579238	0.000390171	0.791094	0.839314
YBR148W	0.00201875	0.0144926	0.0438706	0.00244478	0.000407745	0.00168273	0.000575599	0.392887	0.459053	0.00247995	0.0385967	0.0817228	0.000688387	0.0912708	0.22157	0.00144375	0.0236214	0.0817123	0.00764303	0.000712828	0.00252757
YBR149W	-0.00912637	0.000562185	0.00346465	-0.0082165	0.00179645	0.00565197	-0.0177957	0.0461778	0.0761438	NA	NA	NA	0.00597074	0.00146567	0.0167965	0.000962527	0.0536926	0.15081	0.00338761	0.00037555	0.0014641
YBR150C	-0.00014008	0.77406	0.845962	0.000663355	0.0205617	0.0420471	-0.00100569	0.000217758	0.000833026	0.000523682	0.4669	0.57529	-0.00111913	0.0277592	0.0994934	-0.000973352	0.0312765	0.10125	-0.00237125	0.00376497	0.0104166
YBR151W	0.000750021	0.125711	0.226334	0.000977567	0.00279144	0.00812528	0.00074531	0.00645907	0.0145729	0.00341821	0.000302947	0.00153895	-0.000865477	0.12099	0.264032	0.0012571	0.0303305	0.0987066	0.00282718	0.000769503	0.00269017
YBR152W	-0.00814758	0.0523446	0.115934	-0.00299829	0.00996149	0.0232369	-0.0074654	0.0648582	0.101866	0.0040248	0.018048	0.0448252	0.00344395	0.00217736	0.0209367	0.000319681	0.600746	0.766239	-0.00196883	0.0855415	0.140934
YBR153W	0.00108743	0.0041051	0.0167199	0.00107287	0.000350139	0.00148646	-0.000384065	0.0720619	0.111551	0.00221858	0.00431366	0.0140332	0.000473156	0.0860093	0.21206	-0.00028854	0.376187	0.578331	-0.0010372	0.236128	0.323773
YBR154C	0.00253681	0.00186808	0.00904975	-0.00108882	0.0165772	0.0350245	0.00230499	1.81052e-05	0.000105046	0.00108552	0.354647	0.466399	-0.000287268	0.630421	0.773166	-0.00903001	7.05851e-06	7.60737e-05	-0.0349361	6.52273e-17	1.32197e-15
YBR155W	0.000263751	0.696793	0.789206	0.00110831	0.000218938	0.00103077	-0.00161227	0.00275733	0.0071102	5.54013e-06	0.995538	0.997054	0.00148934	0.00489084	0.0334364	0.000308287	0.374239	0.575571	0.0045183	0.00151514	0.00477709
YBR156C	0.00205474	0.306025	0.435769	-0.00378257	0.0191686	0.0397338	2.53107e-06	0.996811	0.996811	-0.00396757	0.0491723	0.0987115	-0.00214924	0.189041	0.355224	-0.00883429	7.3308e-07	9.70189e-06	-0.0259665	2.72882e-10	3.60473e-09
YBR157C	0.000155337	0.80444	0.868261	0.00123627	0.00168888	0.00538511	-0.00021862	0.573238	0.631736	0.00328708	0.00761334	0.0222938	0.00136864	0.00295596	0.024449	-0.00012499	0.79231	0.889433	-0.00411024	0.00119506	0.0039009
YBR158W	-0.000972002	0.137574	0.241592	0.000815098	0.0103909	0.0240642	-0.00117035	0.0100787	0.0210912	-0.00128469	0.315021	0.426124	0.00267754	0.000161095	0.00436534	-0.000371031	0.192982	0.373864	0.00306535	0.123016	0.189487
YBR159W	0.00240625	0.0185698	0.0529108	-0.000783194	0.0055852	0.014287	-0.00196333	0.000175693	0.000698287	0.00219331	0.0520834	0.103329	-0.00308851	0.00636676	0.0398586	-0.000617084	0.572184	0.743727	-0.00139377	0.15139	0.225617
YBR160W	0.00143506	0.0654802	0.137172	0.00116505	0.00623798	0.0156776	0.000746143	0.296693	0.362474	0.0109644	9.29381e-09	1.60759e-07	0.00374795	8.75789e-05	0.00297634	0.000669857	0.172586	0.345876	0.00873413	2.29428e-10	3.03748e-09
YBR161W	0.000117701	0.841576	0.893431	0.00129651	0.0312921	0.0594691	0.00037622	0.183383	0.24133	0.00160853	0.163002	0.253988	0.000307495	0.526254	0.693409	0.000398417	0.370813	0.572247	-0.00256244	0.0641815	0.11122
YBR162C	0.00170436	0.0113999	0.036369	0.00039736	0.167262	0.237262	-0.00112024	0.0294695	0.052467	0.00316502	0.0100359	0.0279732	0.000934108	0.143442	0.296024	-0.000540263	0.277487	0.477597	0.00247315	0.0734513	0.124125
YBR162W-A	0.0017673	1.99302e-05	0.000258656	0.00118647	0.00132766	0.00440666	-0.000127025	0.526442	0.587983	0.00312648	0.000104617	0.000615431	0.000492678	0.239632	0.415407	0.000390462	0.181007	0.358749	0.000484752	0.534172	0.621495
YBR163W	0.00207309	0.0223226	0.0608779	0.00199109	5.12558e-05	0.000333698	0.000701678	0.136851	0.189278	0.00383187	0.00286166	0.0100328	-5.81671e-07	0.999148	0.998985	0.00051042	0.384319	0.584812	-0.0030473	0.0555172	0.0984799
YBR164C	-0.0029355	0.00135188	0.00701175	-0.00281601	0.000166072	0.000829846	-0.0037211	3.17256e-05	0.000167785	-0.00386855	7.11859e-05	0.000441592	-0.000611097	0.337372	0.520218	0.00673411	1.22224e-13	5.41129e-12	0.00654198	3.12554e-06	2.19678e-05
YBR165W	0.00166769	0.0050476	0.0194985	-0.00127068	0.000984843	0.00347751	0.00105109	0.0321246	0.0563231	0.000953357	0.44595	0.555023	-0.0011647	0.0203559	0.0814499	-0.00209389	0.0041138	0.0203782	0.000720276	0.605702	0.681991
YBR166C	-0.000187419	0.784953	0.854082	-0.0013895	9.14415e-06	8.18685e-05	-0.00168606	0.010711	0.0222023	-0.000663037	0.563279	0.661931	-0.000496113	0.379333	0.562331	0.00131711	0.00906556	0.0390136	0.00955752	3.00373e-08	3.07544e-07
YBR167C	0.000579265	0.29065	0.419835	0.00127281	0.00057173	0.00220567	0.000242941	0.401322	0.466698	0.00364382	0.000227185	0.00120473	0.000727002	0.517029	0.685732	0.00102569	0.0520045	0.147422	-0.00225147	0.0435427	0.0802889
YBR168W	-0.00135146	0.0507725	0.113428	7.72784e-05	0.848308	0.884632	-0.00193042	0.000381319	0.00133529	7.41192e-05	0.935771	0.956127	-0.00017787	0.655869	0.788704	0.000284253	0.463135	0.656958	0.000776702	0.34646	0.441178
YBR169C	0.000112905	0.773934	0.845962	0.000914574	0.0156239	0.0333918	-0.00201224	7.45391e-09	1.19545e-07	0.000184921	0.766364	0.83141	0.000337605	0.534407	0.699732	-0.000105263	0.733475	0.855211	-0.00134026	0.098781	0.158855
YBR170C	0.00192179	0.0208686	0.0579543	0.00175152	0.00296472	0.00855029	-0.000438182	0.209001	0.268721	0.00231295	0.019797	0.0481143	0.00148652	0.00588424	0.0377648	-0.00131366	0.0185425	0.0675611	-0.00345772	0.00491183	0.0129769
YBR171W	1.31341e-05	0.979316	0.985142	0.00139082	8.88189e-05	0.000512953	-0.000523023	0.0249009	0.045581	0.000608864	0.441816	0.551385	0.00039766	0.157552	0.316647	0.000144416	0.539362	0.720378	-0.000690742	0.472472	0.564932
YBR172C	0.00297161	7.98324e-07	1.58009e-05	0.00239846	1.77949e-07	2.61316e-06	0.00111255	0.002006	0.00542822	0.00328445	0.000313034	0.00158472	-0.000288387	0.507266	0.676281	0.00125841	0.000606337	0.00406471	0.000444488	0.635336	0.707816
YBR173C	-0.000526347	0.490982	0.616871	0.00248174	1.03131e-05	8.94912e-05	-0.00237645	0.0020537	0.00553199	-0.00149271	0.497341	0.603252	-0.00407597	6.84862e-07	9.85417e-05	-0.00346847	5.68108e-05	0.000497317	-0.0138171	2.83372e-09	3.39472e-08
YBR174C	0.00233931	0.00010372	0.000934272	0.00174896	0.000166306	0.000829846	0.00132876	1.48592e-05	8.83787e-05	0.00538409	3.70216e-05	0.000249822	-0.00172255	0.000108314	0.00347048	0.00113566	0.00130946	0.00783129	-0.00328579	0.00177712	0.00549478
YBR175W	-0.0021075	0.0744683	0.151914	-0.000367962	0.496994	0.581038	-0.00537085	4.24388e-08	5.70802e-07	-0.0040405	0.00758976	0.0222578	0.000677963	0.410135	0.590127	0.000701314	0.0730035	0.188371	-0.00464635	0.00589757	0.0150699
YBR176W	-0.000156648	0.844488	0.895	0.000417918	0.304605	0.388419	-0.000587094	0.00617797	0.0140081	0.00201249	0.126468	0.207201	-2.68259e-05	0.962805	0.981953	0.000814978	0.202085	0.386101	-0.00239736	0.0885019	0.144805
YBR177C	0.0014338	0.00349706	0.0148037	0.00114917	0.000999724	0.00350911	0.000641036	0.00551467	0.0127334	0.00241483	0.031687	0.0697581	-0.000968446	0.0256406	0.0948271	-6.39673e-05	0.865295	0.9316	0.00211187	0.175144	0.254544
YBR178W	-0.00247207	0.0234574	0.0633306	-0.00162107	0.00362325	0.0101287	-0.00350791	1.82321e-05	0.000105678	-0.00744343	0.000593519	0.00273129	-0.000210544	0.688674	0.81216	-0.000168313	0.762977	0.873037	-0.00510554	2.15046e-05	0.000124039
YBR179C	0.00187445	0.000393567	0.00261406	0.001466	2.36755e-06	2.57086e-05	-2.36313e-06	0.986871	0.988974	0.00352891	3.7235e-06	3.39533e-05	0.000306133	0.207697	0.37782	-0.000499793	0.119812	0.267041	-0.00369976	9.84371e-05	0.000464184
YBR180W	0.000289026	0.397005	0.529161	0.000767647	0.0285925	0.0551354	-0.000701374	0.00187856	0.00516844	0.00133616	0.0888385	0.157551	0.000365962	0.322067	0.504968	-0.0006375	0.0391395	0.119655	-0.00382799	9.10532e-05	0.000434947
YBR181C	0.00248709	0.0210237	0.0583028	-0.00196054	0.00285872	0.00829309	0.00140492	0.0107094	0.0222023	0.00600005	0.014352	0.0373834	-0.00285357	0.0188767	0.0771999	-0.000312969	0.689341	0.825704	-0.00850735	0.072867	0.123229
YBR182C	-0.000985855	0.296499	0.425377	0.00039854	0.328239	0.414371	-0.000768907	0.00109558	0.00327621	-0.000299325	0.878745	0.916372	0.000505169	0.334741	0.518107	4.03604e-05	0.943617	0.974005	-0.00494919	0.00017265	0.000749626
YBR183W	0.00178404	0.0055227	0.0208664	0.00108068	0.0038052	0.0105476	0.000427081	0.234962	0.296927	0.00217567	0.0692411	0.129674	-0.00130747	0.0233392	0.0893217	0.000368967	0.356785	0.558832	0.00381503	0.00930556	0.021862
YBR184W	0.00162024	0.0175518	0.0506621	0.0014817	0.00456853	0.0121841	-0.00141496	0.0184905	0.0354477	0.00560305	0.00634805	0.0193449	-0.000416725	0.727499	0.835607	-0.000358111	0.360975	0.563389	-0.000332716	0.803221	0.847056
YBR185C	-0.00650641	0.0236422	0.0637714	-0.00690429	0.00076662	0.002832	-0.0129006	0.000289765	0.00106313	0.00390069	0.03486	0.0754025	0.00651562	0.000452428	0.00786704	0.000178415	0.658836	0.807665	-0.00152696	0.0498042	0.0899699
YBR186W	0.00203679	0.000270426	0.00192817	0.00156439	0.000995177	0.00349938	0.00128215	0.000118584	0.000503431	0.0045842	5.18446e-06	4.50538e-05	-0.000256039	0.420787	0.598681	7.01648e-06	0.983222	0.991926	-0.00320275	2.91625e-06	2.05947e-05
YBR187W	-0.00169224	0.000690389	0.00408164	-0.00115361	0.0119323	0.0268806	0.00112152	0.0414683	0.0695605	-0.00291277	0.0110088	0.0301901	0.00226846	0.00701447	0.0421965	-0.00446028	1.46989e-06	1.85743e-05	-0.00953605	7.9988e-09	9.01655e-08
YBR188C	-0.00049179	0.2499	0.37659	0.000373617	0.151139	0.21885	-0.000368577	0.0972346	0.14325	0.00140806	0.123364	0.203022	-0.000245445	0.527669	0.694455	-0.000246838	0.610124	0.773209	0.000595256	0.459758	0.553017
YBR189W	8.02305e-05	0.859593	0.905403	-5.4984e-06	0.988171	0.990306	0.00119395	0.0260374	0.0473539	-0.000642235	0.460193	0.56904	0.000112737	0.804847	0.888331	-0.000654751	0.2389	0.432283	-0.0146726	1.98449e-15	3.71651e-14
YBR190W	0.0022087	0.000674698	0.00400488	-0.000746473	0.172014	0.242664	0.00165319	0.00918613	0.0194921	0.000733137	0.33056	0.441393	-0.00438289	8.72886e-07	0.000114292	-0.0101525	1.85834e-11	5.6615e-10	-0.0198874	6.39387e-12	9.70229e-11
YBR191W	0.00327001	1.59921e-10	4.09702e-09	-0.000665978	0.0529449	0.0917237	-0.000258039	0.274864	0.339521	0.0013156	0.0319809	0.0701754	-0.00136306	0.0191421	0.0778076	-0.0101815	6.97322e-19	9.13047e-17	-0.0273712	1.19093e-43	3.37222e-42
YBR192W	-0.00181788	0.0643965	0.135431	-0.000215686	0.701058	0.764344	-0.000265309	0.798877	0.835529	-0.00314097	0.0698084	0.130324	0.000544321	0.119188	0.261212	0.00120766	0.096163	0.229026	0.00569542	0.000619961	0.00224399
YBR193C	NA	NA	NA	-0.00208811	0.0116272	0.0262834	-0.00172113	0.0251554	0.04599	NA	NA	NA	0.00345934	0.017378	0.0732997	-0.0028013	5.43129e-08	9.05803e-07	-0.00807454	2.77571e-09	3.33197e-08
YBR194W	-0.000678272	0.130138	0.232666	0.000884717	0.00692878	0.017179	-0.00106349	0.000565459	0.00186844	0.000651827	0.412168	0.522817	-0.0012066	0.021896	0.0855913	-0.0013673	0.000759852	0.00495139	-0.00148194	0.171623	0.250348
YBR195C	0.000179986	0.728139	0.812123	0.00135876	0.000283005	0.00126715	0.000741891	0.0205555	0.0387042	0.00324018	0.000515139	0.00243303	-0.000264146	0.437597	0.614974	5.4023e-05	0.876033	0.936659	-0.00156537	0.0554025	0.098342
YBR196C	-0.000187316	0.738283	0.819576	3.13654e-06	0.990878	0.992319	-0.00095646	0.000706739	0.00226202	-0.000709357	0.584556	0.680181	0.00051975	0.163661	0.324617	0.00322641	1.07865e-10	2.9114e-09	0.00372609	0.000145536	0.000645638
YBR197C	-0.000570141	0.289682	0.418847	0.000746144	0.0169965	0.0357192	-0.00105542	0.0232526	0.0430432	0.000445451	0.656497	0.741158	0.000728474	0.0800835	0.202147	-0.000240811	0.447032	0.644138	-0.00286587	0.0055694	0.014349
YBR198C	-0.00528514	0.000155469	0.00127081	0.00121847	0.000740031	0.00274577	-0.00572938	1.01386e-05	6.41716e-05	-0.000148449	0.911734	0.938536	-0.00565525	2.28807e-10	1.1734e-07	0.000156335	0.812222	0.901205	-0.00111493	0.406088	0.501296
YBR199W	-6.8182e-05	0.871144	0.913112	0.00113171	3.1777e-05	0.000227396	-0.000720002	0.00486309	0.0114433	0.000889919	0.172336	0.265387	-0.000749278	0.00644403	0.0402605	0.00128551	0.00132916	0.00790305	-0.000923089	0.226478	0.313299
YBR200W	0.00166184	0.00807932	0.0279284	0.00225593	0.000549394	0.00213341	-0.00256517	0.0137671	0.0274322	4.74077e-05	0.962932	0.974404	0.000729456	0.0981285	0.23155	0.000839239	0.0798359	0.200352	-0.00311412	0.0239475	0.048548
YBR201W	0.000436524	0.501027	0.625676	-0.000691484	0.333411	0.419279	-2.76524e-05	0.951109	0.960687	0.00244014	0.0399859	0.0838541	0.0016454	8.76919e-05	0.00297634	-0.0012133	0.0190855	0.0690623	-0.00309314	0.0931588	0.151211
YBR202W	0.00339636	0.000187365	0.0014591	0.00157155	0.015792	0.0336661	0.000545063	0.366401	0.434106	0.0112228	8.71798e-05	0.000531339	-0.00233304	0.0102944	0.0539165	-0.00026324	0.571918	0.743727	0.00239742	0.0806024	0.133877
YBR203W	-0.00122156	0.100223	0.191021	0.000180957	0.539447	0.6226	-0.00118404	0.0978995	0.143978	-0.000431443	0.81213	0.86723	-0.00141145	0.0974729	0.2308	-0.000101942	0.898048	0.947956	0.00792406	0.00010528	0.000492137
YBR204C	0.00182533	0.022262	0.0607687	0.00204036	0.00010733	0.000594734	-0.000361833	0.404192	0.469297	0.00286962	0.0141504	0.0369887	-0.000358909	0.576095	0.732302	0.000883484	0.0340318	0.108233	-0.000201274	0.886158	0.912367
YBR205W	0.00042834	0.484132	0.610894	0.000912732	0.00340346	0.00961083	-0.000635654	0.11305	0.162425	0.0012065	0.189026	0.285081	-0.00126208	0.060434	0.167603	9.24297e-05	0.803073	0.895148	0.00111901	0.419994	0.515455
YBR206W	0.00136964	0.0667037	0.13893	0.00163841	0.00112221	0.00383887	0.000165268	0.78703	0.82553	0.00259029	0.0805682	0.145755	0.000609614	0.387759	0.569516	-0.000231055	0.642372	0.795725	0.00604733	0.00818633	0.0197018
YBR207W	-0.000994594	0.273871	0.401951	-0.000729236	0.252549	0.333389	-0.00407747	0.000161771	0.000653488	-0.00608893	0.00198639	0.00743545	0.000112924	0.864467	0.92392	-7.29997e-05	0.884401	0.939676	0.00631099	0.000650931	0.00234421
YBR208C	-0.000374721	0.72096	0.807465	-0.00147075	0.0186383	0.0387567	-0.00473734	0.000257848	0.000960924	-0.00368702	0.0502296	0.100342	-0.000600653	0.261704	0.440636	-0.00303076	2.05008e-07	3.04005e-06	-0.00647938	2.55732e-06	1.82781e-05
YBR209W	0.00222208	0.000989389	0.00547215	0.0011885	0.000139731	0.000722071	0.00105881	0.014102	0.0280428	0.0021675	0.0370479	0.0790657	-0.00166121	0.0192339	0.0780261	0.00178141	9.93791e-05	0.000816527	0.00859474	4.02415e-08	4.01601e-07
YBR210W	-0.000614887	0.343555	0.474542	2.53879e-05	0.946191	0.957845	-0.00129943	0.0438051	0.0728198	-0.000826173	0.468443	0.57683	-0.000459192	0.278651	0.45863	-0.000195912	0.685493	0.823126	0.00621732	1.17411e-06	9.1186e-06
YBR211C	0.000665014	0.233943	0.358394	0.00130567	6.95186e-05	0.000424135	-0.000415738	0.175511	0.232262	0.00215027	0.0107304	0.0295498	-0.000202862	0.761167	0.859018	-3.97795e-05	0.926899	0.964007	0.000907236	0.390165	0.485491
YBR212W	0.00122237	0.0789727	0.159119	0.00104014	0.00211604	0.00647838	0.00102181	0.195501	0.254449	0.00133865	0.223559	0.324509	0.000784974	0.208976	0.379362	-0.00100445	0.00800532	0.0352698	0.00369599	0.00234618	0.00693195
YBR214W	-0.00111329	0.136995	0.240932	0.000819058	0.0970942	0.151411	-0.00053015	0.136446	0.188798	0.0019718	0.0520781	0.103329	1.69386e-06	0.997606	0.998579	0.00159558	0.00432036	0.0211852	-0.00105589	0.294891	0.388074
YBR215W	-0.000231244	0.761759	0.836327	-0.000263399	0.700996	0.764344	-0.00049843	0.527567	0.588972	0.00463947	0.00288779	0.0101004	0.00625607	3.58558e-05	0.00155392	-0.00169022	0.00578753	0.0269617	0.0095026	2.22126e-09	2.69926e-08
YBR216C	0.00209039	0.0101497	0.0333886	0.00109962	0.0402139	0.0730691	0.000283768	0.462414	0.527277	0.00291817	0.110742	0.186769	0.000186245	0.656528	0.788962	0.00123639	0.0137797	0.0546745	-0.00121734	0.26009	0.349504
YBR217W	0.00199878	0.00121318	0.0064623	0.00158049	4.244e-06	4.25695e-05	-3.85125e-05	0.887748	0.908314	0.00322893	2.80087e-05	0.000196392	0.000647879	0.0652569	0.176906	0.00061019	0.0644689	0.172823	0.0021338	0.0435769	0.0802889
YBR218C	-0.0001667	0.777508	0.848634	0.00103359	0.0114848	0.0260609	-0.0014267	0.000353233	0.00125326	-0.00327855	0.00294598	0.0102615	-0.000160086	0.703393	0.821694	-0.000663984	0.0978698	0.23174	0.00395619	0.00145875	0.00462147
YBR219C	0.00259858	4.41341e-05	0.000481005	0.0013576	0.000247594	0.00114028	0.000671131	0.0486143	0.0796731	0.000523002	0.500265	0.605805	0.000112297	0.778055	0.870889	-0.00122664	8.94963e-05	0.000743183	0.00243503	0.0141739	0.0311362
YBR220C	0.000846949	0.128259	0.230081	-0.000145966	0.643638	0.715583	-0.000937835	0.000683794	0.00220049	0.00245946	0.018717	0.0461338	-0.00172433	0.0277963	0.0995104	-2.23705e-05	0.96786	0.98497	0.00230259	0.24708	0.335602
YBR221C	0.000323652	0.780079	0.850029	-0.00503951	0.00177981	0.00561158	-0.00296932	0.134987	0.187085	NA	NA	NA	0.000880053	0.3307	0.513921	-1.18084e-06	0.998491	0.99914	0.00651832	1.02759e-05	6.50406e-05
YBR222C	0.000586999	0.448193	0.575609	-0.000155707	0.807157	0.851017	-0.00177416	0.00015135	0.000616442	0.000609618	0.571559	0.669137	-0.000637935	0.390067	0.572086	0.000191064	0.712933	0.840496	6.06241e-05	0.967964	0.975196
YBR223C	0.00245198	0.000490886	0.00310702	0.00194738	0.00130893	0.00436901	0.00120785	0.00512468	0.0119731	0.0076835	0.0237785	0.0559083	0.000613673	0.485886	0.657828	-8.80444e-05	0.885235	0.940075	-0.00249514	0.349634	0.443936
YBR224W	0.00510675	3.94919e-06	6.54658e-05	0.00137011	0.000781144	0.00287984	0.00179419	0.0013901	0.00401494	0.00626258	0.000239682	0.00125923	-0.00191406	0.0335421	0.112551	0.00152379	0.0119516	0.0487184	0.00807302	3.26351e-05	0.000177879
YBR225W	-0.00132861	0.0370932	0.0894531	-8.49767e-05	0.837134	0.876067	-0.00305074	0.00486951	0.0114538	-0.00310315	0.0552314	0.108196	0.000292307	0.543107	0.706763	0.00190599	0.00144346	0.00846814	0.0100222	1.36038e-07	1.28197e-06
YBR226C	0.00186253	0.00118989	0.00635794	0.000146873	0.552621	0.635031	-0.00153955	2.85547e-05	0.000153624	0.00248198	0.0109338	0.0300132	-0.00119468	0.168208	0.330193	0.00107553	0.00645055	0.0295054	0.00426603	0.0149224	0.0324912
YBR227C	-0.000849665	0.185228	0.301694	-0.000706638	0.254629	0.335537	-0.0039381	1.66767e-07	1.81421e-06	-0.00424173	0.0020797	0.00768802	0.000553705	0.309775	0.492598	0.000218359	0.617412	0.7778	0.00376932	0.0766403	0.128377
YBR228W	-0.00122796	0.0627262	0.132867	0.000399205	0.356387	0.443181	-0.000116757	0.791715	0.829269	0.00109975	0.309814	0.420812	0.00149483	0.0145981	0.0660654	0.0011665	0.0145154	0.0568603	-0.00266145	0.0157404	0.0339553
YBR229C	0.00226289	0.00241787	0.0110409	0.00176034	1.16e-06	1.38604e-05	0.000773118	0.0431544	0.0718996	0.00368189	0.00010992	0.000642792	0.000650648	0.113251	0.25402	0.000132458	0.737108	0.856876	0.00134327	0.297863	0.390998
YBR230C	-0.00012486	0.856742	0.903775	0.0012206	0.0127865	0.0284261	-0.00187083	0.00593408	0.0135257	-0.000356335	0.766061	0.83141	0.00126713	0.0251357	0.0934654	0.000773387	0.186017	0.364686	-0.00564899	2.95808e-05	0.000162846
YBR231C	0.00145782	0.219939	0.341538	3.83221e-05	0.947245	0.958748	0.00333207	0.00562659	0.0129464	-0.0022012	0.182542	0.277494	-3.67532e-05	0.939537	0.968981	0.0013377	0.0180988	0.066337	0.00415518	0.0189058	0.0395771
YBR232C	0.00141885	0.0338526	0.0837891	0.00205357	4.3763e-05	0.000292313	-0.000956467	0.0245485	0.0450754	0.00176775	0.157946	0.247412	-0.000280897	0.62169	0.76697	0.00153635	0.000824784	0.00532046	-0.00385917	0.0020273	0.0061306
YBR233W	0.00125317	0.0366509	0.0887481	0.00189445	3.5103e-06	3.63817e-05	-0.00019602	0.520914	0.5825	0.000177126	0.846808	0.894085	-0.000286419	0.678585	0.806076	-5.25825e-05	0.915192	0.956207	0.00277649	0.0895205	0.146308
YBR234C	0.00152276	0.000767914	0.00445105	0.000870835	0.000821369	0.00299665	-0.000662504	0.0329645	0.0575469	0.00090371	0.157865	0.247352	0.000400643	0.331869	0.515348	0.000149752	0.677536	0.81648	-0.000790242	0.510942	0.600308
YBR235W	6.76739e-05	0.923897	0.949404	0.00171232	0.00228678	0.00691881	-0.00131425	7.80234e-05	0.000351135	0.00126106	0.16768	0.259841	-0.000229693	0.649961	0.786472	0.00065826	0.212938	0.401109	-0.00664268	6.381e-06	4.21459e-05
YBR236C	-0.000401722	0.437162	0.5654	0.00228252	1.54066e-06	1.77041e-05	0.000548476	0.0770074	0.117517	0.00380288	0.00111772	0.00469792	-6.13632e-05	0.924672	0.961547	-0.00115378	0.0349744	0.110355	0.00178993	0.070168	0.119498
YBR237W	0.000746871	0.169672	0.28309	0.00135685	0.00108754	0.00375369	0.000929344	0.163335	0.218791	0.00206861	0.0135048	0.0355681	-0.000239181	0.656225	0.788905	-0.00023513	0.512508	0.699019	0.00188936	0.184346	0.265699
YBR238C	0.00201856	0.142385	0.247761	0.000180769	0.868982	0.899849	0.0017136	0.00120403	0.00355208	0.0109883	0.0816928	0.147218	0.00160596	0.00754882	0.0441057	0.00125724	0.114008	0.257644	-0.00615457	0.115321	0.179929
YBR239C	-0.000104553	0.842237	0.893735	0.000728484	0.0187374	0.0389354	0.000187288	0.669385	0.720429	0.00179297	0.0215593	0.051509	0.000671096	0.0811786	0.203707	0.00121195	0.011416	0.0469926	0.000277885	0.761264	0.81347
YBR240C	0.00280598	0.00152973	0.00772679	0.00138619	8.04109e-05	0.000474434	0.00178772	8.37389e-06	5.45778e-05	0.005611	0.000229185	0.001211	-4.48926e-05	0.909685	0.952075	0.000761607	0.124599	0.27444	0.000305392	0.804042	0.847676
YBR241C	0.00062905	0.219323	0.340938	0.00156968	0.000297749	0.00131991	0.000756396	0.0302668	0.0535963	0.00355698	2.53851e-06	2.40751e-05	-0.000924827	0.19022	0.356352	0.000653203	0.170802	0.342942	0.00497577	2.27068e-06	1.6468e-05
YBR242W	0.00128378	0.184302	0.300551	0.00101827	0.0370488	0.0680071	0.000599213	0.117547	0.167342	0.00275798	0.0243442	0.0568993	0.000948627	0.09929	0.233664	-0.000382404	0.455731	0.651014	0.00194379	0.15389	0.228699
YBR243C	2.53516e-05	0.968617	0.978204	-6.24965e-05	0.8987	0.921592	0.000196604	0.717439	0.764046	-0.000151715	0.867923	0.908773	-0.000633913	0.256981	0.435637	-0.00207558	0.00052854	0.00360603	0.00158576	0.141005	0.212929
YBR244W	0.00209987	0.00159506	0.0079861	0.00145533	0.000148527	0.000756439	0.000379542	0.217533	0.277928	-0.00199322	0.00992706	0.0277508	-0.000377455	0.296591	0.478058	3.53218e-05	0.927817	0.964007	-0.000660889	0.523421	0.611208
YBR245C	0.00331304	4.85589e-05	0.00051966	0.00287512	1.32206e-07	2.01357e-06	-0.000206386	0.480691	0.544655	0.00635288	8.80503e-09	1.53711e-07	-0.00104501	0.0341797	0.113663	-0.000232535	0.673876	0.814442	0.00205384	0.161756	0.237832
YBR246W	0.00121019	0.257514	0.384937	0.00187011	0.0366064	0.0673621	-0.00168796	0.000878786	0.00271477	0.00191155	0.0176825	0.044154	0.000505789	0.365664	0.549792	0.000299398	0.604279	0.768651	0.00273161	0.0240402	0.0486726
YBR247C	-0.000513092	0.392925	0.524906	0.000679758	0.0060287	0.0152665	-0.000186164	0.592607	0.648732	0.000551202	0.464572	0.573495	6.86715e-05	0.886578	0.93988	0.000640633	0.114354	0.257932	-0.00118085	0.223294	0.309982
YBR248C	0.00263706	0.00240189	0.0109934	-0.000827314	0.184028	0.257039	0.00201839	3.50872e-05	0.000181626	0.00591061	0.00115874	0.00482576	0.0017808	0.00308306	0.0248665	-0.000719907	0.105801	0.245142	0.00455323	0.000243099	0.00100746
YBR249C	-0.00163376	0.0206738	0.0575481	-0.00489265	3.63164e-12	9.55202e-11	-0.00312999	7.88759e-11	1.75484e-09	0.00139859	0.135617	0.219224	-0.00173161	0.000356589	0.00692256	0.000332207	0.41071	0.610804	0.00210265	0.0401744	0.0749297
YBR250W	-9.56093e-05	0.847542	0.897594	7.39832e-05	0.826866	0.867316	-0.000419462	0.243762	0.306445	0.00152111	0.289252	0.398277	0.00149234	0.00399413	0.0294333	0.000655891	0.106842	0.246718	-0.00444592	1.02487e-05	6.49379e-05
YBR251W	-0.00125749	0.0314781	0.0791703	-0.000162193	0.723167	0.782825	-0.00117176	0.00180035	0.00499976	-7.56356e-05	0.937125	0.957346	-0.000219804	0.730643	0.837518	-0.00101365	0.010599	0.0441613	-0.00186925	0.121218	0.187156
YBR252W	0.000534766	0.422541	0.551802	0.00100798	0.0210033	0.0427727	0.00126407	0.191604	0.250312	0.00144359	0.0413154	0.0858827	0.000695044	0.235587	0.41036	-0.000138798	0.812092	0.901205	0.00258363	0.0634444	0.110257
YBR253W	-0.000630808	0.301437	0.431103	-0.000344637	0.302314	0.385913	-0.00146136	5.36633e-06	3.71873e-05	-0.000501785	0.476865	0.584606	0.00147729	0.0710211	0.187904	0.00129121	0.106542	0.246398	-0.00537249	1.10566e-08	1.21622e-07
YBR254C	-0.00147248	0.0537878	0.118333	-0.00255593	0.0011003	0.00377919	0.00069222	0.465077	0.529905	-0.000914483	0.235712	0.338989	0.000193701	0.738224	0.842176	-0.00276077	9.17325e-06	9.63348e-05	-0.00169481	0.132397	0.202304
YBR255W	0.000799817	0.209807	0.331015	0.000239411	0.457376	0.543852	-0.000340593	0.458969	0.523954	0.00076442	0.44503	0.554111	-0.000688294	0.31006	0.492924	0.000894385	0.0621715	0.16846	-0.000512101	0.726386	0.784158
YBR256C	-0.000493162	0.366885	0.499119	0.000820705	0.0108137	0.0248334	-0.000649807	0.0345972	0.0599725	0.00112579	0.114548	0.191965	-1.37931e-06	0.997474	0.998579	-0.00013781	0.774542	0.880246	0.00153344	0.239743	0.327516
YBR257W	-0.00236407	0.00443168	0.017673	0.000431942	0.139526	0.205249	-0.00260784	1.48996e-05	8.85299e-05	-0.00179115	0.0692114	0.129659	-0.00250638	0.00174455	0.0185113	0.000288892	0.594077	0.760864	-0.00204604	0.111788	0.175527
YBR258C	0.00062019	0.37834	0.510095	0.00167462	0.00692909	0.017179	6.70377e-05	0.841957	0.870469	0.00357006	0.007912	0.0229976	0.000649077	0.0972376	0.230508	6.41324e-05	0.918293	0.957755	-0.00507939	6.09244e-05	0.000304262
YBR259W	-0.000784058	0.208076	0.328993	-0.000224162	0.609258	0.685343	-0.00183783	1.15198e-05	7.16868e-05	0.000354032	0.72658	0.798644	0.000124548	0.863143	0.923306	0.000525171	0.162049	0.330422	-0.0001282	0.88021	0.907506
YBR260C	0.000668639	0.120068	0.218365	0.000559435	0.0471194	0.0829918	0.00130038	0.0117598	0.0240396	0.00334246	3.08466e-06	2.85681e-05	0.000786059	0.0759351	0.196017	-0.000280004	0.485594	0.677437	-0.00235363	0.0057675	0.0147694
YBR261C	-7.6991e-05	0.8819	0.919875	0.00097705	0.00695532	0.0172224	-0.000285811	0.42454	0.489279	0.00129617	0.244794	0.349167	-0.000711437	0.173688	0.336759	-0.000472729	0.192264	0.37313	-0.000485023	0.667257	0.735486
YBR262C	-0.000278092	0.559351	0.676802	0.00109935	0.00277167	0.00808414	-0.00143898	2.59537e-05	0.000141692	0.000825298	0.389403	0.500214	0.00118073	0.0112903	0.0562738	-0.000661773	0.232961	0.426078	-0.00590459	4.7811e-06	3.23366e-05
YBR263W	0.00387207	0.000510388	0.00319965	0.00202092	0.000513404	0.0020242	0.00142495	0.00312114	0.00792742	0.0078587	1.28132e-07	1.73918e-06	-0.00111654	0.0936814	0.224762	0.00143315	0.00848153	0.036947	-0.00245652	0.015204	0.0329829
YBR264C	0.0027191	0.00511023	0.0196634	0.00137285	0.00410402	0.0111462	0.00187798	0.0115611	0.0236742	0.00538609	6.13417e-05	0.000386208	0.000904767	0.0898574	0.218916	0.000885323	0.185152	0.363515	0.00269885	0.0713276	0.121089
YBR265W	0.00337322	0.00675933	0.024436	-0.000475633	0.142636	0.208682	-0.000381957	0.403031	0.468317	0.00095631	0.338267	0.448647	-0.00110547	0.0851244	0.210299	-0.0012755	0.0734281	0.189149	-0.00217855	0.0465183	0.0847063
YBR266C	-0.00279213	0.000214943	0.00161836	-0.00130606	0.00641385	0.0160585	-0.00300175	4.17191e-05	0.000210301	-0.00436532	6.7235e-06	5.64392e-05	-0.00152066	0.00789048	0.0452273	-0.000167148	0.77369	0.879602	-4.67287e-05	0.966407	0.973852
YBR267W	0.00198145	0.0506035	0.113136	0.00162068	0.000227093	0.00106324	-5.43501e-05	0.901451	0.919632	0.0006243	0.55439	0.654344	0.000486159	0.258775	0.437142	-0.000254757	0.56463	0.737735	0.00194862	0.250976	0.339802
YBR268W	0.000184694	0.79508	0.862405	0.000461464	0.245254	0.324992	-0.000959105	0.0270605	0.0488543	0.00240792	0.047742	0.0962319	0.0002651	0.676354	0.80415	-0.0013301	0.0149136	0.0579774	0.00245145	0.217428	0.303978
YBR269C	0.000972486	0.286018	0.414967	0.000803929	0.0838504	0.134224	0.000849929	0.00593547	0.0135257	-0.000249774	0.850312	0.896814	0.00115113	0.0134907	0.0630387	8.05314e-05	0.869078	0.933401	0.00213016	0.119178	0.184584
YBR270C	0.00205973	4.05657e-05	0.000449565	0.0012167	0.00734916	0.0179884	0.00178677	4.30749e-05	0.000216032	0.00595405	1.39543e-06	1.43871e-05	-0.000142261	0.719395	0.830561	0.000928419	0.0470405	0.137068	-0.00263621	0.00639572	0.0161269
YBR271W	-0.00763629	0.024162	0.0649663	-0.00224295	0.0134097	0.0295044	0.00371985	6.23546e-06	4.22697e-05	0.00280262	0.652685	0.737698	-0.000947598	0.157689	0.316717	0.000510206	0.538386	0.719518	-0.00716772	0.00743299	0.0182373
YBR272C	0.00164853	0.0626312	0.132755	-0.00148997	0.0576796	0.0983995	0.000256081	0.693907	0.742057	0.00353889	0.0396194	0.0834108	0.00269298	0.000959432	0.0128248	0.00124167	0.0719412	0.186637	-0.00767071	0.359604	0.454089
YBR273C	-0.00116242	0.0976863	0.187272	0.000679355	0.110807	0.169227	-0.00185872	0.000423271	0.00146401	-0.00127194	0.389754	0.500557	0.000823052	0.0751903	0.19475	0.00108629	0.0173931	0.0643253	-0.00296478	0.0150041	0.0326209
YBR275C	-0.000527585	0.277034	0.405263	-0.000290544	0.438858	0.527343	-0.00189692	3.46269e-05	0.000180032	-0.00014315	0.906852	0.935952	0.00372873	4.04941e-06	0.000323638	-7.92448e-05	0.835426	0.913895	0.00172994	0.157117	0.232346
YBR276C	-0.00041632	0.4442	0.571722	0.000297451	0.297181	0.380922	0.000650758	0.25498	0.317879	0.00146579	0.0441606	0.0904709	0.000563526	0.315096	0.498326	-3.58131e-05	0.931376	0.966558	-0.00218509	0.0281955	0.0555832
YBR277C	NA	NA	NA	0.000382412	0.649791	0.72134	0.00187439	7.07237e-06	4.68693e-05	NA	NA	NA	0.00033997	0.616813	0.764063	-0.0004904	0.324533	0.527099	-0.00847129	0.336595	0.431349
YBR278W	-0.00721165	0.000281232	0.00198135	7.72773e-05	0.884954	0.911381	0.0031578	1.21455e-05	7.46384e-05	-0.00590369	0.00070129	0.00315847	-0.00424551	1.02091e-05	0.000622045	-0.00174575	0.00114211	0.00701454	-0.0179196	1.23194e-19	2.84791e-18
YBR279W	-0.0044152	0.00445256	0.0177443	-0.00211854	0.208534	0.284946	-0.00370856	3.9021e-07	3.77948e-06	-0.0117099	1.39988e-05	0.000106897	-0.00271873	0.0317097	0.108412	-0.00251452	0.00268419	0.0142401	-0.0181558	1.07707e-11	1.61369e-10
YBR280C	-0.00072953	0.264947	0.392676	0.000325593	0.272161	0.354379	-0.00123051	0.000855166	0.00265942	0.000256068	0.865202	0.907696	-0.000180806	0.824837	0.9001	0.000947951	0.165177	0.334901	-0.00331514	0.00391812	0.0107648
YBR281C	-0.00785338	1.54925e-05	0.000210285	-3.69712e-05	0.936127	0.949721	0.00179115	0.000177777	0.000705623	-0.00694374	4.70051e-06	4.15189e-05	-0.0018405	0.0015438	0.0172111	-0.00297018	2.35033e-06	2.84163e-05	-0.0190647	1.5953e-22	4.10478e-21
YBR282W	-0.00667077	0.00275717	0.0121859	-0.00043646	0.473757	0.559397	0.00376167	3.07558e-06	2.28086e-05	-0.00419062	0.0127352	0.0339644	0.00314929	0.00110963	0.0140222	-0.00157899	0.0231473	0.0806618	-0.017369	4.50818e-18	9.8086e-17
YBR283C	-0.00757396	5.57166e-06	8.74618e-05	-0.00173227	0.00605555	0.0153149	0.00367845	9.98363e-06	6.35268e-05	-0.00785389	1.59503e-06	1.60807e-05	-0.00310006	0.000198011	0.00501466	-0.00323467	0.00118119	0.0072185	-0.0248506	1.87249e-17	3.94356e-16
YBR284W	-0.00764331	2.86563e-05	0.000341223	-0.000466658	0.469826	0.555975	0.00219169	3.72714e-06	2.69648e-05	-0.00529549	5.66319e-05	0.000360374	-0.00112284	0.196802	0.363844	-0.000766247	0.117755	0.263802	-0.0168601	9.63534e-19	2.15992e-17
YBR285W	-0.00690402	0.000427843	0.00279159	-0.00089132	0.362988	0.450476	0.000904091	0.191171	0.249912	-0.00564523	0.012981	0.0344181	-0.00138322	0.0996133	0.233912	-0.00122604	0.0687108	0.180781	-0.0115948	5.34946e-10	6.8524e-09
YBR286W	-0.00584706	7.509e-05	0.000725384	0.000581925	0.257935	0.338686	0.00143461	0.00710882	0.0157036	-0.00531812	0.00019799	0.00106557	-0.000982333	0.20051	0.36834	-0.00208689	9.80792e-07	1.25746e-05	-0.0147141	2.26084e-17	4.74456e-16
YBR287W	0.00075249	0.156184	0.265222	-0.000199667	0.496898	0.581038	-0.000288	0.470985	0.535502	0.00159046	0.013371	0.0352941	0.000725919	0.147104	0.302567	0.00258997	3.25443e-06	3.79314e-05	-0.00201918	0.0420119	0.0778905
YBR288C	-0.00418064	0.000159754	0.00129866	-0.000776515	0.193635	0.26818	-0.00197187	0.000753162	0.00237972	-0.00333602	0.000196224	0.00105954	-0.000455159	0.275292	0.45505	-0.00802395	2.21554e-16	1.70431e-14	-0.0112915	6.13751e-17	1.24817e-15
YBR289W	-0.00588479	4.149e-07	8.83229e-06	-0.00835116	0.000144866	0.000739703	-0.012237	5.22656e-11	1.19424e-09	-0.0170253	7.45943e-16	1.91103e-14	-6.08567e-05	0.90114	0.947968	-0.000184347	0.822715	0.906704	0.00182369	0.0420687	0.0779713
YBR290W	-0.00746135	6.00338e-05	0.000608357	-0.000744603	0.280232	0.362971	0.000908741	0.00160251	0.00451817	-0.00610086	0.00320626	0.0109945	-0.0012841	0.0480709	0.142362	0.00333061	3.932e-05	0.000362238	-0.00833764	6.64487e-06	4.37423e-05
YBR291C	-0.00657751	6.21442e-05	0.000623337	0.000420171	0.38982	0.478422	0.00211377	3.35212e-07	3.29532e-06	-0.00291385	0.0372815	0.0794784	-0.000784993	0.262569	0.441248	-0.00113728	0.0253897	0.0858978	-0.015032	4.5772e-17	9.37297e-16
YBR292C	-0.00539013	0.000687451	0.00406833	0.000802611	0.254746	0.335616	0.00204946	0.00684729	0.0152397	-0.00499129	0.00113445	0.00474703	0.000142573	0.844377	0.911631	-0.000932991	0.104844	0.243752	-0.0125704	3.25453e-07	2.84188e-06
YBR293W	-0.00615894	0.0068629	0.0247349	-0.000381527	0.611262	0.687075	0.00436396	0.000152655	0.000621328	-0.00593106	0.00193746	0.00728918	-0.00155683	0.0561814	0.158524	0.000153692	0.793288	0.889563	-0.00958358	0.000218894	0.000917434
YBR294W	-0.00165501	0.00165198	0.0082218	-5.47616e-06	0.986366	0.98904	-0.000584736	0.449798	0.515274	0.000916288	0.222824	0.323712	-0.000350553	0.374212	0.557603	-0.00174312	1.04372e-05	0.000108497	-0.0040303	0.000470361	0.0017735
YBR295W	-0.00479851	0.047967	0.108637	-0.000215657	0.85069	0.88614	0.00472555	0.000704045	0.00225584	-0.00449757	0.0388612	0.0821652	-0.000142344	0.873372	0.930438	-0.000560432	0.328398	0.531273	-0.0209515	1.19181e-11	1.76329e-10
YBR296C	-0.00646584	0.0208865	0.0579766	-0.00012161	0.870374	0.900818	0.00323465	0.000108101	0.000465267	0.000288546	0.913799	0.940171	-0.00160675	0.15364	0.311532	0.00140836	0.0796426	0.200173	-0.0167295	1.17117e-08	1.27877e-07
YBR297W	-0.00496754	0.00153491	0.0077439	0.000626517	0.287201	0.37078	0.00449787	8.54995e-05	0.00038044	-0.00632791	0.000112959	0.00065638	-0.00193584	0.00229832	0.0213976	-0.00012236	0.786611	0.887008	-0.0188077	6.19497e-21	1.4964e-19
YBR298C	-0.00655411	0.00158692	0.00796558	-0.000425633	0.556114	0.637707	0.00528811	1.49899e-06	1.21855e-05	0.000931717	0.673268	0.754479	-0.00116386	0.243392	0.419999	-0.000619524	0.365769	0.56713	-0.0190553	2.66469e-12	4.20523e-11
YBR300C	-0.00357146	0.292473	0.421338	-0.000692857	0.48677	0.571229	0.00221119	0.126472	0.17757	-0.00146007	0.471923	0.579757	-0.00127017	0.305556	0.488159	0.000366492	0.675259	0.815061	-0.0216458	1.55054e-10	2.09023e-09
YBR301W	-0.000270952	0.56273	0.67964	0.000665686	0.0411019	0.0742405	0.000565273	0.498485	0.561805	0.00129961	0.0605943	0.116607	-5.03648e-06	0.990571	0.994415	0.000501093	0.0934759	0.224707	-0.00100934	0.332369	0.427117
YCL001W	-0.00412793	6.53977e-06	0.000101051	-0.00443486	0.000139669	0.000722071	-0.00578603	5.22253e-08	6.75365e-07	-0.00490342	0.000153075	0.000854619	-0.000535285	0.286573	0.467821	-0.00185492	0.00568507	0.0265447	-0.00166211	0.245537	0.333958
YCL001W-A	-0.00544039	0.000373933	0.00250616	0.00146932	0.0141812	0.030866	0.00352533	8.02248e-05	0.000359674	-0.00562192	0.000239803	0.00125923	-0.00166911	0.0128575	0.0611949	-0.000296054	0.544714	0.724345	-0.016213	2.36807e-21	5.81505e-20
YCL002C	0.00053276	0.359161	0.49179	-0.000194355	0.413068	0.502117	-0.00147045	0.00787579	0.0170791	0.00233929	0.0679722	0.127823	0.00132543	0.00279351	0.0238436	0.000250148	0.537973	0.719246	0.00218684	0.223239	0.309982
YCL003W	-0.0026906	0.0256221	0.0676624	-0.00372376	0.00160558	0.00515953	-0.00634708	9.39916e-07	8.17511e-06	-0.00883884	8.07274e-07	8.74991e-06	0.00122361	0.0488562	0.143926	-0.00161695	0.004631	0.0224226	0.000813403	0.534225	0.621495
YCL004W	0.00198669	0.00418114	0.0169363	0.00159631	0.000161985	0.000813777	0.00135938	0.020776	0.0389953	0.00449082	3.31541e-07	4.02061e-06	0.000351792	0.359497	0.544902	-0.00049237	0.270818	0.470735	0.00331536	0.000817778	0.00283646
YCL005W	-0.000606211	0.384525	0.516482	0.00073089	0.0358984	0.0663482	0.00300278	5.04941e-05	0.000245472	0.00288031	0.326591	0.43714	-0.00219849	0.00192182	0.0193061	0.00192593	0.035743	0.112226	0.0153948	2.73155e-05	0.000152073
YCL006C	0.00294474	0.000255393	0.00183202	0.00150358	5.06455e-05	0.000331549	-0.0020625	0.00232576	0.00616107	-0.000202419	0.795966	0.854905	0.00110707	0.229427	0.404151	0.000190309	0.750547	0.864632	0.00299557	0.0021526	0.00646325
YCL007C	0.00148716	0.00933913	0.031243	0.000503519	0.0908795	0.143611	0.000791102	0.157071	0.211309	0.00212904	0.0112117	0.0305905	0.000202138	0.639511	0.778793	9.33768e-05	0.834423	0.913895	0.00156525	0.220466	0.307282
YCL008C	0.00122746	0.0190131	0.0538371	0.000471476	0.0255877	0.050218	-0.00124647	0.0922211	0.136989	0.00138306	0.178976	0.27369	0.000677358	0.256522	0.435246	-0.000257754	0.616409	0.777327	0.00854746	4.19612e-05	0.000221325
YCL009C	-0.00100914	0.352802	0.484878	0.000328025	0.483544	0.568458	0.00117062	0.0866386	0.129667	-0.000314798	0.880734	0.917315	-0.000708874	0.243665	0.420033	0.00114124	0.144564	0.304987	0.00941872	0.00709896	0.0176002
YCL010C	-0.00207652	0.00233883	0.0107463	0.000909243	0.0409881	0.0740891	-0.00084939	0.0271104	0.0489294	0.00172879	0.0769519	0.140773	-0.000631237	0.293709	0.475028	-0.00120084	0.000502148	0.00344122	0.00047913	0.640535	0.713071
YCL011C	0.00217197	0.00344806	0.0146277	0.000658942	0.240697	0.320172	0.00135645	0.0065141	0.0146413	0.00422606	0.00023512	0.00123904	-0.00116472	0.232652	0.407092	0.00074175	0.054468	0.15257	0.00371262	0.00269426	0.00780069
YCL012W	0.00208098	0.0019617	0.00932477	0.00187977	0.000239688	0.00111079	0.00124858	0.00577531	0.0132167	0.00429144	0.000341163	0.00170236	-0.00089211	0.163807	0.324718	-7.66871e-06	0.985814	0.992101	0.00450055	0.000278242	0.0011364
YCL013W	-0.00314596	0.000237952	0.00173637	-0.00142205	0.14172	0.207751	-0.00329013	0.0076437	0.0166672	-0.00131688	0.311895	0.422766	-0.00145107	0.0336079	0.112612	-0.000781116	0.11174	0.254683	0.00498793	0.0175294	0.0372091
YCL016C	0.0020552	0.000933405	0.00523592	0.00186878	1.03061e-05	8.94912e-05	0.00144839	0.013132	0.0263709	0.00388391	0.000187991	0.00102067	0.000450496	0.393278	0.574468	-0.000394821	0.3371	0.54066	0.00366713	0.0161677	0.0347676
YCL017C	-0.000696052	0.153847	0.262306	-0.000583164	0.0872291	0.138827	-0.00260724	2.0687e-05	0.000116819	-0.0091388	5.76254e-08	8.46221e-07	-0.00376911	0.00340548	0.0266407	-0.00144846	0.0207944	0.0736724	0.00575933	0.000164174	0.000718625
YCL022C	0.000222337	0.877198	0.916736	-0.00085006	0.319526	0.405175	-0.00509186	0.00585678	0.0133618	-0.00162233	0.435329	0.545642	0.00149275	0.0247223	0.0925995	-0.00179821	0.00807618	0.035526	-0.000323462	0.89877	0.923103
YCL023C	0.00172928	0.00231734	0.0106641	0.00141142	6.31426e-05	0.000390877	0.000968064	0.144481	0.197651	0.00167223	0.020589	0.0496316	0.000873711	0.183596	0.348504	0.000349744	0.43757	0.635695	0.000699571	0.490913	0.582412
YCL024W	-0.00334099	0.00021617	0.00162347	-0.00322813	7.94543e-06	7.24568e-05	-0.00566427	1.45421e-08	2.17874e-07	-0.00429271	2.60799e-05	0.00018484	0.00048168	0.430914	0.607803	-0.00264469	4.92018e-06	5.53543e-05	-0.000513339	0.653401	0.723719
YCL025C	0.000274934	0.616757	0.724343	-0.00156408	0.0096912	0.0227049	-0.00285319	4.63098e-05	0.000229532	0.000516663	0.73843	0.808362	0.000705537	0.327379	0.511213	-0.000565749	0.253135	0.44919	0.0073179	2.37571e-05	0.000135057
YCL026C	NA	NA	NA	-0.00415262	0.00290652	0.00841938	NA	NA	NA	NA	NA	NA	0.00201	0.0216456	0.0849346	-0.000290656	0.581983	0.751632	0.00442575	0.00281351	0.00809055
YCL026C-A	NA	NA	NA	NA	NA	NA	0.00236023	0.282401	0.347308	0.00146592	0.753097	0.820174	0.000635957	0.376292	0.559348	0.00114746	0.202401	0.386466	-0.0122473	0.0972701	0.15698
YCL027W	-0.00365834	0.00192674	0.0092104	-0.0040069	0.00153653	0.00498257	-0.00728268	4.60288e-07	4.35838e-06	-0.0094371	4.23979e-07	4.96853e-06	0.000923536	0.129874	0.276077	-0.00135561	0.0241691	0.0828616	0.00251384	0.0289624	0.0568488
YCL028W	-0.00134343	0.017472	0.0505516	-0.000700026	0.102013	0.157628	-0.00358811	3.71533e-06	2.69186e-05	-0.00254206	0.0164594	0.0417694	-0.00054159	0.248587	0.425774	8.19414e-05	0.845826	0.920625	0.00358822	0.000610008	0.0022161
YCL029C	-0.00514369	4.8124e-06	7.68524e-05	-0.0022831	0.0411095	0.0742405	-0.00418388	0.000171423	0.000684073	-0.00525112	0.00378758	0.0126925	0.00398921	4.82447e-05	0.00192791	-0.00146265	0.00474042	0.0228984	0.00636986	0.000142229	0.000634296
YCL030C	-0.00430381	8.58538e-08	1.99248e-06	-0.00338891	4.53964e-05	0.000301521	-0.00596807	3.19495e-11	7.44398e-10	-0.00573686	3.62572e-10	7.58199e-09	-0.000756793	0.12827	0.274183	-0.00150634	0.000347675	0.0024879	0.00100501	0.215696	0.301842
YCL032W	-0.00132063	0.442457	0.570595	-0.00546801	0.00397082	0.0108743	-0.00906364	7.9312e-05	0.000355852	-0.011569	5.37138e-08	7.92714e-07	0.000833177	0.0466972	0.139706	-0.00115252	0.0367177	0.114701	-0.00134413	0.49201	0.583039
YCL033C	-0.00460006	7.82192e-07	1.55336e-05	-0.0035951	3.98799e-05	0.00027419	-0.00548173	2.18034e-07	2.30004e-06	-0.00567502	2.00896e-05	0.00014739	-0.000920097	0.0408242	0.127909	-0.00257181	2.83155e-09	5.96759e-08	0.000526294	0.600248	0.677267
YCL034W	NA	NA	NA	-0.00835485	0.000232507	0.00108601	NA	NA	NA	NA	NA	NA	0.00269657	0.0136214	0.0633608	-0.00227729	0.000542571	0.00368948	-0.00141949	0.342867	0.438022
YCL035C	0.00152565	0.00280323	0.0123099	5.17779e-05	0.868625	0.899636	-0.00155168	1.3022e-05	7.95294e-05	0.00104741	0.234557	0.337411	7.0315e-05	0.904015	0.948958	0.0013882	0.0100905	0.0425321	0.00102726	0.467072	0.559881
YCL036W	0.00127954	0.685551	0.780044	-0.00194055	0.00154539	0.00500306	0.00261137	0.00397474	0.00967422	-0.0113558	3.36826e-07	4.06804e-06	0.000785261	0.217796	0.390648	-0.00345316	0.000701782	0.0046289	-0.0234379	7.20754e-09	8.18699e-08
YCL037C	0.00388105	0.0016149	0.00807175	-0.0112658	1.44844e-06	1.67419e-05	-0.00917952	2.68819e-06	2.04745e-05	-0.00326387	0.0515712	0.102484	-0.00370988	0.000291902	0.00631025	-0.00111412	0.170362	0.342618	-0.00969339	0.000702672	0.00249455
YCL038C	0.000528082	0.137168	0.241164	0.000514119	0.254314	0.335197	0.00052352	0.205278	0.264728	0.00361059	0.00101508	0.00432799	0.00137621	0.0482261	0.142753	0.00195134	0.00251909	0.0135393	0.000546845	0.669457	0.737088
YCL039W	-0.00377869	0.00293337	0.0127364	-0.00103409	0.0874589	0.139135	-0.00479006	6.25468e-05	0.000292842	-0.00320495	0.00301065	0.0104438	0.00159856	0.0307787	0.106232	-9.00694e-05	0.878558	0.937677	0.000667888	0.657614	0.727567
YCL040W	0.00426751	9.05517e-06	0.000136357	0.00190619	0.00257236	0.00758538	0.00173947	0.000257054	0.000958566	0.00180073	0.147515	0.234466	-0.00223097	0.00311057	0.0250228	0.000265976	0.487958	0.678907	0.000290292	0.836457	0.874619
YCL041C	-0.00119683	0.002771	0.0122288	-0.0045506	2.99768e-13	8.21266e-12	-0.00373386	6.04951e-11	1.36645e-09	-0.00221996	0.000682473	0.00308311	0.000455199	0.24306	0.419695	-0.00106529	0.0148343	0.0578153	-0.000735139	0.363519	0.458114
YCL042W	-0.00355452	7.47463e-05	0.000723975	-0.00298269	0.000508864	0.00200764	-0.00679572	2.38732e-11	5.69684e-10	-0.0049468	8.03506e-06	6.632e-05	-0.00113086	0.0737577	0.192496	-0.000551108	0.382785	0.583604	0.00174315	0.101893	0.16315
YCL043C	-0.00543781	0.00188593	0.009099	-0.00702899	1.81795e-07	2.6499e-06	-0.00820267	1.7284e-05	0.000100874	-0.0125966	3.45667e-07	4.141e-06	0.000722006	0.182778	0.347488	-0.00306321	1.36509e-06	1.7357e-05	-0.00279793	0.0247065	0.0498172
YCL044C	-0.00409518	3.47445e-06	5.90857e-05	-0.00225269	0.000113543	0.000617932	-0.00654096	2.54112e-12	6.62483e-11	-0.00571028	2.85449e-06	2.67292e-05	-0.000226685	0.770059	0.865402	-0.00151423	0.0107037	0.0445374	0.00129511	0.315287	0.409002
YCL045C	-0.00299693	0.00051149	0.00320317	-0.00264678	3.12339e-05	0.00022378	-0.00700999	1.43144e-11	3.48877e-10	-0.00595776	5.62874e-06	4.81371e-05	-0.00101858	0.00807447	0.0459149	-0.00134185	0.00171824	0.00979492	-0.000471935	0.744208	0.799169
YCL046W	-0.00366102	0.00258594	0.0115937	-0.00272177	0.00456598	0.0121828	-0.00725478	1.94812e-06	1.53925e-05	-0.0061732	6.42608e-06	5.43279e-05	-0.00051767	0.601816	0.752148	-0.00309456	4.10307e-06	4.7021e-05	-0.00505664	0.00191058	0.00583127
YCL047C	0.000225628	0.705582	0.796381	0.000941986	0.0143695	0.031184	-0.00138737	0.00124134	0.00363676	0.000514464	0.613306	0.705177	-0.000166559	0.854049	0.916902	-3.98765e-05	0.941839	0.972855	-0.00404331	0.00594102	0.0151556
YCL048W	-0.00168573	0.0166678	0.0488994	-0.00169463	0.000281612	0.00126256	-0.00506672	3.47241e-09	5.93923e-08	-0.00370783	0.0101208	0.0281727	-0.000304347	0.619268	0.765717	-0.0011098	0.0489177	0.141171	0.00113805	0.426807	0.521761
YCL049C	-0.00328029	2.95105e-06	5.09163e-05	-0.00386455	1.75256e-07	2.58002e-06	-0.00660738	7.41365e-12	1.87496e-10	-0.00678906	0.000142364	0.000803156	0.00141505	0.0212629	0.0839531	-0.00269659	5.04612e-05	0.000452021	-0.00163932	0.156568	0.231759
YCL050C	NA	NA	NA	-0.00365275	0.000101375	0.000569203	NA	NA	NA	NA	NA	NA	0.00377689	0.00217459	0.0209367	0.000240794	0.644444	0.797489	0.0010214	0.365192	0.459636
YCL051W	-0.00268235	0.00122574	0.00651744	0.000733759	0.144954	0.211082	-0.00331381	4.59888e-08	6.12977e-07	-0.00385311	9.5475e-05	0.000571306	-0.00141436	0.0148478	0.0664052	-0.00184686	0.00054524	0.00369945	-0.00125785	0.209981	0.295381
YCL052C	-0.00451405	6.92146e-05	0.000679291	-0.00164175	0.034613	0.0645165	-0.00167518	0.496535	0.559819	-0.003946	0.0130656	0.0345805	-0.000451854	0.471233	0.64415	-0.000414679	0.579774	0.74988	-0.00291152	0.176633	0.256141
YCL053C	0.00195708	0.00545975	0.0206988	0.000834318	0.00930786	0.0219984	0.00011957	0.797949	0.834912	0.00219245	0.00562481	0.0175014	-0.00114575	0.0283435	0.100708	-0.00134499	0.00305686	0.0158083	-0.00844357	2.63217e-11	3.81793e-10
YCL054W	-0.00407837	1.30615e-06	2.45391e-05	-0.00331618	9.80356e-07	1.20119e-05	-0.00618542	1.18726e-10	2.6023e-09	-0.00534896	1.17432e-05	9.24149e-05	-0.000894026	0.291587	0.472873	-0.00341437	2.21414e-07	3.25977e-06	-0.00469655	0.000298954	0.0012093
YCL055W	-0.00218531	0.000192818	0.00149163	-0.0019729	2.08332e-05	0.000158254	-0.00463896	5.49891e-10	1.08838e-08	-0.00859936	4.46671e-10	9.14671e-09	-0.00115629	0.0168821	0.0721443	-0.00114846	0.00212321	0.0117291	-0.000974504	0.287953	0.380126
YCL056C	-0.0035232	3.01515e-08	7.31297e-07	-0.00345067	3.57096e-06	3.6817e-05	-0.0064733	8.07126e-12	2.03258e-10	-0.00397824	0.000610067	0.00279441	-0.0010981	0.128604	0.274427	-0.00225931	0.000255574	0.00189495	-0.00107422	0.282151	0.373825
YCL057W	-0.00248767	5.36795e-06	8.49399e-05	-0.00239304	0.000218378	0.00102907	-0.00581453	1.16118e-11	2.89952e-10	-0.00449671	0.00153405	0.00606915	0.000833274	0.195638	0.362961	-0.00131256	0.00223358	0.0122509	-0.000517297	0.719522	0.779306
YCL058C	0.00119242	0.0963746	0.185478	0.000870984	0.00876144	0.0208401	-0.00227195	0.0014274	0.00410863	0.00106912	0.311726	0.422633	-0.000680867	0.393647	0.574871	0.000260829	0.584117	0.752335	0.000187352	0.874061	0.903332
YCL059C	0.00281292	0.00359555	0.0151628	0.0009222	0.0350524	0.0651712	0.00132561	0.00332212	0.00834833	0.00208539	0.0267002	0.0611027	0.00170529	0.0142643	0.0654653	0.00194502	0.0135414	0.0538333	-0.00218553	0.0211918	0.0437988
YCL060C	0.00192551	0.025383	0.0673314	0.00157143	0.000398961	0.00165224	0.00151004	0.00650783	0.0146383	0.00601117	6.88279e-06	5.7613e-05	0.00205079	0.00430576	0.0308471	-0.00139015	0.0449477	0.133113	-0.00228573	0.0634566	0.110257
YCL061C	-0.00237171	0.00109982	0.00596586	-0.0020211	0.000566985	0.00219308	-0.00460345	2.36483e-10	5.01615e-09	-0.00412967	0.00175104	0.00672462	0.00041944	0.398107	0.578878	-0.000751329	0.10546	0.244722	-0.00258652	0.0684548	0.117221
YCL062W	-0.00406337	3.68408e-06	6.15886e-05	-0.00266507	5.5817e-06	5.39233e-05	-0.00579729	1.43842e-11	3.48877e-10	-0.00476485	1.0879e-05	8.67017e-05	-0.000718492	0.244636	0.421117	-0.00144517	0.00146804	0.00858883	-0.00213128	0.0125838	0.0282998
YCL063W	-0.00462082	4.96616e-07	1.03905e-05	-0.00417762	7.95501e-07	1.00809e-05	-0.00804086	5.43639e-12	1.39881e-10	-0.00897582	6.08438e-11	1.35366e-09	-5.16627e-05	0.913161	0.953766	-0.00296975	1.99815e-06	2.4692e-05	-0.00391077	0.000240513	0.000998147
YCL064C	-0.00292356	0.013825	0.0422822	-0.00223283	0.00366728	0.0102372	-0.00601467	8.69515e-06	5.62996e-05	-0.00535375	1.07045e-05	8.56074e-05	7.71967e-05	0.892643	0.943546	-0.00123368	0.0604725	0.165032	-0.00224151	0.111746	0.175508
YCL069W	-0.00113673	0.0197046	0.0553713	-0.00028795	0.345861	0.432271	-0.00276127	1.7909e-08	2.59768e-07	4.98771e-07	0.999427	0.999427	-0.000219257	0.709392	0.825567	-0.000694616	0.183767	0.362121	-0.00254135	0.0580534	0.10222
YCL074W	-0.00126287	0.0083163	0.0285973	0.000284008	0.631993	0.705953	-0.00190774	2.81263e-05	0.000151457	0.00287002	0.0993028	0.171433	-0.000364176	0.661532	0.792416	-0.001765	0.0874624	0.214269	-0.00307773	0.133395	0.203619
YCL075W	-0.000579153	0.228206	0.351699	-6.74848e-05	0.792688	0.83867	-0.00154841	0.00011652	0.000496089	0.001117	0.10455	0.178565	0.000262678	0.766063	0.862449	0.000764075	0.398257	0.59919	-0.00300559	0.0335094	0.0643023
YCL076W	0.000858255	0.0699429	0.144829	0.000794385	0.029873	0.0572873	-0.00128075	0.00198351	0.00538906	0.000715582	0.516922	0.621147	-0.000602153	0.291487	0.472873	-0.000767295	0.034867	0.110128	-0.00177815	0.307459	0.401164
YCR001W	-0.00201386	0.000185831	0.0014547	-0.00177352	0.000104896	0.000583432	-0.00451831	2.74575e-11	6.49973e-10	-0.00237724	0.00131226	0.00536694	-0.00103088	0.0552453	0.156717	-0.000716002	0.0826056	0.205562	-0.00105534	0.346699	0.441335
YCR002C	-0.0050486	5.4088e-05	0.000558619	-0.00335402	0.0053582	0.0137989	-0.00580318	1.06058e-08	1.61351e-07	-0.00391301	0.00737691	0.0217876	-0.00108215	0.118586	0.260169	-0.00290475	8.31488e-05	0.000699373	2.32989e-05	0.989739	0.990911
YCR003W	0.000275564	0.613815	0.722035	0.000797982	0.228968	0.307194	-9.43422e-05	0.665835	0.717352	0.0029947	0.0324719	0.0709372	0.000374767	0.395119	0.576285	-0.000230717	0.668373	0.812237	-0.0045886	0.000594105	0.0021663
YCR004C	-0.00280319	2.0358e-06	3.60714e-05	-0.000637761	0.0342163	0.063882	-0.004579	1.57648e-12	4.18369e-11	-0.001904	0.0239229	0.0561362	-0.000969323	0.0334309	0.112532	-0.00209417	3.29485e-06	3.83299e-05	-0.000798938	0.459205	0.552465
YCR005C	-0.00412986	2.891e-06	5.03203e-05	-0.00308989	8.21843e-08	1.32165e-06	-0.00493183	3.41171e-13	9.39093e-12	-0.00554272	2.51921e-10	5.34362e-09	-0.000897335	0.108301	0.246934	-0.000929798	0.0383805	0.118262	-8.67296e-05	0.90938	0.932221
YCR006C	-0.00964462	0.0011555	0.00620533	-0.00997806	6.33396e-05	0.000391277	-0.00402136	5.60044e-10	1.10478e-08	-0.0250295	2.34144e-12	5.56491e-11	-0.00221223	0.0257557	0.0951383	-0.0135908	2.5032e-09	5.33035e-08	-0.047082	7.50269e-11	1.03499e-09
YCR007C	-0.00166197	0.12243	0.221637	-0.00399693	6.87442e-05	0.000420277	-0.00474376	0.0013382	0.00388396	-0.00660095	0.00245057	0.00881183	-0.00574962	0.00119397	0.0147544	-0.000781881	0.22649	0.417811	-0.00193541	0.448757	0.54232
YCR008W	-0.00259615	0.00021822	0.00163059	-0.00393661	7.74236e-05	0.000459218	-0.00890611	5.06962e-12	1.31013e-10	-0.00305854	0.00403083	0.0133102	-0.000616356	0.23757	0.412345	0.000520979	0.206067	0.3914	0.00169275	0.115824	0.180448
YCR009C	-0.0046976	4.07371e-08	9.8001e-07	-0.00662436	7.12353e-10	1.64676e-08	-0.00688259	4.27627e-10	8.63719e-09	-0.00648344	3.13149e-06	2.89565e-05	-0.00056198	0.193825	0.361081	-0.00284974	4.4431e-08	7.63767e-07	-0.0030589	0.00810339	0.0195499
YCR010C	-0.00362081	1.86999e-08	4.59195e-07	-0.00304221	1.3786e-05	0.000112377	-0.00585648	1.15674e-11	2.89952e-10	-0.00532068	2.04627e-05	0.000149874	-0.000637315	0.16006	0.319394	-0.00218028	5.35709e-05	0.000474353	-0.000708445	0.383007	0.478193
YCR011C	-0.00218383	0.00110675	0.0059821	-0.00412658	4.20414e-07	5.62899e-06	-0.00591794	3.99569e-10	8.18218e-09	-0.00890637	2.18456e-09	4.14367e-08	-0.000496769	0.400266	0.580405	-0.00267421	1.53817e-05	0.000155433	-0.00204088	0.0513863	0.0923486
YCR012W	-0.00130554	0.0131719	0.0407333	-0.00191887	8.20319e-07	1.03511e-05	-0.00348239	8.19044e-11	1.80862e-09	-0.00186033	0.00154471	0.00609846	0.00082297	0.0369431	0.119867	1.37104e-05	0.979268	0.989884	-0.00269269	0.000589053	0.00215319
YCR013C	-0.0014431	0.0150433	0.045031	-0.00158819	0.00166058	0.00530633	-0.0030667	2.44231e-09	4.26359e-08	-0.00116284	0.188595	0.284556	-0.000152339	0.724389	0.833843	0.000676142	0.111107	0.253805	-0.000706502	0.403026	0.498143
YCR014C	-0.00187112	0.0437953	0.101565	-0.00140326	0.0639386	0.10695	-0.00598157	4.28482e-07	4.10317e-06	-0.00489685	0.00782116	0.0228008	0.00084839	0.342606	0.525623	-0.000883313	0.116947	0.262358	0.00621489	0.000380121	0.00147512
YCR015C	-0.0119802	0.0122681	0.0385166	-0.00408042	0.0221758	0.0447752	-0.0133868	0.232658	0.294454	-0.00741157	0.230077	0.332178	0.00427208	0.000580494	0.00935172	-0.000570547	0.241206	0.434538	-0.00113319	0.23753	0.32522
YCR016W	-0.00357678	1.06583e-05	0.000157689	-0.00210236	0.000463666	0.00187558	-0.00546757	1.40897e-10	3.05431e-09	-0.00597954	2.08623e-08	3.32784e-07	-0.00033104	0.44835	0.624382	-0.0011013	0.00287864	0.0150896	0.000917292	0.254532	0.343417
YCR017C	-0.000429506	0.305269	0.435237	-0.00071563	0.00272741	0.00797253	-0.00160689	2.48808e-05	0.000136717	-0.00630655	3.08161e-09	5.71692e-08	0.000945193	0.203352	0.372227	-0.00114611	0.00394833	0.0197087	-0.00374177	6.86239e-05	0.000337867
YCR019W	-0.0024583	0.00574572	0.0215074	-0.00283988	0.000182735	0.000896702	-0.00632255	1.25986e-09	2.35945e-08	-0.00846783	2.13026e-07	2.69104e-06	0.00103375	0.0122553	0.059385	-0.00132127	0.00477495	0.023011	-0.000735797	0.595362	0.673682
YCR020C	-0.00348298	4.52273e-06	7.27323e-05	-0.00227636	0.000124712	0.000663709	-0.00527659	1.6035e-10	3.45073e-09	-0.00732615	5.08258e-08	7.56636e-07	-0.000701522	0.123474	0.267273	-0.00108423	0.00165866	0.00951295	0.00216441	0.0601713	0.105455
YCR020C-A	-0.00165236	0.0201766	0.0565226	-0.00254624	0.000153831	0.000779429	-0.00303887	4.21736e-05	0.000212231	-0.00166061	0.0940452	0.164565	-0.00138705	0.0499129	0.145834	-0.00060166	0.383664	0.584422	0.00219558	0.274288	0.365593
YCR020W-B	-0.00862384	0.00127712	0.0067063	-0.00076111	0.427167	0.515827	0.00581063	6.55338e-05	0.000304347	-0.0114238	0.000124286	0.000709968	-0.001164	0.261496	0.440478	0.000375785	0.503823	0.691465	-0.016653	1.78857e-09	2.18693e-08
YCR021C	-0.00253002	0.00135063	0.00701175	-0.00166159	0.00817598	0.0196609	-0.00442319	3.67671e-06	2.67307e-05	-0.00319732	0.0364519	0.0780694	0.000910019	0.0298959	0.104061	0.000459122	0.500411	0.688899	-0.00359171	0.00242611	0.00714228
YCR022C	-0.00338895	2.04314e-06	3.60935e-05	-0.00243148	0.00018151	0.000892916	-0.00603839	1.08936e-09	2.05969e-08	-0.00529673	2.45518e-06	2.3473e-05	-0.000540053	0.447663	0.624132	-0.00182887	0.000425091	0.00298938	-0.00392846	2.05256e-05	0.000119675
YCR023C	-0.00200261	0.000254321	0.00182654	-0.0023858	0.000179551	0.000886338	-0.00543386	8.97066e-10	1.72365e-08	-0.00583424	7.74503e-09	1.37361e-07	-0.000570594	0.209317	0.379645	-0.000338495	0.3295	0.532217	-0.00130328	0.156799	0.232042
YCR024C	-0.00728822	4.84406e-05	0.000519333	7.3339e-05	0.891225	0.916149	0.00351664	0.00143189	0.00411756	-0.0075223	7.44897e-07	8.14843e-06	-0.00143978	0.0795282	0.201158	-0.000502279	0.328799	0.531502	-0.0142392	4.32731e-17	8.89202e-16
YCR024C-A	-0.00661244	0.0863053	0.169968	0.000146173	0.792896	0.83867	0.00487212	5.22672e-08	6.75365e-07	-0.00211205	0.437397	0.547487	-0.000725162	0.179593	0.344303	-0.000352321	0.659194	0.80779	-0.0197954	3.03561e-08	3.09433e-07
YCR025C	-0.00632863	0.0004198	0.00276349	0.00026369	0.64995	0.721381	0.00517609	4.42048e-06	3.12549e-05	-0.00593994	4.47805e-05	0.000295771	-0.000838222	0.189678	0.355661	-0.000220396	0.774123	0.879932	-0.0143324	5.81395e-17	1.18645e-15
YCR026C	-0.00760108	0.00373727	0.0156305	-0.000532158	0.565505	0.645699	0.0055468	0.00942059	0.019904	-0.00543634	0.00687239	0.0205597	0.000130597	0.868891	0.926877	-0.00160739	0.0072583	0.0325566	-0.0167696	1.50353e-11	2.21341e-10
YCR027C	-0.00554196	0.0231559	0.0627171	-0.000521673	0.389361	0.477958	0.0030868	0.0128106	0.0258131	-0.00306805	0.454692	0.56382	0.000299257	0.649094	0.786472	-0.000292509	0.656796	0.805806	-0.0154599	3.90322e-08	3.90851e-07
YCR028C	-0.00827116	1.65121e-05	0.000221583	-0.000500465	0.415446	0.504433	0.00361923	0.000241878	0.000908269	-0.00763531	9.62368e-07	1.02433e-05	-0.000861009	0.231654	0.405932	0.00331492	1.18872e-07	1.84332e-06	-0.0156991	9.7703e-20	2.26748e-18
YCR028C-A	0.00072805	0.285564	0.414424	0.00128848	0.0834011	0.133583	3.59265e-05	0.954417	0.96337	0.00263327	0.0883612	0.156986	-0.000233695	0.698965	0.819744	0.000489651	0.400483	0.601115	-0.000728209	0.658232	0.728116
YCR030C	-0.000749444	0.114972	0.211308	9.77101e-06	0.97494	0.979907	0.00174702	0.0526956	0.0853922	0.000897439	0.246241	0.350808	-0.000895303	0.0458735	0.138047	0.00295817	3.65561e-07	5.11286e-06	0.00097873	0.434968	0.529876
YCR031C	-0.00907034	1.06887e-07	2.4423e-06	-0.000537977	0.312842	0.397808	0.003456	0.00445623	0.0106467	-0.00679759	1.48901e-07	1.99881e-06	-0.000556385	0.487995	0.659446	-0.000509891	0.237367	0.431138	-0.00985924	9.46095e-12	1.42106e-10
YCR032W	-0.00115969	0.0777348	0.157241	-0.000335004	0.324912	0.410861	0.00233377	0.029827	0.0529761	0.00186561	0.00238805	0.00860686	0.000471614	0.353767	0.539015	0.000551662	0.308062	0.50949	-0.00209634	0.060139	0.105455
YCR033W	-0.00346848	0.0219824	0.0601719	-0.0075364	3.27524e-06	3.42454e-05	-0.00997988	3.06193e-07	3.04546e-06	-0.00130203	0.096864	0.168353	-0.00139011	0.00373048	0.0280996	-0.00989517	3.11257e-18	3.19245e-16	-0.00895392	1.87592e-08	1.98245e-07
YCR034W	-0.00831834	0.000814837	0.00466816	0.000958627	0.124456	0.186605	0.00233105	0.000187998	0.000738268	-0.00419759	0.0753636	0.138381	-0.00130311	0.0783177	0.199325	0.00248562	0.00082675	0.00532756	-0.00507994	0.00106366	0.00355637
YCR035C	-0.00659373	0.00204615	0.00963333	0.000479672	0.59822	0.67614	0.00260289	1.61696e-05	9.56358e-05	-0.00447875	0.0815636	0.147118	-0.00233152	0.00555108	0.0365354	0.000616367	0.403245	0.603494	-0.0129276	5.16144e-12	7.91331e-11
YCR036W	-0.0109465	8.73407e-05	0.000813987	-0.00248659	5.34953e-05	0.000344115	4.03223e-05	0.96023	0.96771	-0.00186594	0.488968	0.595782	-0.00787096	1.31096e-06	0.000146684	-0.00649311	4.57645e-08	7.82319e-07	-0.0178838	1.4162e-14	2.53205e-13
YCR037C	-0.00773678	2.94667e-05	0.000348768	-0.000351	0.590554	0.668473	0.00515807	5.97644e-05	0.000281631	-0.00605058	0.00166217	0.00645876	-0.00167162	0.0633197	0.173495	-0.000664935	0.216778	0.406039	-0.0201325	9.36796e-23	2.45308e-21
YCR043C	-0.00977355	0.0358769	0.0874463	-0.000594675	0.41489	0.503862	0.00209431	1.25777e-06	1.04986e-05	-0.00558551	0.0287456	0.0647323	-0.00049342	0.38711	0.569105	-0.000621152	0.341108	0.543828	-0.0158531	2.56197e-09	3.08165e-08
YCR044C	-0.00719535	0.00203125	0.00958605	-0.000247339	0.695689	0.759891	0.00488404	0.00024705	0.000924759	-0.00845222	0.000286544	0.0014682	-0.00229858	0.00858641	0.0475316	-0.00090266	0.0925843	0.223349	-0.0141539	5.89822e-09	6.7778e-08
YCR045C	-0.00687852	9.43067e-05	0.000863943	-0.000302749	0.628694	0.703329	0.00473124	0.000516858	0.00172909	-0.00465797	0.0101457	0.0282287	-0.00371054	4.89893e-05	0.00194503	-0.00150279	0.00433586	0.0212275	-0.0161919	1.49166e-16	2.95238e-15
YCR046C	-0.00126101	0.0516739	0.114706	-0.000531758	0.204516	0.280363	0.000587867	0.577573	0.634977	-0.00122503	0.317206	0.428395	0.000154991	0.702263	0.821205	0.000358438	0.436567	0.634604	0.00539665	0.000428251	0.00164144
YCR047C	-0.000863411	0.247771	0.374344	-0.000757238	0.161245	0.23055	0.00149187	0.110883	0.160128	0.00163414	0.0982157	0.170302	-0.00046509	0.649646	0.786472	0.00194273	0.00714822	0.032133	-0.00158625	0.329213	0.423816
YCR048W	-0.000275957	0.710597	0.799779	0.00103148	0.012741	0.0283569	0.00292959	0.0995682	0.145853	0.00135349	0.156754	0.245871	-0.000688411	0.39899	0.57951	0.00117632	0.0239972	0.0825122	-0.00370254	0.00360628	0.01003
YCR049C	-0.00521048	0.00359727	0.0151628	0.00152024	0.0147045	0.031748	0.00492156	0.00138287	0.00399797	-0.00737149	0.000337733	0.00168784	-0.00290316	0.00653381	0.0405866	-0.000493685	0.518572	0.702672	-0.0173303	1.39292e-18	3.08739e-17
YCR050C	-0.00771772	0.000301738	0.00209987	3.66656e-05	0.948886	0.959423	0.00438858	0.000555774	0.00184055	-0.00491167	0.00124096	0.00512848	-0.000679493	0.365253	0.54946	-0.00146867	0.0217492	0.0766139	-0.0202236	3.71073e-23	9.76004e-22
YCR051W	-0.00626503	0.00409096	0.0166738	0.00071952	0.0714744	0.1173	0.00393407	3.38529e-05	0.000177082	-0.00341172	0.0585165	0.113392	-0.00182562	0.0331414	0.112062	7.88884e-05	0.888794	0.942553	-0.0157937	1.84091e-12	2.9399e-11
YCR052W	-0.0134047	0.000749549	0.00436602	-0.0148353	5.8073e-08	9.70836e-07	0.000585955	0.640226	0.692787	-0.0286614	7.14367e-07	7.85804e-06	-3.92432e-05	0.967463	0.98508	0.00212015	0.00131332	0.00784679	-0.0112847	4.98963e-10	6.43325e-09
YCR053W	-0.00131201	0.0314315	0.0790866	0.000281565	0.443977	0.531936	0.00184964	0.0350756	0.0606774	0.00124103	0.146409	0.233041	-0.00186791	0.0065275	0.0405866	2.93641e-05	0.961778	0.982485	-0.000289674	0.764383	0.815801
YCR054C	-0.000288738	0.515405	0.637977	0.00079248	0.0815273	0.131215	0.00262402	0.014532	0.0288012	-0.000869211	0.253531	0.359376	0.000599771	0.288091	0.469521	0.000656385	0.125186	0.27528	-0.00175629	0.037156	0.0702368
YCR057C	-0.000593891	0.4886	0.614436	0.000998614	0.06132	0.103182	-0.00042994	0.302561	0.368275	0.000110618	0.952021	0.967719	-0.000223418	0.807533	0.889964	0.00292666	4.55072e-06	5.19576e-05	0.00466336	0.000760215	0.00266368
YCR059C	-0.00668954	0.00456933	0.0181485	-0.000210837	0.781386	0.830802	0.00457342	0.00022936	0.000872896	-0.0105716	1.81411e-05	0.000134873	-0.00241829	0.0281591	0.100168	-0.00028782	0.742648	0.860805	-0.0152545	3.85562e-11	5.51149e-10
YCR060W	-0.000959095	0.154604	0.263142	0.000609808	0.0433359	0.0774341	-0.000703498	0.0484718	0.0794615	-0.00152688	0.0768057	0.140603	0.000549249	0.27068	0.449842	-0.00026577	0.596181	0.762606	-0.0049564	0.000368675	0.001443
YCR062W	0.00118176	0.0586927	0.126243	0.000759651	0.0326052	0.0615299	-0.000790786	0.031789	0.0558738	0.00115244	0.333972	0.444645	0.00106598	0.234064	0.408546	-0.0002086	0.741658	0.86019	-0.000295002	0.788196	0.836689
YCR063W	-0.00587008	0.035904	0.0874762	-6.98296e-05	0.910559	0.929405	0.00149661	0.00360921	0.00894443	-0.00598398	0.00137951	0.00557606	-0.00237792	0.0082346	0.0465342	-0.000255638	0.542743	0.722953	-0.0137031	5.45892e-11	7.61931e-10
YCR064C	0.00105755	0.0089482	0.0301913	0.000848586	0.00841147	0.0201128	-0.000520981	0.0100207	0.0209921	0.00188223	0.00482548	0.0153699	0.000726635	0.0288118	0.101609	0.000658002	0.0369248	0.114998	-0.00193876	0.0261377	0.0523285
YCR065W	-0.00950987	0.00556691	0.0209974	-0.00259406	0.0029376	0.00848448	-0.000348717	0.232943	0.294753	-0.0150914	1.23712e-08	2.07992e-07	-0.00157626	0.0930999	0.224087	-0.00417377	0.000188211	0.00144601	-0.0227835	3.32744e-11	4.79119e-10
YCR066W	-0.00654574	9.55731e-05	0.000871177	-0.00102179	0.0417233	0.075074	0.00292306	2.91273e-07	2.91174e-06	-0.00613529	0.000328577	0.00165466	-0.00134385	0.0239811	0.0906934	-0.00185664	0.000869424	0.00552731	-0.0172621	2.80505e-11	4.05875e-10
YCR067C	-0.000134773	0.796539	0.863197	-0.00104428	0.0108711	0.0249459	-0.00229582	2.17994e-09	3.83955e-08	-0.000688821	0.403942	0.514203	0.00122581	0.00599439	0.038109	0.000616527	0.130723	0.283863	-0.00470103	2.08692e-06	1.53041e-05
YCR068W	-0.00658495	3.98474e-05	0.000444099	-0.000126199	0.743181	0.799372	0.00117357	1.42767e-05	8.52565e-05	-0.00475792	0.00054234	0.00253521	-0.00123032	0.15225	0.309632	-0.00018266	0.640215	0.794011	-0.0164688	2.14678e-22	5.49983e-21
YCR069W	0.000412637	0.439035	0.567047	-0.00135317	3.39035e-05	0.000240001	-0.00213539	1.03391e-06	8.86769e-06	-0.00276779	0.00750726	0.0220377	0.000454884	0.264999	0.443515	-0.000463022	0.347027	0.550129	-0.00139276	0.174917	0.254276
YCR071C	-0.00472889	0.00124754	0.00659778	0.000273191	0.394443	0.483195	0.00240206	3.39316e-06	2.48831e-05	-0.00724204	2.55423e-05	0.000181246	-0.00296644	0.00224184	0.0212251	-0.00102408	0.0841534	0.208263	-0.015418	1.3721e-16	2.72485e-15
YCR072C	0.00355383	0.0173276	0.0502177	0.00243973	0.0181818	0.0378872	0.00479998	0.0108126	0.0223739	0.0014675	0.453242	0.562551	0.00147589	0.0393983	0.125256	-0.00252387	0.000898273	0.00567111	0.00385786	0.237364	0.325166
YCR073C	0.00524278	0.000471114	0.00301411	0.00301501	0.00127448	0.00427572	0.00212591	0.000229857	0.000874226	0.00962929	5.35671e-06	4.61441e-05	0.00189824	0.00195937	0.0195113	7.67855e-05	0.864283	0.931489	0.00295155	0.205944	0.29091
YCR073W-A	-0.00294753	0.358418	0.491113	-0.000177947	0.765352	0.818311	0.00388563	3.03226e-05	0.000161958	-0.00322554	0.115285	0.192674	-0.000690419	0.392002	0.573421	-0.00379813	0.000177307	0.00137597	-0.00367611	0.428136	0.522846
YCR075C	0.000271518	0.536691	0.657177	0.000932586	0.00388234	0.0107296	-0.000822006	0.00463327	0.0109987	0.000397054	0.506329	0.611522	-6.39705e-05	0.898206	0.946075	7.93592e-05	0.85379	0.925365	-0.00273336	0.0109943	0.0252677
YCR076C	-0.0071985	0.000148918	0.00123258	-0.00040867	0.402008	0.491343	0.00195569	2.53169e-10	5.3509e-09	-0.00733602	2.25484e-07	2.82117e-06	-0.00224507	0.0010891	0.0138849	-0.000855961	0.081613	0.203561	-0.0162417	2.62284e-23	6.92944e-22
YCR077C	-0.00441733	0.145186	0.251158	0.00126435	0.0214779	0.0436042	0.00501942	6.48703e-08	8.06518e-07	-0.0124423	0.00010162	0.000603803	0.00216265	0.0093266	0.0506995	0.00475783	0.00226553	0.012404	-0.0198324	9.51906e-15	1.72275e-13
YCR079W	-0.00685265	0.000376999	0.00251531	4.81415e-05	0.892618	0.916983	0.00401235	2.79493e-06	2.11514e-05	-0.00886523	5.34107e-06	4.60765e-05	-0.00327024	0.000326134	0.00664201	0.00334132	0.00135056	0.00799936	-0.0130603	1.50852e-17	3.19979e-16
YCR081W	-0.00358699	0.269156	0.397809	0.000702993	0.386728	0.475358	0.00312408	8.87938e-08	1.06805e-06	-0.00208133	0.264645	0.372631	0.00178889	0.000243997	0.00562381	0.00152429	0.00398275	0.01983	-0.0153482	3.65089e-13	6.01838e-12
YCR082W	-0.00835156	0.0249555	0.0664956	-0.00140901	0.158569	0.227329	0.00367978	0.00313093	0.00794547	-0.00754685	0.0674833	0.127129	-0.00111051	0.099376	0.233693	0.00113204	0.17681	0.352321	-0.0121155	0.000700473	0.00248823
YCR083W	0.000243766	0.386243	0.518084	0.000264073	0.506251	0.589762	6.20069e-05	0.898578	0.917018	0.00454197	0.0010915	0.00461062	0.000650524	0.137918	0.288003	0.000299742	0.460571	0.654736	-0.00371463	0.00608254	0.0154558
YCR084C	0.00121319	0.0520262	0.115401	0.0037652	9.64071e-08	1.51336e-06	0.00259047	1.23493e-08	1.87393e-07	0.00471407	3.0424e-06	2.82504e-05	-0.00144194	0.0184872	0.0762982	-0.0113295	2.34106e-08	4.23732e-07	-0.0141005	2.68467e-21	6.53822e-20
YCR085W	-0.00633158	0.000113649	0.000996405	-0.000327144	0.540622	0.623543	0.00195833	2.27234e-07	2.36339e-06	-0.00723772	3.91184e-06	3.53439e-05	-0.00206013	0.000954439	0.0128248	-0.00190066	0.000338988	0.00243139	-0.0175972	1.14144e-21	2.85022e-20
YCR086W	-0.0101118	0.000458457	0.00294587	-0.00299707	0.0014764	0.00482191	0.00171281	0.0737707	0.113632	-0.0126829	0.0036182	0.0122465	-0.000378556	0.496703	0.667113	0.00144357	0.0635561	0.170871	-0.011561	2.85116e-06	2.02316e-05
YCR087C-A	-0.00713456	8.6894e-07	1.70278e-05	-0.000311082	0.388036	0.476728	0.0025005	6.49246e-07	5.93854e-06	-0.00261927	0.0322038	0.0705337	-0.00169756	0.0247876	0.0927304	-0.000567339	0.303339	0.504506	-0.0144237	4.64068e-19	1.06037e-17
YCR087W	-0.00491385	0.0555778	0.121271	-0.00138365	0.0310768	0.0591359	-0.00213181	0.000205991	0.000796049	-0.0131462	3.39039e-07	4.07125e-06	-0.00142084	0.0418181	0.129805	-0.00541783	2.97124e-10	7.25594e-09	-0.0226135	3.36191e-11	4.82908e-10
YCR088W	0.00220798	0.000164963	0.00132823	0.00124808	0.000478738	0.00191574	0.00128689	0.0013404	0.00388656	0.00418825	1.70338e-07	2.23022e-06	-0.000291439	0.554637	0.716013	0.00132312	0.000839895	0.00537847	-0.00194355	0.037714	0.0711707
YCR089W	-0.000279951	0.846526	0.896679	-0.000902182	0.153776	0.221669	-0.00228689	0.00132122	0.00384413	-0.00089098	0.5818	0.678035	0.00157982	0.0169759	0.0723977	0.00325751	0.00013742	0.00110115	0.00411305	0.350696	0.444701
YCR090C	0.000411538	0.546191	0.664746	0.000317219	0.463748	0.550102	0.00196858	0.0449715	0.0745285	0.00373326	0.0260827	0.0599911	0.000144964	0.80667	0.88949	0.00315134	0.000866048	0.00551725	0.00638172	0.00104019	0.00349566
YCR091W	-0.000522351	0.510316	0.634065	0.00175377	0.00260087	0.00765389	-0.000110639	0.61518	0.669851	0.00153829	0.198178	0.296166	-0.000129256	0.845546	0.911931	-0.000455517	0.677702	0.81648	-0.00571025	0.000159999	0.000702952
YCR092C	0.00307245	0.00253335	0.0114184	0.000893809	0.0252407	0.0496756	-0.000496749	0.211198	0.271003	0.00222794	0.0482872	0.0971655	-0.000606535	0.290645	0.472184	-0.00012655	0.859737	0.929682	-0.00630565	1.74302e-05	0.000104511
YCR093W	-0.00436781	1.03993e-06	1.99816e-05	-0.00455596	5.67297e-10	1.32698e-08	-0.00332548	0.00315219	0.00798915	-0.00473868	7.57495e-06	6.26973e-05	-0.0018147	0.0380044	0.12213	0.00545124	3.50298e-12	1.22485e-10	-0.000247605	0.822739	0.863282
YCR094W	0.00241789	0.000360686	0.00244226	0.00184389	5.66129e-05	0.000360646	0.000805501	0.00383018	0.0093704	0.0050846	8.27016e-05	0.000505086	0.000310943	0.496613	0.667113	-0.00016651	0.738594	0.857767	-0.00620366	4.00106e-08	3.99971e-07
YCR095C	0.00220259	0.00243987	0.0111156	0.00257187	0.000389184	0.00162204	0.000377063	0.14255	0.195439	0.0028128	0.0178089	0.0443103	0.000693519	0.221412	0.395291	0.000862424	0.150236	0.313407	-0.00385126	0.0094998	0.0222741
YCR098C	0.000179001	0.632964	0.737813	0.000584027	0.0876009	0.139211	-0.000969236	0.00843205	0.0180559	0.000552662	0.481658	0.588936	0.000975356	0.0832997	0.207457	0.000822511	0.0677521	0.179182	-0.00759417	4.42354e-08	4.39237e-07
YCR099C	-0.000812595	0.19107	0.309371	0.00101542	0.0062247	0.015665	-0.00169019	0.000562909	0.00186106	-0.00060837	0.599296	0.692973	0.00113962	0.0121991	0.0592527	0.00094326	0.0487643	0.14089	-0.00804918	6.73949e-07	5.57822e-06
YCR100C	-0.000686536	0.220936	0.342635	0.000201864	0.446063	0.533616	-0.00182841	2.88697e-06	2.17367e-05	-0.00122553	0.135094	0.218498	0.00122393	0.0519785	0.150388	0.000895239	0.00716819	0.032185	-0.00682355	1.26542e-10	1.71368e-09
YCR101C	-0.00062945	0.39177	0.523718	0.000843744	0.03877	0.0707495	-0.000777607	0.00786715	0.0170666	0.00146235	0.17576	0.269529	-0.000960279	0.293064	0.474485	0.00196872	0.00161055	0.00928897	-0.00713317	2.69706e-05	0.000150578
YCR102C	0.000792021	0.107431	0.200688	0.000243915	0.505628	0.58921	-0.00128723	3.09531e-05	0.000164582	0.00224579	0.00847099	0.0242767	0.00255334	1.22681e-05	0.000686345	0.000914068	0.0685395	0.180407	-0.00756223	6.03083e-09	6.91675e-08
YCR102W-A	-0.000760136	0.0699792	0.144854	0.000230741	0.490093	0.574444	-0.00224107	1.74195e-06	1.39867e-05	0.000688606	0.333775	0.444594	0.000121046	0.798238	0.884472	1.98848e-05	0.965093	0.983634	-0.00711521	2.98818e-08	3.06482e-07
YCR105W	0.000333466	0.515013	0.637625	0.000617489	0.0916051	0.14445	-0.00128049	0.000405529	0.00140923	0.000544225	0.513581	0.617895	0.000395815	0.567002	0.725885	-0.000181087	0.727189	0.851684	-0.00569877	9.13071e-07	7.26284e-06
YCR106W	0.00125709	0.00466168	0.0184534	0.00101792	0.00493492	0.0129111	-0.000729724	0.0115169	0.0236164	0.00134893	0.0653224	0.123824	0.00042097	0.334025	0.51752	-0.000133722	0.765208	0.87446	-0.00587341	6.95984e-07	5.7206e-06
YCR107W	0.00276117	0.000729191	0.00427263	0.00198357	4.24667e-05	0.000286239	0.00141139	0.00729505	0.0160253	0.00895286	0.000205	0.00109791	-0.000341987	0.680257	0.807232	0.00124098	0.017941	0.0659944	7.12266e-05	0.961443	0.970131
YDL001W	0.00187627	0.0116778	0.037036	0.00116598	0.0908582	0.143611	0.000507732	0.12017	0.170269	0.00337098	0.00841007	0.0241489	0.000194595	0.721975	0.832653	-0.000374069	0.497318	0.686518	-0.00665073	0.000112603	0.000521836
YDL002C	0.00295131	0.000820754	0.00469572	-0.000119968	0.719956	0.780205	0.000496195	0.279762	0.344715	0.00593224	2.02653e-07	2.5847e-06	-0.000232186	0.732654	0.838444	-0.00683689	2.08725e-14	1.07041e-12	-0.00392445	0.00422815	0.0114992
YDL003W	-0.0076108	0.367044	0.499119	-0.0027097	0.0602235	0.101771	NA	NA	NA	0.000267368	0.887443	0.922355	0.00363263	0.00360265	0.0275755	0.00098035	0.0681335	0.179954	-0.000648383	0.664242	0.732983
YDL004W	-0.00187665	0.0450904	0.103629	0.00142054	0.00108167	0.00374739	0.000904817	0.00812634	0.0175389	-0.00122895	0.154523	0.243332	0.000152419	0.835458	0.905496	-0.000201492	0.763616	0.873474	-0.00491192	3.14277e-05	0.000171735
YDL005C	0.00277767	0.000490311	0.0031067	-0.000187871	0.667706	0.735981	0.00166656	0.00907303	0.0192729	0.00217953	0.0319753	0.0701754	-0.000981405	0.28561	0.466916	-0.00172542	0.00354441	0.0179378	0.000827059	0.570074	0.651545
YDL006W	-0.00162093	0.0754381	0.153469	-0.00218702	0.000146849	0.000749182	-0.00363878	6.20139e-08	7.74258e-07	0.00201305	0.114265	0.191563	-0.000491694	0.396531	0.577666	-0.000378708	0.224766	0.415754	0.00202237	0.199564	0.283831
YDL007W	-2.75227e-05	0.980621	0.985624	0.00446183	1.02844e-06	1.25233e-05	0.000621625	0.0124171	0.0251918	0.00369068	0.000693903	0.00313165	-0.0012489	0.133509	0.281954	-0.00202098	0.007645	0.0339447	-0.00857487	1.81218e-10	2.42088e-09
YDL008W	0.00209208	0.000212275	0.00160645	0.00137958	0.00185979	0.00580805	0.00241431	0.0017414	0.00486115	0.00488647	0.00100005	0.00427625	-0.00164817	0.0344043	0.114014	-0.000226359	0.674563	0.814772	-0.00438953	0.0116758	0.0265388
YDL009C	-0.00115036	0.531888	0.652375	0.00139369	0.314379	0.399505	-0.00228509	0.0292872	0.0522683	-0.00185698	0.0083141	0.0239313	0.000619795	0.377758	0.560849	0.000758079	0.303491	0.504506	-1.75657e-05	0.996725	0.996556
YDL010W	0.000918511	0.253593	0.380421	0.000369108	0.22642	0.304881	-0.00254279	3.07422e-06	2.28086e-05	0.00122413	0.218221	0.319227	-0.00109583	0.230682	0.405027	0.000188475	0.696743	0.828655	0.000609897	0.643628	0.715707
YDL011C	-5.99765e-05	0.912725	0.942507	-0.000628138	0.0948903	0.1486	-0.00203367	0.000182431	0.000719751	0.00207254	0.0606089	0.116607	-0.00185849	0.00527024	0.0350794	0.000209557	0.673136	0.814006	0.0100659	1.95537e-07	1.78578e-06
YDL012C	0.000247821	0.634005	0.738551	0.000738783	0.132641	0.196734	-0.000784308	0.0898443	0.134046	0.00127643	0.179467	0.274087	0.000194455	0.780663	0.872934	0.000792068	0.157572	0.323448	-0.00175223	0.245961	0.334312
YDL013W	0.00293386	2.87183e-05	0.000341275	0.00113224	0.00192805	0.00599763	0.00301331	1.52266e-09	2.79848e-08	-0.00114857	0.129461	0.21106	-0.00236635	0.0013438	0.0159647	0.00319944	5.64006e-05	0.000494429	0.0023865	0.0119302	0.0270405
YDL014W	-0.000176525	0.739621	0.820446	-0.00119889	0.0053488	0.0137807	6.74122e-05	0.807707	0.842589	-0.000189874	0.846949	0.894085	-0.0007487	0.309127	0.492309	2.88406e-05	0.962201	0.982549	-0.00600515	1.22961e-06	9.51219e-06
YDL015C	0.00229295	0.0333109	0.082725	0.000732095	0.0531901	0.0919685	-0.00282305	0.00443944	0.0106281	0.00258517	0.232355	0.334587	0.000579492	0.506848	0.675907	-0.000913407	0.105223	0.244355	0.00174164	0.59947	0.676518
YDL016C	0.00150481	0.0114264	0.0364143	-0.000251762	0.541197	0.624085	-0.000258501	0.542101	0.602244	0.00194834	0.0865001	0.154375	-0.000367097	0.596074	0.747553	-0.00103607	0.0608166	0.165751	0.00408341	0.00714996	0.0176836
YDL017W	0.00119342	0.0701389	0.145032	-0.00044865	0.35866	0.445633	-0.00116228	0.00397461	0.00967422	0.00116592	0.155244	0.244344	0.000445262	0.567763	0.726337	7.91968e-05	0.869754	0.933624	-0.000506536	0.600618	0.677537
YDL018C	-0.000272976	0.621551	0.728572	-0.000266135	0.428924	0.517507	-0.00142177	0.000164378	0.000660413	0.000584269	0.301394	0.410789	4.25069e-05	0.953566	0.976089	-0.000454688	0.518612	0.702672	-0.000167492	0.878433	0.906306
YDL019C	-0.000529555	0.425149	0.554192	7.90598e-06	0.977875	0.982523	-0.00150316	0.00391433	0.00954865	0.00359109	0.00103186	0.0043932	-0.000877448	0.17851	0.343207	0.00078856	0.271244	0.470838	0.000217937	0.858276	0.891414
YDL020C	5.07714e-05	0.916404	0.944478	0.000723075	0.0502772	0.0877183	-0.00184777	0.000822197	0.00256633	0.00132568	0.158072	0.247544	-0.000351678	0.564277	0.723794	-0.00377356	4.14743e-12	1.41796e-10	-0.00351369	0.00575924	0.0147571
YDL021W	0.000886458	0.189956	0.308074	8.53622e-05	0.680212	0.746152	-0.000722573	0.150185	0.203805	0.0011019	0.299147	0.408385	0.000366511	0.639339	0.778793	-0.000197895	0.710091	0.838181	0.00285166	0.0652945	0.11269
YDL022W	0.00362695	4.67165e-05	0.000503585	0.000974655	0.0235517	0.0470239	0.00447227	9.20743e-06	5.90993e-05	-0.0025917	0.128273	0.209502	-0.000943082	0.178889	0.343811	-0.000507044	0.510605	0.69766	0.000715094	0.578462	0.658461
YDL023C	0.00121212	0.0814196	0.163049	0.000641331	0.0516355	0.0897442	-0.000320272	0.210797	0.270665	0.00100415	0.318364	0.429273	0.000501858	0.357214	0.5428	-0.00110694	0.0598594	0.163814	-0.00283225	0.0700605	0.119383
YDL024C	0.000789092	0.109258	0.202883	0.000643725	0.0978786	0.152513	-0.000278419	0.273165	0.337775	0.00311557	0.000768865	0.00341859	-0.000275584	0.629512	0.772486	-0.000721258	0.20005	0.383402	-0.00259853	0.0599687	0.105216
YDL025C	-9.14389e-05	0.911367	0.941269	0.00236065	0.011556	0.0261723	0.00148742	0.00321855	0.00812949	0.00355021	0.0125647	0.0335248	0.000313075	0.542271	0.705824	0.00110183	0.077435	0.195944	-0.00281082	0.0738192	0.124675
YDL027C	NA	NA	NA	-0.00533564	0.0919856	0.144895	NA	NA	NA	NA	NA	NA	0.00356077	0.00930315	0.0506612	0.00116292	0.050659	0.144532	-0.00118872	0.302146	0.395248
YDL028C	-0.000365652	0.500311	0.625178	6.21316e-06	0.983214	0.986303	-0.00101511	0.010486	0.0218354	0.00154093	0.0407338	0.0850908	-0.000662829	0.274813	0.454502	0.000561118	0.336305	0.539848	-0.000757461	0.564789	0.647631
YDL029W	0.00146406	0.0237196	0.0639511	0.000916362	0.00879603	0.0209056	-3.97557e-05	0.89821	0.916801	0.00143621	0.0500093	0.100019	-0.000629515	0.314099	0.497546	0.000296056	0.545754	0.724727	-0.000309924	0.799574	0.844762
YDL030W	-0.000845156	0.0659715	0.137944	-0.000696524	0.107616	0.16495	-0.000876648	0.0260226	0.0473415	0.00116837	0.207376	0.306967	0.000532636	0.413613	0.593064	0.000420222	0.43785	0.635952	-0.00191011	0.138888	0.210484
YDL031W	0.00168168	0.008491	0.0290797	-7.90185e-05	0.873291	0.90287	0.00124278	0.00248478	0.00651524	-0.000687307	0.52098	0.624754	-0.000658111	0.349904	0.534851	-0.000587975	0.225064	0.416178	-0.00317264	0.018485	0.0389164
YDL032W	-0.000251888	0.802058	0.866711	0.000855861	0.0370978	0.0680549	0.000890175	0.0978346	0.143957	0.00235749	0.0582521	0.112954	-0.00129571	0.0954694	0.227809	0.000769004	0.425743	0.624192	0.00350364	0.0108545	0.0250047
YDL033C	-7.80392e-05	0.813119	0.875075	0.000271791	0.28055	0.363223	-0.00102551	0.00199614	0.00540648	0.00116783	0.0925979	0.162851	-0.000145234	0.846744	0.912425	0.000239704	0.651818	0.802258	-0.00258307	0.0292304	0.0572421
YDL034W	0.000498664	0.744856	0.82409	0.00306749	1.66963e-05	0.000132807	0.00054233	0.0327496	0.0572562	-0.00329648	0.0317556	0.0698388	-0.0011286	0.296206	0.477562	-0.00496252	2.13629e-05	0.000208678	-0.0243679	4.90093e-11	6.90564e-10
YDL035C	0.000855749	0.0836484	0.165879	-0.000702939	0.0192375	0.0398068	-0.00198454	0.000131201	0.000547951	0.00169373	0.0830765	0.149391	-5.84202e-05	0.916475	0.955768	-8.30226e-05	0.876489	0.936931	-0.0036338	0.00758685	0.018538
YDL037C	0.00461969	0.000894248	0.00504015	0.00222519	0.000257898	0.00117701	0.00164291	0.00843607	0.0180559	-2.1463e-05	0.984525	0.98899	-7.30673e-05	0.922164	0.959587	-6.08202e-05	0.91838	0.957755	-0.00285264	0.035587	0.06774
YDL038C	0.00208515	0.0176957	0.0509602	0.000845915	0.0163144	0.0345834	-0.000894519	0.279516	0.344548	0.00244472	0.241022	0.345118	0.000108299	0.890622	0.942172	-3.28745e-05	0.953217	0.978122	0.00857001	0.0546657	0.0972967
YDL039C	-0.00600449	0.334675	0.465367	-0.00463401	0.0024942	0.00739514	NA	NA	NA	NA	NA	NA	0.00432041	0.00533631	0.0354258	-0.00109283	0.0867491	0.213137	0.00243861	0.0439561	0.0807478
YDL040C	0.00412722	0.000194465	0.00150045	0.00215082	0.000111347	0.000609957	0.000187242	0.700325	0.747974	0.00413743	0.000883974	0.00386078	-0.000535961	0.363404	0.547865	-0.000981429	0.0173012	0.0640624	-0.00203876	0.0426265	0.0787831
YDL041W	NA	NA	NA	-0.00871952	4.45367e-08	7.66187e-07	NA	NA	NA	NA	NA	NA	0.00521173	0.00479673	0.0330191	-0.0029164	8.09565e-07	1.06001e-05	-0.005679	2.41875e-06	1.74351e-05
YDL042C	-0.00762408	0.130311	0.232775	NA	NA	NA	-0.0104207	0.000735504	0.00233139	-0.00872313	0.000185784	0.00101382	0.00127934	0.0522513	0.151035	-0.000863016	0.243376	0.437295	-0.00681202	0.00110542	0.00365969
YDL043C	0.00407095	0.000239103	0.00174048	0.000410122	0.424678	0.513431	0.00460145	0.000123335	0.000520612	-0.00683477	0.000749721	0.00335363	-0.0018094	0.0512237	0.148834	-0.00459632	5.15466e-08	8.66715e-07	-0.0267765	4.63247e-13	7.59418e-12
YDL044C	0.00133188	0.0308425	0.0779817	0.00111394	0.0794381	0.128412	0.000330215	0.327539	0.393979	3.2109e-05	0.974766	0.982234	-0.000262914	0.560262	0.720856	-0.000276911	0.598619	0.764771	0.00542164	6.10797e-05	0.00030478
YDL045C	0.00068816	0.263362	0.391111	0.000510823	0.276438	0.359	0.000976398	0.0528116	0.08551	0.00267289	0.0105169	0.0290699	0.000301979	0.688644	0.81216	-0.00100821	0.274963	0.474386	-0.00357327	0.0515852	0.0926499
YDL045W-A	-0.000112607	0.931681	0.955082	-0.00085932	0.011504	0.0260946	-0.00265022	8.1589e-05	0.000365514	0.00559752	0.00304562	0.0105403	0.000566307	0.452921	0.627341	-0.000907716	0.0742641	0.190743	0.0128615	0.0164295	0.0351899
YDL046W	-0.00145081	0.0264745	0.0691698	-0.000875326	0.0239009	0.04757	-0.00136217	0.0299175	0.0531047	-0.00146734	0.11508	0.192603	0.000121804	0.791411	0.879124	-0.000254961	0.577151	0.747221	0.00229766	0.0772389	0.129161
YDL047W	0.00361121	0.00416135	0.0168793	0.00536598	5.22092e-07	6.85087e-06	-0.00105686	0.0418922	0.0700928	0.00408872	0.00158737	0.0062336	-0.00416615	1.40471e-05	0.000766425	0.00505642	2.05456e-10	5.16072e-09	0.00632969	3.29649e-05	0.000179472
YDL048C	0.00144222	0.0768118	0.155729	0.0012928	0.00121219	0.00410002	0.00186536	1.21367e-05	7.46384e-05	0.004888	4.11266e-07	4.82911e-06	-0.00165647	0.0467614	0.139747	-0.000160854	0.766589	0.875335	-7.68818e-05	0.94132	0.955554
YDL049C	-0.000429056	0.636442	0.74041	0.00116393	0.0342187	0.063882	0.000739776	0.256324	0.319352	0.00193637	0.0947097	0.165393	0.000887085	0.195323	0.362708	-0.000405892	0.546566	0.724906	-0.00272038	0.068661	0.117438
YDL050C	-0.00165356	0.00678659	0.0245195	0.000265962	0.272136	0.354379	8.95908e-05	0.832379	0.862247	0.00197274	0.0240536	0.0563759	0.000667659	0.158083	0.317241	2.10708e-05	0.97204	0.986244	0.003202	0.0158329	0.034098
YDL051W	-0.000624723	0.185222	0.301694	0.00116054	3.48242e-05	0.000244182	-0.000410139	0.166001	0.22191	0.0020087	0.0246917	0.0574393	5.66288e-05	0.925539	0.961961	-0.000625616	0.229872	0.422437	0.00112078	0.212755	0.29822
YDL052C	NA	NA	NA	-0.0052229	1.0022e-07	1.56905e-06	-0.0180899	0.000509505	0.00170739	NA	NA	NA	0.00553668	2.09108e-05	0.00101327	-0.000589846	0.285363	0.484716	6.26053e-05	0.953652	0.964737
YDL053C	0.00202869	0.00519566	0.0199144	0.00183739	5.08844e-05	0.000332381	0.00314854	3.05938e-07	3.04546e-06	0.00626547	3.20864e-08	4.93213e-07	-0.00051437	0.462589	0.636434	0.00154275	0.00246909	0.0133288	0.00374991	8.68773e-05	0.000418
YDL054C	0.000396953	0.363792	0.496584	0.00120275	0.0355876	0.0659178	0.000963315	0.0213826	0.0399944	0.00291398	0.0295056	0.0661792	-0.000443763	0.39049	0.5724	-0.000487121	0.486173	0.677594	-0.00225681	0.146876	0.220419
YDL055C	-0.000336787	0.46827	0.595962	0.0019784	1.62991e-06	1.85638e-05	0.00160818	1.29434e-06	1.07857e-05	0.00250762	0.00528702	0.0166252	0.00170016	0.0205342	0.0819039	0.00215596	6.32441e-05	0.000548175	0.00415666	0.00113265	0.00373221
YDL056W	0.000564517	0.276822	0.405202	0.000310012	0.349038	0.435782	-0.000887748	0.0739322	0.113733	0.00365351	2.05624e-05	0.000150232	1.67458e-05	0.97704	0.989583	0.000252233	0.493916	0.68378	-0.00105242	0.365856	0.460373
YDL057W	-0.00161161	0.0418571	0.0981032	0.00255197	0.145023	0.211131	-0.000808764	0.310371	0.376697	0.00378045	0.129999	0.211614	0.00133168	0.0807402	0.203055	-6.22172e-05	0.921991	0.960544	-0.00681831	0.0152854	0.0331109
YDL058W	0.00107729	0.0413144	0.0970617	0.00226677	1.1285e-07	1.74829e-06	0.00214952	0.00117449	0.00347531	0.00417116	1.93926e-06	1.90921e-05	-0.00105871	0.116282	0.257185	0.0015638	0.00187013	0.0105451	0.000811782	0.438419	0.532874
YDL059C	0.0024902	8.59249e-05	0.000805869	0.00146	0.000142401	0.000731669	0.00381732	1.37731e-07	1.55552e-06	0.00452503	1.46997e-05	0.000111387	-0.000245727	0.701664	0.821205	0.00214945	0.0236916	0.081817	0.00547956	0.000313172	0.0012546
YDL060W	-0.000239668	0.537585	0.657864	0.000839746	0.000596984	0.00228358	0.000821603	0.0243803	0.0448513	0.00225083	0.00225682	0.008219	0.000365218	0.413479	0.593064	-0.000994226	0.229187	0.421397	-0.00238091	0.00744826	0.0182521
YDL061C	-4.61821e-06	0.991197	0.993766	3.05222e-05	0.921786	0.938921	-0.000506101	0.1196	0.169735	-0.00098645	0.321903	0.432352	0.000206672	0.709073	0.825352	-0.00383228	1.19632e-09	2.70667e-08	-0.0154816	6.10968e-12	9.31883e-11
YDL062W	-0.000514116	0.384619	0.51649	0.000497786	0.123696	0.185659	0.000160919	0.602479	0.657836	0.0011462	0.116284	0.194069	-0.0021537	0.00367715	0.0278685	-0.00136726	0.00290082	0.0151604	0.00057965	0.545654	0.63033
YDL063C	-0.000688778	0.191815	0.310408	0.000395901	0.239205	0.318545	0.00124252	0.00195298	0.00532614	0.00152363	0.244563	0.349005	-0.00105937	0.318947	0.501838	-0.00115627	0.123491	0.272681	0.00203514	0.151684	0.225979
YDL064W	0.00140928	0.0213278	0.0587474	0.000887066	0.00516954	0.013424	0.00116313	0.000111212	0.000475988	0.00457163	2.98541e-07	3.64611e-06	-0.000902314	0.180066	0.344675	-0.000863976	0.0313212	0.101317	-0.000221024	0.809188	0.851641
YDL065C	0.00093744	0.0936044	0.180881	0.000855957	0.028555	0.055081	-0.00141291	0.00774626	0.0168414	-2.45539e-05	0.979175	0.985335	0.000798034	0.0901457	0.219532	-0.00108591	0.0146001	0.0571186	-0.000113226	0.919475	0.939796
YDL066W	0.000344444	0.72703	0.811345	0.000325403	0.261682	0.342695	7.83659e-05	0.845691	0.873098	0.00301388	0.0328573	0.0716733	0.000689539	0.322051	0.504968	-0.000167772	0.771373	0.87837	0.00543667	1.22746e-05	7.62235e-05
YDL067C	0.000558723	0.339376	0.470138	0.00211542	5.44924e-05	0.00034962	0.00325915	6.98674e-06	4.64934e-05	0.00340287	0.000110172	0.000643512	-0.00122614	0.0881551	0.216239	-0.00175199	0.00254156	0.0136243	-0.00162878	0.139109	0.210657
YDL068W	0.00028406	0.636868	0.74076	0.000776286	0.00279517	0.00812865	-0.000442371	0.24622	0.309107	0.000802384	0.268364	0.376524	0.000240563	0.654074	0.788068	0.000677532	0.0466923	0.136312	0.00511849	0.000187254	0.000801277
YDL070W	0.00145008	0.134343	0.237397	0.00184217	0.0079328	0.0192324	0.000431172	0.618677	0.67298	0.00148729	0.165176	0.256699	-0.000271533	0.741786	0.843964	-0.000400414	0.427507	0.625952	0.000303923	0.802265	0.846516
YDL071C	0.000788053	0.158463	0.268322	0.00120648	0.000781519	0.00287984	0.00025991	0.543262	0.603194	0.00377729	0.000363412	0.00179522	-0.00332988	0.00299384	0.0246312	-0.00164754	0.0179741	0.0660375	0.0076966	2.97894e-07	2.62732e-06
YDL072C	-0.000227912	0.686007	0.780129	0.000598483	0.0530999	0.0918846	-0.000848195	7.76438e-05	0.000349693	0.000114211	0.874211	0.912609	-0.000735237	0.164531	0.325777	-0.0125928	1.56556e-15	1.04722e-13	-0.011335	7.87191e-16	1.51253e-14
YDL073W	-0.000556775	0.416826	0.546957	0.000643485	0.0690958	0.114081	0.00129043	0.0837706	0.126018	0.00319825	0.00791129	0.0229976	4.05694e-05	0.969097	0.985496	-0.00080807	0.261494	0.459518	-0.000925048	0.405543	0.500836
YDL074C	-0.00214203	0.00344006	0.0146042	-0.00484591	1.40821e-07	2.12597e-06	-0.00603885	5.77374e-10	1.13142e-08	0.00125652	0.220221	0.321002	-0.00135074	0.168986	0.33088	-0.0100173	7.89219e-15	4.53911e-13	-0.00924247	1.13418e-11	1.68645e-10
YDL076C	0.00316054	0.00848831	0.0290797	0.00074545	0.102405	0.158192	0.000638425	0.318209	0.384113	0.00839197	1.7487e-07	2.2845e-06	0.00110566	0.0547645	0.155884	-0.000603152	0.279038	0.479531	0.00603642	0.0158051	0.034062
YDL078C	-0.00066555	0.295509	0.424472	0.000283861	0.243124	0.32282	-0.000567515	0.31437	0.380341	0.0014317	0.0297722	0.0665629	-0.000362662	0.414425	0.593524	-0.0011924	0.0179362	0.0659944	-0.00150041	0.0976095	0.157356
YDL079C	-0.000667057	0.512845	0.635642	0.000983519	0.104796	0.161254	0.00123581	0.0850475	0.127614	0.00312205	0.00951445	0.0268126	9.08744e-06	0.986664	0.993198	-0.000393727	0.545519	0.724727	-0.00352611	0.00484041	0.0128168
YDL080C	NA	NA	NA	-0.000318337	0.776459	0.826454	NA	NA	NA	NA	NA	NA	0.00286636	0.0290219	0.101959	0.000388278	0.636919	0.791454	-0.00179787	0.187886	0.269815
YDL081C	0.0042633	6.65619e-05	0.000659821	0.00248935	0.000179874	0.000886338	0.00137137	0.121299	0.171487	0.00471966	0.0176593	0.0441148	0.000649746	0.372466	0.555944	-0.00423247	1.71251e-05	0.000171642	-0.0105973	0.0626833	0.109104
YDL082W	0.0017882	0.000412249	0.00271983	0.00194591	0.00512917	0.0133344	0.000465269	0.364491	0.432016	0.00233985	0.0579886	0.112551	-0.000912735	0.327221	0.511204	-0.00132982	0.0162511	0.0616581	-0.0018645	0.400291	0.495726
YDL083C	0.000264536	0.779274	0.849308	0.000462324	0.447159	0.534604	0.00211957	0.000276838	0.00102076	0.00231961	0.259946	0.367026	-0.0014952	0.0653408	0.176906	-0.00281771	0.00143412	0.00842133	-0.00496753	0.170874	0.249626
YDL084W	-1.67561e-05	0.985321	0.989092	-0.0019954	0.0216458	0.0438999	0.000243406	0.678957	0.728703	0.00259906	0.0478925	0.0964696	0.000125584	0.820717	0.897531	-0.000187405	0.773187	0.879346	-0.00210185	0.0727669	0.123109
YDL085W	0.00288853	2.76401e-05	0.000332468	0.00191969	4.15673e-05	0.000283404	0.00153127	0.00567328	0.0130336	0.00543266	1.41562e-08	2.35326e-07	0.000539049	0.34362	0.526685	-9.57333e-05	0.796774	0.891194	-0.00234825	0.00412784	0.011273
YDL086W	9.19106e-05	0.866084	0.908947	0.000450218	0.0956981	0.149588	0.000126377	0.804731	0.840225	0.00172863	0.00717279	0.0213095	-0.000510015	0.35137	0.536691	-0.000311733	0.516767	0.7013	-0.00253609	0.00348217	0.00976195
YDL088C	0.0034218	2.90162e-06	5.03571e-05	0.00265826	1.78753e-07	2.61847e-06	0.00265611	0.000278084	0.00102408	0.00179287	0.0373707	0.0796111	0.000254061	0.663231	0.793607	-0.000317404	0.551273	0.72895	0.000902161	0.495532	0.586043
YDL089W	0.000747748	0.196024	0.31467	0.000486606	0.0398817	0.07251	-0.000654078	0.103951	0.151299	0.00195207	0.0497549	0.0996782	0.00143957	0.00954336	0.0514723	0.000216906	0.660895	0.808502	-0.0063418	5.77035e-06	3.82407e-05
YDL090C	0.000256792	0.721605	0.807714	0.000618728	0.0598969	0.101309	0.00031436	0.577904	0.635222	0.00418835	0.000119605	0.000689215	-0.000890255	0.328906	0.512393	-0.000360377	0.564968	0.73802	0.00340084	0.141003	0.212929
YDL091C	0.00235524	0.000463226	0.00297329	0.00270557	2.56413e-06	2.749e-05	0.00195326	0.0035153	0.00874467	0.00469184	4.28973e-07	5.01712e-06	-0.00126947	0.011219	0.0561771	0.00075841	0.0539156	0.151367	-0.000805613	0.392546	0.487429
YDL092W	-0.000177658	0.824405	0.882726	0.00161147	0.0066709	0.0165876	0.000331729	0.271439	0.335851	0.00174348	0.148659	0.235862	0.000190991	0.71826	0.830217	0.000825075	0.199553	0.38269	6.36978e-05	0.961182	0.970034
YDL093W	0.00125613	0.0111819	0.0357701	0.00205897	0.000565292	0.00218797	0.00156754	0.00128691	0.0037591	0.00403304	0.00315541	0.0108505	0.00113552	0.072123	0.189354	-0.000679289	0.238795	0.432219	-0.00246384	0.0188512	0.0394907
YDL094C	0.00145702	0.252787	0.379598	0.00145523	0.341698	0.427611	0.00227392	0.00261502	0.00678163	NA	NA	NA	-0.000359528	0.657947	0.78963	-0.000574675	0.494435	0.684225	0.0173648	0.0237458	0.048253
YDL095W	0.000726541	0.0822088	0.16403	0.000520355	0.17879	0.250611	-0.000466073	0.398062	0.463818	-0.00194178	0.052975	0.104992	0.000379366	0.639259	0.778793	-0.00367911	8.52315e-07	1.11126e-05	-0.00657209	3.05776e-09	3.64835e-08
YDL096C	0.0016811	0.00241785	0.0110409	0.00195138	0.000400824	0.0016588	0.000122836	0.385106	0.451566	0.00268106	0.00303224	0.0105002	0.00250399	4.29788e-06	0.000334799	-0.00201502	0.00706654	0.0318124	-0.0043361	0.000188175	0.000804637
YDL097C	0.000893375	0.487928	0.613927	0.00668883	1.69891e-05	0.000133891	-0.000987186	0.371166	0.438611	0.00625097	0.000651882	0.00296301	-0.00261785	0.00598482	0.038109	-0.000721188	0.427181	0.625624	-0.00847746	1.76781e-06	1.31431e-05
YDL098C	-0.00116292	0.0894729	0.174753	0.000522637	0.0126033	0.0280719	-0.00054777	0.117091	0.167055	0.00259062	0.002073	0.0076771	-0.000543119	0.546088	0.709441	-0.000172613	0.785186	0.886124	0.000664523	0.479774	0.571404
YDL099W	0.00104006	0.0990649	0.189362	0.00302048	5.71651e-05	0.000362209	0.000732756	0.0828381	0.124901	0.00340358	0.00217771	0.00799483	-0.000555153	0.462284	0.636434	-0.00079639	0.237448	0.431138	-0.00326644	0.0105332	0.0243214
YDL100C	0.000914439	0.00415423	0.0168619	0.000990822	0.0016068	0.00515953	-0.000448531	0.0245098	0.0450184	0.00202513	0.00524805	0.0165202	-0.000326987	0.626981	0.771198	-0.0011627	0.00353039	0.0178815	-0.00189527	0.015601	0.0337379
YDL101C	-4.50186e-05	0.908914	0.93972	0.00113962	0.00431755	0.0116195	-0.000496369	0.0729936	0.112729	0.00203528	0.0153404	0.0395086	0.000185973	0.731933	0.838444	-0.00125607	0.0178137	0.0656439	-0.00203779	0.0157249	0.0339388
YDL102W	-6.69562e-05	0.916708	0.944478	-0.000673223	0.152318	0.22018	-0.00046194	0.482116	0.545955	0.00231907	0.0702569	0.130996	0.00132436	0.164834	0.326141	0.000669307	0.194763	0.3762	0.0043505	0.0177691	0.0376361
YDL103C	0.000140328	0.841234	0.893431	0.000486824	0.211406	0.288007	0.000306299	0.424977	0.489684	0.0023839	0.0556714	0.108914	0.00160868	0.0104703	0.0542832	-0.000180256	0.736925	0.856876	-0.00109817	0.3566	0.450643
YDL104C	-0.000145911	0.784639	0.853996	0.000528123	0.149902	0.217378	-0.000570974	0.0241752	0.0445837	0.000952999	0.198318	0.296301	-0.000142871	0.800215	0.885927	-0.000904	0.134584	0.2902	-0.00249973	0.00440296	0.0119035
YDL106C	-0.00145755	0.0528285	0.1167	0.000734522	0.0107414	0.0247056	-0.00271519	1.58474e-08	2.35051e-07	0.00305896	0.000961858	0.00413527	0.00126059	0.175483	0.339049	0.00460531	1.99066e-13	8.68829e-12	0.00519696	4.75216e-05	0.000246048
YDL107W	0.000740568	0.278061	0.406614	0.000435617	0.222379	0.300397	-0.00143339	0.015871	0.0311421	0.00223747	0.0694073	0.12978	0.00105741	0.0685604	0.183284	0.000426708	0.465395	0.659006	-0.000957716	0.466816	0.559687
YDL108W	0.000247727	0.560577	0.677869	0.000493338	0.217409	0.294588	0.000835247	0.275812	0.340479	9.32303e-05	0.933051	0.954502	0.00132366	0.0314766	0.107676	-0.000967422	0.0846595	0.209319	0.00356401	0.0654604	0.112943
YDL109C	-0.000100544	0.825568	0.883811	0.00148543	0.0306859	0.0585238	-0.000148366	0.751761	0.794308	0.00165558	0.167291	0.259373	-0.00025778	0.776011	0.86955	-0.000283221	0.625971	0.784089	0.00465917	0.00468804	0.0125085
YDL110C	-0.000365105	0.390005	0.522065	0.000915988	0.00207905	0.00637502	-0.000764443	0.0259358	0.0471981	0.000518126	0.501794	0.607159	-0.000689078	0.129303	0.275303	0.00021909	0.609966	0.773168	-0.00152178	0.0285996	0.0562488
YDL111C	0.00126163	0.0261894	0.0687312	-8.60795e-05	0.80265	0.847624	0.000622795	0.0874229	0.130682	-0.00374718	0.00404666	0.0133416	0.00120265	0.107854	0.246467	0.000281945	0.607873	0.771385	-0.00546223	2.18477e-06	1.58839e-05
YDL112W	0.000381571	0.368704	0.500457	0.000666977	0.105575	0.162284	-0.00074029	0.0215138	0.0402017	-0.000200497	0.826683	0.877523	-0.00124421	0.110502	0.249919	-0.00026485	0.622754	0.781811	-0.00230915	0.0204797	0.0424962
YDL113C	-0.00135606	0.00176004	0.00863676	0.00155487	0.00066887	0.00251645	0.000139214	0.649639	0.701691	0.00189757	0.0128673	0.0342395	0.000329083	0.652127	0.787204	-0.0015596	0.0507711	0.144785	0.00105311	0.283981	0.375721
YDL114W	-0.000725496	0.225207	0.347801	0.000150264	0.696244	0.760357	-0.000318132	0.581095	0.638374	0.00166772	0.0674083	0.127126	-0.000517562	0.323819	0.506682	-0.000465774	0.486872	0.677915	0.00436809	0.00914026	0.0215936
YDL115C	-0.000267759	0.513382	0.635811	0.000589298	0.0749543	0.1224	-0.00133815	0.000116606	0.0004961	6.68181e-05	0.93746	0.957358	-0.000291142	0.627172	0.771198	-0.00067361	0.142402	0.301563	0.00146997	0.198298	0.282234
YDL116W	-0.000638607	0.219061	0.340711	0.000137731	0.662442	0.732362	0.00151128	0.000899441	0.00276657	0.00176378	0.0704976	0.131279	-0.000426741	0.467965	0.640823	-0.00170535	0.00527586	0.0250214	0.000256287	0.829645	0.869152
YDL117W	0.00073244	0.215924	0.337265	0.000252685	0.75069	0.805972	0.000110154	0.84044	0.869076	0.00232396	0.021792	0.0519602	0.0016811	0.00166054	0.0180229	6.3197e-05	0.889462	0.942937	-0.00410044	0.00171863	0.00534464
YDL118W	0.000437281	0.356768	0.489079	0.000500742	0.152878	0.220712	-0.00103177	0.00417	0.0100727	0.000658139	0.529073	0.631516	9.86687e-06	0.987711	0.993467	-1.35298e-05	0.97787	0.98925	-0.000980093	0.211575	0.297128
YDL119C	0.000759154	0.0376246	0.0903296	0.00148816	5.9282e-05	0.000372828	-0.000806847	0.00195164	0.00532495	0.000887896	0.35937	0.471098	0.000663431	0.126994	0.272687	-0.000978541	0.00976232	0.0414326	-0.00363605	0.000679598	0.00242281
YDL120W	0.000329207	0.657909	0.759264	0.000926612	0.0188866	0.0392179	0.00019383	0.648488	0.700703	-0.000621754	0.582465	0.678415	0.000960179	0.113967	0.254852	-0.000887273	0.111424	0.254153	-0.00324812	0.00527819	0.0137423
YDL121C	0.000426389	0.270015	0.39859	0.000783262	0.0109989	0.0251611	-0.000403675	0.0523266	0.0848408	0.00054465	0.456392	0.565166	-0.0015749	0.000828075	0.0116613	-0.000776569	0.0424438	0.127769	-0.00188775	0.00416408	0.011351
YDL122W	0.000869122	0.0489317	0.110357	0.000436698	0.195263	0.270055	0.00144305	0.0229707	0.0426013	-0.00237163	0.029009	0.065251	-0.00176665	0.00554533	0.0365354	0.00194976	0.00859578	0.0373501	0.00151813	0.241633	0.329642
YDL123W	-2.13542e-06	0.997387	0.997556	6.81381e-05	0.852706	0.887342	0.0008779	0.171172	0.227486	0.00309789	0.0244268	0.0570248	-0.00227485	0.00497323	0.0337474	0.00149368	0.0516078	0.146519	0.00393087	0.0133285	0.029687
YDL124W	8.95109e-06	0.985415	0.989092	0.000955115	0.00471698	0.0124621	-0.00127125	0.000192288	0.000751128	-0.000190499	0.829378	0.880089	-0.00183982	0.011046	0.0557189	-0.00124237	0.0042503	0.020875	0.00084465	0.268725	0.3596
YDL125C	0.000711943	0.245009	0.371215	0.000711182	0.0897563	0.142064	-0.000528336	0.134962	0.187085	0.00300096	0.00224715	0.00819387	0.00155957	0.0104511	0.0542639	0.00125786	0.0700731	0.183211	0.00182294	0.10461	0.166644
YDL126C	-5.2859e-05	0.935882	0.957895	0.00182055	0.000126708	0.000671917	0.000924357	0.0546997	0.0880132	0.00254625	0.0260051	0.0598592	0.000533976	0.408009	0.588443	-0.00120145	0.141938	0.300995	-0.000150093	0.910882	0.933231
YDL127W	0.00182801	0.00154783	0.00780244	0.00074583	0.118946	0.17971	-0.000110204	0.809562	0.843755	0.00336431	0.000805843	0.00355099	0.00285537	0.000101936	0.00331911	6.11854e-05	0.899163	0.948517	0.000215152	0.872922	0.902665
YDL128W	-0.000489816	0.28071	0.409375	0.00107166	0.0119621	0.0269245	-0.000886283	0.0307554	0.0543639	0.00188219	0.115516	0.192896	0.000204386	0.809986	0.89132	0.000504915	0.439324	0.636624	-0.00328311	0.0127087	0.028521
YDL129W	0.000514505	0.551233	0.669443	0.00309747	2.65555e-05	0.000194864	0.00187592	0.00171536	0.00479522	0.00295643	0.00863721	0.0247052	0.00138751	0.0205359	0.0819039	-0.000807057	0.119935	0.267041	-0.00313829	0.00870505	0.0207143
YDL130W	0.00282843	0.000156103	0.00127248	0.000697799	0.041054	0.0741856	-0.000614842	0.035909	0.0617402	0.0013275	0.0715368	0.132796	-0.000817278	0.335161	0.51834	-0.00301238	7.43749e-06	7.91874e-05	-0.00606043	1.86529e-08	1.97474e-07
YDL130W-A	0.00275525	0.000196231	0.00151014	0.00201183	9.02563e-07	1.11511e-05	0.000429229	0.304433	0.37025	0.00556374	1.83802e-05	0.000136479	0.000474095	0.450171	0.625644	0.000246327	0.612598	0.775354	0.00114109	0.463775	0.556718
YDL131W	-0.000815036	0.0882449	0.172925	7.59471e-05	0.871504	0.901671	-0.0021996	1.204e-05	7.43766e-05	8.63649e-05	0.943505	0.962214	-0.000832256	0.112587	0.252869	-0.000610801	0.0720805	0.186693	-0.0019361	0.0186645	0.0392037
YDL132W	0.00205961	0.0022322	0.0103204	0.00209587	1.97546e-05	0.000152223	0.000775462	0.0293523	0.0523148	0.00522821	7.90593e-07	8.6006e-06	0.00345908	0.00253857	0.0226398	-0.00082626	0.0942283	0.226163	0.0026989	0.0311276	0.0603781
YDL133C-A	-0.000402945	0.388189	0.519987	0.000484222	0.239124	0.318509	-0.0020387	1.12991e-07	1.31751e-06	-0.00103648	0.152843	0.2414	-0.00164952	0.00402396	0.029501	-7.99899e-05	0.853664	0.925365	-0.00146574	0.110642	0.174111
YDL133W	0.000119771	0.781013	0.850734	0.000952421	0.00769605	0.0187198	0.000126441	0.720394	0.766732	0.00101506	0.272499	0.381241	-2.86438e-05	0.934043	0.96557	-0.000802164	0.0532452	0.15017	-0.00287338	0.00181962	0.00560275
YDL134C	0.00101748	0.0614623	0.130836	0.000732302	0.111699	0.17037	0.00269514	0.0021964	0.00587362	0.0065299	2.36638e-06	2.27342e-05	0.0013225	0.0524258	0.151185	0.00163513	0.00421767	0.0207532	0.00486939	0.00736491	0.0181003
YDL134C-A	0.000593965	0.234122	0.358576	0.0012809	0.0100321	0.0233831	0.000775228	0.0243886	0.0448513	0.00163636	0.116726	0.194696	0.000508402	0.419242	0.597767	-0.000557677	0.287699	0.487607	-0.00211724	0.083811	0.138546
YDL135C	-0.000663433	0.482239	0.608895	-5.18589e-05	0.893111	0.917291	-0.000849859	0.00460403	0.010938	0.00116874	0.265377	0.373369	0.00179259	0.000934915	0.012645	-0.000933664	0.0560546	0.156118	-0.00316551	0.00917526	0.0216504
YDL136W	-0.000386213	0.483065	0.609678	0.000806694	0.0158712	0.0338228	-0.000242195	0.286368	0.351311	0.00161045	0.0268745	0.061383	-0.00189986	0.0106317	0.0546324	-0.00525508	2.33541e-16	1.77434e-14	-0.00986911	1.45904e-15	2.76751e-14
YDL137W	-0.000833958	0.122357	0.221591	0.00156167	1.34565e-05	0.000109994	-0.000406715	0.0822219	0.124162	0.00234469	0.0023598	0.00852584	0.000202661	0.700308	0.820739	0.00247049	2.69047e-06	3.19021e-05	-0.0012411	0.150386	0.224744
YDL138W	-0.000162354	0.691009	0.784099	0.000912897	0.00356529	0.00998551	-0.000181958	0.47843	0.542508	0.0004266	0.575137	0.671999	0.000926845	0.0439808	0.134019	0.00108067	0.00336251	0.0171441	0.000734949	0.410032	0.505325
YDL139C	0.000490466	0.210847	0.332301	0.000465197	0.087242	0.138827	-0.000648149	0.0749289	0.115027	0.000490607	0.468181	0.576627	0.00100165	0.0890294	0.21763	-0.000570677	0.238548	0.432026	-0.00271596	0.0145988	0.031951
YDL140C	0.000667637	0.259542	0.387186	-0.00207585	0.0159658	0.0339877	-2.12023e-05	0.990099	0.991775	-8.10449e-05	0.95122	0.96728	0.00152872	0.0055569	0.0365354	-0.00195174	0.00644225	0.0294982	-0.00214404	0.379436	0.474636
YDL141W	0.00135425	0.00526161	0.0201151	0.00192781	3.11364e-05	0.000223352	0.0011976	0.000220561	0.000842115	0.00559235	0.000183239	0.0010013	-0.000399905	0.569773	0.727507	-0.000916028	0.121965	0.270087	-0.001253	0.164836	0.242
YDL142C	0.00164044	0.0398773	0.0943598	0.000438498	0.455581	0.542371	-0.00109338	0.0470769	0.0774322	-3.41021e-05	0.976687	0.983668	0.002448	2.66708e-05	0.00124342	-1.54976e-05	0.978668	0.98954	-0.00277126	0.0601812	0.105455
YDL143W	0.0014167	0.0498747	0.111967	-0.000263476	0.659355	0.730066	-0.00182176	0.200667	0.2598	0.0033091	0.00760141	0.0222809	-0.00130876	0.231556	0.405932	-0.00957737	8.80464e-09	1.70389e-07	-0.00803721	1.98696e-05	0.000116655
YDL144C	-0.000377445	0.442261	0.570595	0.000420255	0.198021	0.272805	0.000219954	0.577254	0.634879	0.00118617	0.141134	0.2266	-2.25259e-05	0.974342	0.988314	-0.00394783	1.08495e-11	3.51409e-10	-0.0131615	1.04596e-17	2.23465e-16
YDL145C	-0.00738493	9.52168e-09	2.38768e-07	-0.00972516	1.53118e-13	4.21466e-12	-0.00318774	0.000132389	0.00055037	-0.00678606	1.08152e-07	1.48502e-06	-0.00160491	0.00265106	0.0232071	0.00488113	4.80676e-16	3.36146e-14	-0.000681608	0.400316	0.495726
YDL146W	0.00520789	0.000456022	0.00293625	0.00292188	0.00182295	0.00571712	-0.000474169	0.537821	0.598275	0.00547918	0.0534769	0.105704	0.00201446	0.00820464	0.0465342	-0.000900858	0.09115	0.220754	-0.0110501	0.237568	0.32522
YDL147W	0.0013473	0.271276	0.399355	0.00639675	4.731e-07	6.24015e-06	-0.00109392	0.263443	0.32712	0.00611467	0.00114434	0.00477589	0.00269941	0.0239705	0.0906934	-0.000252997	0.749292	0.864246	-0.00308454	0.269556	0.36026
YDL148C	0.000684848	0.18984	0.30806	0.001335	0.000344762	0.00146784	0.000622984	0.395154	0.460827	0.000804605	0.321397	0.431984	7.81198e-06	0.984055	0.99233	-0.000696925	0.0803028	0.201051	0.000401175	0.710346	0.772337
YDL149W	-0.000102896	0.78473	0.853996	0.000430055	0.0982836	0.152983	-0.00125254	1.43177e-06	1.17195e-05	0.00113379	0.120476	0.199658	-0.000327043	0.483608	0.655389	-0.0011445	0.00401066	0.0199367	-0.00274608	0.00144044	0.00457815
YDL150W	-0.00140484	0.131281	0.234133	-0.00142364	0.233354	0.312087	0.00150983	0.543643	0.603445	-0.000326236	0.879195	0.91668	-0.000195756	0.722662	0.832908	-0.000407711	0.636638	0.791454	-0.0064705	0.000196502	0.000832425
YDL151C	0.00110224	0.0703617	0.145391	0.00281955	1.03954e-05	8.99416e-05	0.00200976	0.000550653	0.00182974	0.0038376	0.0118392	0.03192	-0.00115349	0.0501804	0.146286	0.000489851	0.415014	0.614807	-0.00465844	0.000721239	0.00255434
YDL152W	0.000440268	0.312598	0.443103	0.000372617	0.210383	0.286754	-2.61653e-05	0.948461	0.958831	0.0020958	0.037791	0.0803619	-0.000497222	0.371693	0.555193	-0.00771868	1.17239e-18	1.36131e-16	-0.0105087	4.47769e-12	6.9188e-11
YDL153C	-0.000398513	0.49331	0.618616	0.000803371	0.0228703	0.045965	-0.000433441	0.105326	0.153	0.000875842	0.261174	0.368621	-0.000298261	0.637839	0.778204	0.000733118	0.0993421	0.234414	-0.00326845	0.000284147	0.00115732
YDL154W	-0.00109405	0.040185	0.0949361	0.000468497	0.0405349	0.0734533	-0.000979142	0.00133885	0.00388396	-4.94525e-05	0.948295	0.965282	-8.02004e-05	0.872607	0.930196	-0.000678095	0.0702902	0.183494	-0.00285207	0.00519856	0.0136008
YDL155W	0.000468045	0.291452	0.420452	0.00126433	0.000129055	0.000680095	-0.000469512	0.0687224	0.106998	0.00103062	0.115357	0.192685	0.00066861	0.242506	0.41909	0.000425835	0.304323	0.50548	0.000599811	0.433966	0.528933
YDL156W	-0.000571063	0.266764	0.395171	-2.78797e-05	0.925126	0.941513	-0.00130339	0.000811798	0.00254191	-0.00150317	0.0438757	0.0900647	-0.0012134	0.0875354	0.215133	-0.000625675	0.134682	0.290207	-0.000815234	0.378715	0.474035
YDL157C	-0.000308021	0.506934	0.630127	0.000545129	0.155043	0.223192	-0.0014337	2.05167e-05	0.000116189	0.0018221	0.02384	0.0559671	0.0016426	0.00370285	0.0279943	-0.00119938	0.0290199	0.0952225	-0.00122131	0.341083	0.436344
YDL158C	0.00049002	0.454423	0.581944	0.00159633	1.22083e-05	0.000101759	-0.000400741	0.164961	0.220719	0.00139732	0.088681	0.157365	-0.00115529	0.18622	0.351748	-0.000837369	0.130572	0.28368	-0.00148026	0.165656	0.243143
YDL159W	-2.96259e-06	0.995609	0.996283	0.00145019	1.69908e-05	0.000133891	-0.000803815	0.00150299	0.00427834	0.00127982	0.111361	0.187652	-0.000104774	0.82426	0.899857	0.000175591	0.711084	0.838799	-0.00341803	0.000134699	0.000608311
YDL160C	-0.00125805	0.102779	0.194701	-0.00138612	0.0125984	0.0280719	-0.00210962	9.25362e-09	1.43892e-07	-0.00273529	0.000877208	0.00383689	-0.000215206	0.628509	0.77187	0.00308631	7.79988e-11	2.17518e-09	-0.00309129	9.74575e-05	0.000459931
YDL161W	0.00207958	0.00724356	0.0258246	0.00152531	0.00236298	0.00709854	-0.000367301	0.0234693	0.04339	0.00180181	0.0892233	0.158091	0.001774	0.00210931	0.0206042	2.60571e-05	0.961207	0.982113	-0.00442998	0.0125535	0.0282585
YDL162C	0.00152201	0.00984409	0.0326006	0.0028187	1.0678e-06	1.29228e-05	0.000562672	0.0877006	0.131064	0.00265046	0.00622344	0.0190732	0.000160146	0.786102	0.875865	0.000633998	0.221224	0.411675	-0.00391657	0.000101796	0.000478117
YDL164C	0.0016316	0.000421677	0.00276968	0.00205161	2.97065e-07	4.13655e-06	0.00103541	0.00209265	0.00562411	0.00409757	4.60314e-06	4.09948e-05	-0.000493217	0.26209	0.440909	0.000134799	0.731617	0.853659	-0.00475145	4.35786e-06	2.98493e-05
YDL165W	0.000301376	0.44752	0.574994	0.00157995	5.53309e-05	0.000353616	-0.00103468	0.00146727	0.00420092	0.00306935	1.86019e-05	0.000137608	9.38318e-05	0.900282	0.94739	0.00367847	7.86825e-13	3.02632e-11	3.84177e-05	0.960914	0.969929
YDL166C	0.00172293	0.00249574	0.0112833	0.00100398	0.0185412	0.0385954	0.00184572	9.02803e-05	0.000398716	0.0027368	0.0139526	0.0365246	0.000706642	0.294634	0.475899	0.00108985	0.0332821	0.106395	-0.000661421	0.561237	0.644431
YDL167C	-0.00367576	3.10022e-05	0.000362591	-6.9897e-05	0.79395	0.839635	-0.00108331	0.00189521	0.00520456	0.000528107	0.414635	0.525328	-0.000462189	0.423621	0.600899	-0.000649419	0.128083	0.279908	-0.00419834	5.72949e-05	0.000287836
YDL168W	-0.00402963	0.00170679	0.00841033	-0.000759711	0.168689	0.238828	-0.00435712	0.00111411	0.00332491	-0.00223442	0.249738	0.355105	-0.00168854	0.0155867	0.0688589	0.000448198	0.551493	0.729084	0.00531966	0.19135	0.273595
YDL169C	0.000527599	0.23912	0.364532	0.00171643	1.30747e-06	1.54752e-05	0.000909047	4.50227e-05	0.000224658	0.00356799	2.46764e-05	0.000175957	-0.0012799	0.0114005	0.0567168	0.00058279	0.296598	0.497391	-0.00271583	0.00494397	0.0130392
YDL170W	-0.000633374	0.253939	0.380554	0.000562749	0.216316	0.293548	-0.000672486	0.188757	0.247522	0.000260657	0.814841	0.869026	-0.000390553	0.599255	0.749708	0.00078719	0.175302	0.350149	0.000139966	0.930085	0.946885
YDL171C	0.00170484	0.00949245	0.0316116	0.00163993	2.03323e-05	0.00015526	0.000817403	0.00453545	0.0108011	0.00402125	0.000276098	0.00141836	-0.00107093	0.12762	0.27346	-0.00059229	0.216139	0.405153	0.00109284	0.437319	0.532166
YDL172C	-0.00167151	0.0144799	0.0438545	-0.0102039	0.000128312	0.000677389	-0.00167351	0.000157796	0.000639613	-0.00273306	0.0248432	0.057637	0.00252997	0.00230842	0.0214435	-9.6138e-06	0.981512	0.991175	0.0021777	0.128562	0.197055
YDL173W	0.000252823	0.830056	0.886852	-0.00851545	1.41434e-07	2.12979e-06	-0.00359085	2.14818e-07	2.27017e-06	-0.0030357	0.0202175	0.0489122	0.00384008	6.8237e-06	0.000456446	-0.000240566	0.672864	0.813838	0.000542256	0.727195	0.784888
YDL174C	-0.000797289	0.32518	0.455807	-8.61068e-05	0.858917	0.891812	-0.00138006	0.000918964	0.00281784	0.00131468	0.283995	0.393143	0.000221397	0.745611	0.846952	-0.00229743	0.000505825	0.00346256	0.00524106	0.00659012	0.0165256
YDL175C	0.000608464	0.536377	0.657177	0.00173272	0.0323777	0.0612176	0.000143127	0.842654	0.870605	0.00288379	0.0477245	0.0962319	-0.00046675	0.568212	0.726596	0.00178897	0.0270481	0.0903658	0.00597614	0.000807043	0.00280616
YDL176W	0.000197767	0.761658	0.836327	0.00108982	0.017416	0.0364327	-0.00160692	6.2866e-06	4.25676e-05	-0.000121628	0.901641	0.932143	0.000453207	0.580605	0.7358	-0.00152656	0.00903227	0.0389248	0.00146748	0.187873	0.269815
YDL177C	-9.74338e-05	0.857173	0.903811	0.000834036	0.0139611	0.0305104	-0.00115762	0.000468254	0.00159077	0.000123308	0.909725	0.937551	-0.000656836	0.190537	0.356727	-0.000525125	0.360378	0.562802	0.00259053	0.0289908	0.0568858
YDL178W	-0.000249734	0.733682	0.815846	0.0011842	0.00744287	0.0181787	-0.000310267	0.418307	0.483032	0.000152537	0.923502	0.946847	-0.000160827	0.835329	0.905496	0.000498364	0.456968	0.652025	-0.000820359	0.464654	0.557547
YDL179W	-0.00106838	0.0785685	0.15853	-0.00149966	0.0120504	0.0270643	-0.00395617	5.15472e-08	6.71651e-07	-0.00336946	0.0295223	0.0661792	-0.0010536	0.291608	0.472873	-0.00163457	0.00565121	0.0264267	0.00149587	0.279157	0.370675
YDL180W	-0.000935961	0.179706	0.295692	-0.00606978	2.11678e-10	5.11311e-09	-0.00230983	1.9021e-06	1.50691e-05	-0.00128738	0.230236	0.332326	0.000658709	0.309622	0.492483	-0.00204396	2.62954e-06	3.12398e-05	0.00175391	0.0519325	0.0932453
YDL181W	-0.00216915	0.0115814	0.0367698	-0.00346415	6.04385e-08	1.00593e-06	-0.00328931	1.20901e-07	1.38393e-06	-0.00409433	0.00249121	0.00893515	0.000343835	0.54935	0.712176	-0.00166172	0.000153499	0.00121262	0.00148788	0.270198	0.360956
YDL182W	-0.00145547	0.00885987	0.0299958	-0.000817242	0.0177475	0.0370344	-0.00409244	3.09457e-09	5.30832e-08	-0.000115167	0.882944	0.91903	-0.00177525	0.0736245	0.192248	-0.00060828	0.15485	0.319566	0.00242657	0.0740248	0.124951
YDL183C	-0.00175103	0.0433211	0.100816	0.000373048	0.406599	0.495674	-0.000767143	0.0659902	0.103342	0.00234311	0.100662	0.17325	-0.000128503	0.845983	0.911931	-0.000305325	0.675995	0.815497	-0.00461106	0.0292742	0.0572899
YDL184C	0.000787592	0.21754	0.338873	0.0014155	0.00161172	0.00516973	-0.000519185	0.0679808	0.106011	0.0026404	0.0201915	0.0488725	-0.00187797	0.0397631	0.125746	0.000194384	0.756995	0.869781	0.00550682	1.07532e-06	8.39547e-06
YDL185W	2.66461e-05	0.965173	0.975997	-0.00162778	0.000217642	0.00102876	-0.00225488	2.69341e-06	2.0488e-05	0.000695151	0.418536	0.529704	-0.000860971	0.260563	0.439198	-0.00187397	0.00132906	0.00790305	0.000230003	0.849427	0.884397
YDL186W	0.00052305	0.360052	0.492782	0.000464035	0.161707	0.230988	-0.00111579	0.00198424	0.00538906	0.000274104	0.756883	0.823086	-0.000737658	0.252133	0.430051	0.000677107	0.302487	0.503622	0.00525444	4.97628e-06	3.35035e-05
YDL187C	0.00502036	0.00551707	0.0208626	0.00183354	0.0639007	0.106917	-0.00339301	0.0443236	0.073599	0.00179335	0.332046	0.442578	0.00106728	0.136806	0.286458	-0.000276066	0.643168	0.796549	-0.00171444	0.78408	0.833469
YDL188C	0.000422947	0.648752	0.750746	-0.000236928	0.447414	0.5348	0.000759195	0.253939	0.316915	0.00222809	0.0945965	0.165286	0.00256612	0.00272992	0.0234964	0.00220142	0.00048216	0.0033302	0.00934777	2.08561e-06	1.53041e-05
YDL189W	0.00313623	0.00531893	0.0202949	0.00221514	9.9057e-06	8.7209e-05	-0.000470023	0.141872	0.194713	0.000581827	0.578842	0.675658	-2.89472e-05	0.956868	0.977843	-0.000422199	0.410866	0.610888	-0.00379716	0.00473116	0.0125895
YDL190C	0.00335582	9.06455e-05	0.000835576	0.00291847	6.54621e-07	8.44019e-06	0.00285242	4.60512e-06	3.24056e-05	0.00409036	0.00168713	0.00653433	-0.00148249	0.0188389	0.0771435	0.000208646	0.747751	0.863513	0.00560028	0.00115003	0.00378315
YDL191W	0.00390749	0.0010881	0.00591308	0.0027104	4.93674e-06	4.84505e-05	0.00253479	3.23313e-06	2.38016e-05	0.00534972	1.91691e-05	0.000141291	-0.00489983	6.88543e-07	9.85417e-05	-0.00811827	6.23338e-05	0.000541047	-0.0210973	4.70643e-06	3.19778e-05
YDL192W	-0.00187463	0.0247088	0.0661658	0.000909664	0.338295	0.424443	-0.00140125	0.24492	0.307736	-0.00388232	0.207191	0.30677	-0.00124826	0.0635813	0.173825	0.00333015	0.0015813	0.00913741	0.00332611	0.266958	0.357353
YDL194W	-0.000547429	0.538139	0.658405	0.00144067	0.000215399	0.00102306	0.000409392	0.342163	0.40924	0.00472289	0.00013846	0.00078487	0.000853482	0.230427	0.405018	0.000323755	0.667725	0.812091	-0.00259129	0.0534573	0.0955482
YDL195W	0.000688596	0.16151	0.272002	0.00158091	0.000181859	0.000893146	-0.00191124	0.00960916	0.0202734	0.00150612	0.170875	0.26355	-0.0018917	0.0921918	0.223102	-0.00670323	1.78489e-08	3.27886e-07	-0.00194181	0.124663	0.191774
YDL196W	-0.00251864	0.02803	0.0724058	-0.00285848	0.00051548	0.00203103	-0.00346208	0.0162089	0.031718	-0.00335722	0.210024	0.309416	-0.00142807	0.0882204	0.216298	-0.000262799	0.735361	0.856275	0.00604954	0.017777	0.0376361
YDL197C	0.000741026	0.11677	0.213682	0.000841528	0.0595613	0.100912	-0.00157873	0.00121844	0.0035888	0.00213721	0.00410792	0.0134951	-0.000264108	0.632214	0.774566	0.000751885	0.145128	0.306071	0.000306716	0.737796	0.793869
YDL198C	-2.1635e-05	0.966729	0.976798	0.00361202	0.000166268	0.000829846	-0.000801895	0.0105897	0.0219971	0.00452239	0.0385457	0.081644	-0.000267735	0.685826	0.810402	0.00133511	0.11582	0.260414	0.00316724	0.0362758	0.0688518
YDL199C	0.000119703	0.685697	0.780044	0.00120847	0.0599615	0.101386	-0.0018761	5.92743e-05	0.000280507	0.00325728	0.044306	0.090665	-0.000207634	0.725921	0.834857	0.00146293	0.0297091	0.0970736	-0.00164679	0.271535	0.36247
YDL200C	0.000883759	0.141056	0.245745	0.00203644	0.000132808	0.00069554	-0.000995013	0.00579669	0.013249	0.00250511	0.00676861	0.0203153	0.00307802	0.000699851	0.0105046	0.000637535	0.200643	0.384279	0.00199696	0.106989	0.169567
YDL201W	0.000429591	0.318237	0.448511	0.00127051	0.000428333	0.00175424	-0.00183155	4.59253e-05	0.0002282	0.000248872	0.778404	0.840927	-0.000719386	0.12857	0.274427	0.00010041	0.761557	0.872628	0.00151715	0.363252	0.457973
YDL202W	0.00216477	0.00187891	0.00908447	0.00230867	0.0203604	0.0417509	0.00106589	0.00840217	0.0180283	0.00587904	0.000234265	0.00123563	-0.00178422	0.0921447	0.223076	0.00183115	0.00423337	0.0208085	-0.00150691	0.230424	0.317793
YDL203C	-0.0012791	0.130541	0.233115	0.00209283	3.4294e-05	0.000241609	-0.00191825	8.65522e-05	0.000384546	-0.00267609	0.00778529	0.0227186	0.000267316	0.460264	0.634513	-0.000863547	0.00962423	0.0410163	-0.00316169	0.0019046	0.00581602
YDL204W	0.00121624	0.0816976	0.16323	0.000852469	0.1492	0.216519	0.00154528	0.0381304	0.0646764	0.00426898	0.00402226	0.0132907	-2.15108e-05	0.979007	0.990759	0.000858858	0.183843	0.362154	0.00255306	0.144462	0.217151
YDL205C	0.00320889	5.43293e-06	8.55109e-05	0.00119078	0.0226879	0.045669	0.000459079	0.382706	0.449465	0.00193771	0.0241384	0.0565076	6.93077e-05	0.881293	0.935728	1.06076e-05	0.98229	0.991636	-0.00142025	0.180481	0.260826
YDL206W	0.00294087	2.16983e-05	0.000277345	0.00186289	0.000334814	0.00143582	0.000287609	0.229097	0.290694	0.00474635	2.08396e-07	2.64654e-06	-0.00222348	1.01588e-06	0.000127586	-0.00195137	4.69272e-05	0.000424067	-0.000427498	0.720113	0.779804
YDL208W	0.000644043	0.448304	0.575627	-0.00024355	0.580763	0.659785	2.89765e-06	0.994233	0.995018	0.00065546	0.605516	0.698255	2.64491e-06	0.996698	0.998157	0.00104331	0.0640113	0.171945	0.00114463	0.295999	0.389271
YDL209C	0.00150333	0.0340437	0.0840162	0.0026809	1.87615e-06	2.08705e-05	0.00132003	0.00183365	0.0050738	0.00546397	1.68269e-06	1.67928e-05	0.0027455	0.000587994	0.00942078	-0.000287944	0.592035	0.759196	0.0001113	0.929812	0.94677
YDL210W	0.000177084	0.664664	0.765567	0.00107891	0.00120139	0.00407207	-0.00156619	5.58273e-05	0.00026644	3.38273e-05	0.967771	0.977683	0.000229669	0.766176	0.862449	0.000518287	0.229125	0.421397	-0.00080881	0.598824	0.676176
YDL211C	0.00257141	0.0255495	0.0676216	0.000520043	0.233068	0.311846	-0.00103012	0.0304128	0.0538388	0.00332076	0.080905	0.146153	0.00204438	0.000391889	0.00726411	-0.00502186	1.09304e-05	0.000113242	-0.0198814	1.16198e-08	1.27109e-07
YDL212W	0.000753642	0.170179	0.283696	0.00240038	7.76202e-07	9.85743e-06	0.000102657	0.652634	0.70454	0.00505327	8.87952e-09	1.54556e-07	0.000425935	0.442776	0.62027	-0.00561789	3.79386e-12	1.30432e-10	-0.00595301	4.97676e-05	0.000255
YDL213C	-0.00150215	0.0106192	0.034511	-0.000332207	0.509374	0.592468	-0.00233338	0.00057423	0.00189425	0.000508445	0.732763	0.803796	-0.000723681	0.21259	0.383885	0.00101327	0.131568	0.285195	0.00620254	0.00121443	0.00395324
YDL214C	-0.000232065	0.610037	0.719163	0.00150213	0.000809791	0.00296189	-0.00162186	0.000151292	0.000616442	0.00121131	0.141659	0.227376	-0.000775536	0.23608	0.410686	0.000846681	0.0526759	0.148769	-0.00191814	0.0673342	0.115569
YDL215C	-0.00582646	1.541e-06	2.84101e-05	-0.00611269	3.49576e-09	7.33614e-08	-0.00388844	2.57253e-10	5.41788e-09	-0.00383293	0.00115525	0.00481463	-0.000826829	0.0450976	0.13619	0.00120569	0.00124539	0.00754342	-0.00227229	0.0985081	0.158502
YDL216C	0.00123747	0.110651	0.204753	0.00291356	0.0360274	0.0665242	-0.00197377	0.00795137	0.0172241	0.00605557	0.00124263	0.00513183	9.0101e-05	0.866398	0.92502	0.00151143	0.0688156	0.180979	-0.0035104	0.237529	0.32522
YDL217C	0.000362202	0.728814	0.8124	-0.000212212	0.709444	0.770956	-0.00090233	0.280242	0.345083	-0.000893474	0.436564	0.546907	0.000212915	0.785816	0.875865	0.000287794	0.579485	0.749663	0.00197652	0.24368	0.332127
YDL218W	0.00157573	0.121682	0.220691	0.00193038	1.44567e-06	1.67419e-05	-0.000285594	0.452419	0.517876	0.00350421	0.0223852	0.0532244	0.000985169	0.10487	0.242061	0.00190123	0.000672176	0.00445751	0.000769931	0.63292	0.706054
YDL219W	-0.000167224	0.829087	0.886136	0.00082844	0.0262686	0.0513569	-0.00110323	0.131957	0.183963	-0.000347357	0.803914	0.860408	0.000807123	0.138502	0.288901	-9.30807e-05	0.850736	0.923723	0.00193844	0.251763	0.340634
YDL220C	0.00222034	0.0241438	0.0649468	0.00231929	0.000161284	0.000810941	0.000498194	0.37267	0.439773	0.00653909	1.25697e-05	9.7366e-05	-0.000882122	0.211986	0.383018	0.000911318	0.172014	0.345149	0.00782099	0.00115613	0.00379899
YDL221W	5.61153e-05	0.958715	0.972685	9.19822e-05	0.872598	0.902488	-0.000560579	0.561781	0.620844	-0.00201553	0.0620117	0.118804	0.00260237	0.00170124	0.0182077	0.00107948	0.0763817	0.194348	-0.00553569	0.00424591	0.0115369
YDL222C	0.000635781	0.183499	0.299655	0.00152044	0.000794087	0.00291889	-0.000810295	0.00416868	0.0100727	0.000976932	0.334444	0.445173	6.02526e-05	0.935024	0.966108	0.000261691	0.471128	0.664068	0.00210258	0.0795341	0.132363
YDL224C	0.00404074	1.1296e-05	0.000165469	-0.000608931	0.417314	0.506494	0.00180037	8.31477e-05	0.000371372	0.00199057	0.0107844	0.0296571	-0.00136253	0.0163959	0.0711705	-0.00202794	6.92602e-05	0.000596957	-0.00159324	0.194101	0.277127
YDL225W	0.000797205	0.0379718	0.0907069	0.00126309	0.00193217	0.00600556	-0.000227769	0.407975	0.473132	-0.000972218	0.247057	0.351772	-0.000158911	0.802883	0.887715	0.000288697	0.576534	0.747019	-0.00231383	0.112776	0.17689
YDL226C	-0.000782356	0.0791217	0.159168	0.00119456	0.172637	0.24337	-0.00183451	0.00778898	0.0169157	0.00297802	0.106788	0.181705	-0.000912605	0.186357	0.3519	0.000887033	0.184768	0.362944	-0.0016852	0.446854	0.540794
YDL227C	-0.00104091	0.0392356	0.093289	0.000934125	0.182887	0.255688	-0.000830032	0.122613	0.173221	8.06233e-05	0.93456	0.955881	0.00177156	4.72809e-05	0.00191425	0.000330597	0.408444	0.608357	-0.0056233	0.0206125	0.0427117
YDL229W	0.000675098	0.150627	0.258081	0.0025804	0.00705303	0.0174134	0.00125864	0.121172	0.171349	0.00215527	0.0186657	0.0460419	-0.000723576	0.228501	0.403268	-0.00167659	0.0351705	0.110881	-0.0066809	0.000305404	0.00123119
YDL230W	0.00105848	0.0498804	0.111967	0.00319762	2.81751e-06	2.99355e-05	-2.57542e-05	0.970631	0.975742	0.00903771	0.0188068	0.0462204	0.000210138	0.705126	0.822781	0.00206094	0.00797348	0.0351748	-0.00632756	0.0746904	0.125702
YDL231C	0.0025844	1.54095e-05	0.000210124	0.00160863	0.000912152	0.0032558	0.00179597	0.000230938	0.000876714	0.00569089	6.29431e-08	9.12983e-07	-0.00105269	0.0656629	0.177474	0.00115198	0.0148614	0.057884	0.00108707	0.387457	0.482629
YDL232W	0.000932805	0.273596	0.401672	0.00104816	0.000484458	0.00193326	-0.00128667	0.0151825	0.0299401	0.00132229	0.153477	0.242156	0.000488538	0.417339	0.595976	0.000283225	0.63539	0.790715	0.00315732	0.0297851	0.0581743
YDL233W	0.00684263	0.000193669	0.00149626	0.00542739	0.000150438	0.000765514	-0.00280447	0.0432003	0.0719559	0.00511711	0.232531	0.334734	0.000796787	0.17941	0.344156	0.00107366	0.0497462	0.142922	-0.000218451	0.96266	0.971028
YDL234C	0.00129826	0.27108	0.399343	0.00280983	1.19851e-05	0.000100181	0.000513958	0.30022	0.366104	0.00579103	4.71112e-05	0.000308412	5.09554e-05	0.927463	0.962502	0.00177544	0.00265882	0.0141543	-0.00175456	0.232394	0.319988
YDL235C	-0.00069352	0.193575	0.312062	-0.0022307	7.38742e-07	9.4425e-06	-0.00473851	9.25446e-11	2.03598e-09	0.00169647	0.023676	0.0557258	0.000794647	0.237598	0.412345	-0.000215949	0.662876	0.809614	-0.00036218	0.717465	0.777915
YDL236W	-0.000390526	0.574312	0.688654	0.00158079	0.00536728	0.0138162	-0.00131177	0.00210956	0.00566441	0.00135544	0.441399	0.551097	0.000966013	0.18017	0.344767	0.000727811	0.278236	0.478419	0.000644112	0.540909	0.626193
YDL237W	0.00102565	0.180071	0.296182	0.00236342	3.62387e-05	0.000252604	-0.00153574	0.000128873	0.000539752	0.00177398	0.0857292	0.15323	0.000492509	0.280395	0.460639	0.000547055	0.133941	0.289016	-0.00159546	0.154774	0.229619
YDL238C	0.00110577	0.315034	0.445063	0.000672618	0.0985092	0.153254	-8.59715e-05	0.768017	0.808794	0.00456301	0.0104137	0.0288253	0.0020257	0.0170438	0.072486	5.45613e-05	0.936591	0.970053	-0.002056	0.282483	0.374157
YDL239C	0.00116754	0.167668	0.280695	0.00112351	0.00233239	0.0070388	-0.000235191	0.39059	0.456911	0.00230879	0.00975618	0.0273635	0.00102422	0.0903631	0.219974	0.000151411	0.779206	0.883426	-0.00290083	0.00999803	0.0232855
YDL240W	-0.00054996	0.18089	0.297115	-0.00161495	0.000300273	0.00132613	-0.00416126	6.83256e-11	1.52585e-09	-0.00125498	0.111821	0.188213	-0.00148676	0.00777564	0.0449319	-8.09421e-05	0.803052	0.895148	-0.00161828	0.0165963	0.035483
YDL241W	0.00219143	4.91402e-07	1.03861e-05	0.00120311	0.00108005	0.0037461	-0.000813065	0.00326332	0.00823817	-0.00227811	0.00821593	0.0236603	-0.00110485	0.0787448	0.199916	0.000346611	0.254216	0.45064	-0.00419418	0.000373475	0.00145697
YDL242W	0.000695107	0.0450793	0.103629	0.00170172	0.000110057	0.000605187	-0.000375865	0.174989	0.231727	0.00146813	0.0225902	0.0536472	-0.000408789	0.399935	0.580198	0.000541379	0.197408	0.379709	-0.00257127	0.0148208	0.0323399
YDL243C	3.188e-05	0.959822	0.973465	0.00173915	0.000186795	0.000909837	-0.000618314	0.0331774	0.0578502	0.00208356	0.00885374	0.0252391	-0.000730281	0.123856	0.267808	0.00148446	0.00252929	0.0135823	0.000863798	0.428123	0.522846
YDR001C	-0.00168229	0.135946	0.239514	0.00140894	0.0236888	0.0472657	-0.00255229	0.000436617	0.00150227	4.62423e-05	0.963044	0.974404	-0.000755726	0.228332	0.403207	0.00191952	0.0171631	0.0638088	0.00787523	7.81885e-05	0.000378968
YDR002W	NA	NA	NA	-0.00184899	0.226757	0.305057	NA	NA	NA	0.00790229	0.0147143	0.0382093	0.00247232	0.00459323	0.0321624	0.0031488	3.23989e-05	0.000301182	0.00943652	3.36531e-05	0.000182714
YDR003W	0.00078172	0.0910159	0.177123	0.00180456	7.12148e-05	0.000431371	-0.00100239	0.00524871	0.012193	0.00267461	0.00153188	0.00606915	0.000993914	0.114124	0.254968	0.000391434	0.469363	0.662384	-0.000426878	0.686897	0.752231
YDR004W	0.000231101	0.590169	0.702317	0.000917294	0.00199913	0.00617155	-0.000783352	0.000262277	0.000974361	0.00121466	0.0716123	0.13286	-2.18746e-06	0.996338	0.998048	0.000173068	0.668307	0.812237	-0.00176615	0.143366	0.215888
YDR005C	-0.00205249	0.0602574	0.128784	-0.000542053	0.405812	0.49497	-0.00393698	2.52574e-06	1.9543e-05	0.000241146	0.878495	0.916273	-0.00011965	0.780733	0.872934	0.00138444	0.0222453	0.0780117	-0.00200007	0.136018	0.206983
YDR006C	0.000984897	0.017903	0.0513323	0.00333339	0.00160841	0.00516192	0.000829847	0.0232499	0.0430432	0.00193757	0.0543432	0.106774	-0.000534883	0.409255	0.589261	0.0015231	0.0129915	0.0520169	-0.00121706	0.195336	0.278554
YDR007W	0.00071251	0.155891	0.264861	0.00112509	0.00524389	0.0135873	-0.00119649	0.000104034	0.000450235	-3.57725e-05	0.963665	0.974867	0.000850343	0.0788358	0.199918	0.000363402	0.373052	0.574515	-0.000869567	0.439888	0.53444
YDR008C	-0.000197784	0.856892	0.903775	0.00139099	0.059372	0.100648	-0.00223671	0.0204903	0.0386078	0.000195571	0.943227	0.962214	-5.05437e-05	0.950417	0.973999	0.00193724	0.0121391	0.049342	0.00826938	0.00513036	0.0134462
YDR009W	0.000186029	0.703612	0.794652	0.00180298	8.57287e-06	7.75753e-05	-0.000409659	0.247019	0.309855	0.00129817	0.193218	0.290366	-0.000733867	0.179226	0.344156	0.0013475	0.0496888	0.14289	2.58979e-05	0.975603	0.979908
YDR010C	0.000458858	0.36994	0.501859	0.000975433	0.00628863	0.0157762	-0.000877936	0.00130543	0.00380756	0.00167786	0.0267614	0.0611719	0.000754308	0.046857	0.139844	0.000399825	0.309118	0.510523	-0.00162858	0.117508	0.182475
YDR011W	-0.000983962	0.0368379	0.0890186	0.000852237	0.00560154	0.0143134	-0.001619	0.000169037	0.000675921	0.000721756	0.37318	0.484315	0.00169255	0.0164648	0.071257	-0.00072618	0.142707	0.302001	-0.00118443	0.214798	0.300941
YDR013W	-0.000473232	0.284705	0.413671	0.00141566	0.0143214	0.0311025	-0.00236097	0.067639	0.105617	0.00182512	0.0900564	0.159281	0.000396336	0.517411	0.685845	0.00165268	0.0297183	0.0970736	-0.000483641	0.778739	0.829042
YDR014W	7.05819e-05	0.896778	0.930749	0.00144588	0.000843343	0.00305012	0.000177431	0.542678	0.602658	0.00159992	0.0456335	0.0928358	-0.000896899	0.122079	0.2657	0.00113524	0.0174989	0.0646776	0.00368565	5.68812e-05	0.000286121
YDR015C	0.0018357	0.0299613	0.0762957	0.0020872	0.000186139	0.00090814	-0.00137283	0.0037683	0.00927269	0.00109306	0.250598	0.356072	0.000785527	0.167728	0.329834	7.37012e-05	0.818856	0.905066	5.68332e-05	0.95846	0.967946
YDR016C	0.000659239	0.201888	0.321695	0.000826543	0.000796812	0.00292709	0.00259747	0.337182	0.403694	0.00219797	0.0213812	0.0511455	0.000139706	0.813362	0.893348	0.00041388	0.45995	0.654459	-0.00306082	0.0052257	0.0136406
YDR017C	-0.00284595	0.0042502	0.0171223	-0.00209038	0.00484129	0.0127275	-0.00618066	4.63461e-10	9.23488e-09	-0.00311256	0.0141687	0.0370201	0.00025942	0.664463	0.794927	-1.24053e-06	0.998379	0.99914	-0.0032897	0.00257621	0.00751405
YDR018C	0.00060974	0.221376	0.343003	0.00283357	6.6198e-09	1.33936e-07	0.000385381	0.14953	0.203197	0.00394885	0.000105071	0.000617485	-0.000478334	0.619418	0.765749	0.00252832	0.000284435	0.00207888	0.00111838	0.124658	0.191774
YDR019C	0.000954795	0.071511	0.147149	0.000985431	9.40589e-05	0.000536339	-0.0002985	0.322523	0.388498	0.00369287	1.92608e-06	1.89976e-05	0.000466356	0.609092	0.758462	-0.000362089	0.504845	0.692249	-0.00181858	0.086964	0.14288
YDR020C	0.00126647	0.0120796	0.0381469	0.000643215	0.0773998	0.125873	-0.0014099	6.13516e-07	5.65543e-06	0.00122042	0.0402173	0.0842796	0.000922663	0.00958545	0.051654	0.000431899	0.381219	0.58214	-0.00418456	1.31189e-05	8.07041e-05
YDR021W	5.23124e-05	0.904366	0.936659	0.00104268	0.00780125	0.0189523	-0.00148636	2.63098e-07	2.68141e-06	0.000849343	0.13414	0.217215	0.00013419	0.732265	0.838444	0.000138717	0.685431	0.823126	-0.00410038	8.61752e-06	5.54331e-05
YDR022C	-0.00150673	0.000136746	0.00115116	-0.000117815	0.669589	0.737508	-0.00193778	1.86689e-07	1.99787e-06	-0.000977217	0.335351	0.44618	-0.00281004	0.0233919	0.0893385	0.000345366	0.419377	0.619354	-0.000546618	0.489767	0.5812
YDR023W	-0.00130559	0.0162609	0.0480214	0.000528521	0.118496	0.179213	8.26906e-05	0.818997	0.851482	0.00190895	0.0171344	0.0430763	-0.000274323	0.503144	0.672865	0.00167941	0.000430897	0.00302021	-0.00186049	0.038712	0.0727063
YDR024W	0.000200294	0.659548	0.760266	0.000719596	0.00877044	0.0208531	0.00016891	0.429967	0.494486	0.000859018	0.221094	0.321879	-0.0041618	2.22314e-06	0.000213362	-0.00432651	7.89974e-08	1.26273e-06	-0.012984	4.68753e-20	1.09647e-18
YDR025W	0.000648927	0.245678	0.372037	9.89002e-05	0.836359	0.875566	0.000796181	0.0291968	0.0521747	0.00115021	0.34488	0.456089	-0.00449872	1.43061e-05	0.00077228	-0.00217926	0.0459116	0.134864	-0.00977238	7.58263e-07	6.12197e-06
YDR026C	0.00343236	1.63713e-05	0.000220194	0.00189477	2.6973e-06	2.87097e-05	0.00195062	0.000318976	0.00115244	0.00316271	6.0749e-05	0.000383685	-0.00217761	8.98658e-05	0.00298769	0.000779493	0.0769169	0.195305	0.00126034	0.256976	0.346263
YDR027C	-0.000981401	0.709749	0.79921	0.000556811	0.635657	0.708974	-0.00358017	0.00257528	0.00669325	0.00170336	0.407914	0.518367	0.000815997	0.181328	0.345691	-0.00138343	0.0935413	0.224777	-0.00407914	0.452347	0.54599
YDR028C	4.03815e-05	0.949666	0.96682	-0.00168142	0.00142409	0.00469202	-0.00308627	1.36658e-07	1.54635e-06	0.000523436	0.559111	0.65821	-0.000691155	0.165451	0.326655	0.00275302	1.07127e-07	1.68178e-06	0.00245983	0.0114678	0.0261528
YDR029W	-0.00281548	0.0439914	0.101736	0.000238493	0.864392	0.895879	-0.00182473	0.170252	0.226569	0.0036373	0.128417	0.209647	0.000556109	0.384395	0.567011	0.00142504	0.0346497	0.109519	0.00304425	0.110651	0.174111
YDR030C	NA	NA	NA	NA	NA	NA	NA	NA	NA	0.000171038	0.975304	0.982609	0.00157889	0.0189754	0.0773852	-0.000119229	0.860966	0.930193	0.0139376	1.46241e-08	1.56219e-07
YDR031W	0.00129879	0.142506	0.247899	0.00132984	0.00143066	0.0047037	0.00011246	0.694477	0.742532	0.00374883	2.90149e-06	2.71264e-05	0.00136005	0.0134019	0.0627191	-0.000174297	0.72549	0.850624	-0.000692255	0.453635	0.54721
YDR032C	0.00200702	0.00946331	0.0315429	0.00462907	9.75301e-10	2.20299e-08	0.00170914	0.000300597	0.0010954	0.0122793	5.37666e-05	0.000344735	-0.00143016	0.0418459	0.129805	0.00364094	2.55959e-05	0.000245354	0.00680078	0.000533512	0.0019721
YDR034C	6.55827e-05	0.949016	0.966433	-0.000127483	0.873823	0.903123	-0.00304063	6.73693e-05	0.000312209	0.000871522	0.566494	0.66439	0.000733454	0.231187	0.40565	0.00154953	0.0196515	0.0704688	0.00147003	0.604186	0.680802
YDR035W	-0.00155158	0.00547742	0.0207525	-0.000770243	0.123699	0.185659	-0.00204567	0.000322307	0.00116235	-9.93957e-05	0.958408	0.971542	0.000305544	0.705682	0.823273	0.00098643	0.0379173	0.117223	0.000978574	0.224472	0.311181
YDR036C	0.00151293	0.00622595	0.0228994	0.00138008	5.20508e-05	0.00033739	5.11274e-06	0.986969	0.988974	0.00342215	2.82336e-05	0.000197502	-0.000676209	0.26298	0.441381	0.000935795	0.0623277	0.168647	-0.0005305	0.546795	0.631402
YDR037W	0.00133353	0.0376016	0.0903139	0.00188937	5.31185e-06	5.17883e-05	-0.00115912	0.000341638	0.00121723	0.000264331	0.771685	0.835651	-0.000710308	0.231555	0.405932	0.000370688	0.556345	0.731258	-0.00404628	0.0134469	0.0298944
YDR041W	0.00138292	0.0194731	0.0548771	0.000393561	0.297537	0.381242	0.000439616	0.514439	0.5766	-0.00233123	0.0306046	0.0680895	-0.00117101	0.127358	0.273182	9.45623e-05	0.792463	0.889444	-0.00415556	4.38053e-05	0.000229822
YDR042C	0.000107712	0.820474	0.880908	0.000810427	0.0112717	0.0256463	-0.000943733	0.00184212	0.00509186	0.00102378	0.150032	0.237532	-0.00040403	0.329809	0.513314	0.00032284	0.39514	0.595912	-0.00131589	0.118965	0.184302
YDR043C	-0.0010798	0.282606	0.411329	-0.00113084	0.00393006	0.0108077	-0.00218321	1.07101e-09	2.03149e-08	-0.00102117	0.284865	0.394069	-0.000298657	0.54091	0.704521	0.000355955	0.520654	0.704919	-0.00254647	0.0659671	0.113519
YDR044W	0.0037407	0.000247777	0.00178823	0.00213356	3.10985e-05	0.000223352	0.00102482	0.0731586	0.112924	0.00434043	0.000519335	0.0024509	8.32997e-05	0.893444	0.944014	0.000858256	0.0654552	0.174604	-0.00122954	0.350674	0.444701
YDR045C	0.000782629	0.316317	0.446556	0.00140295	0.055976	0.0959914	-0.00070424	0.216987	0.27747	0.000743646	0.427838	0.538941	-0.000103526	0.857035	0.919039	0.000338122	0.55809	0.732768	-0.00505414	0.00518789	0.0135789
YDR046C	-0.00140914	0.0830515	0.165043	2.63772e-05	0.934326	0.948351	-0.00260942	0.00155825	0.00441654	0.000136207	0.927217	0.949519	0.000781794	0.259585	0.438028	-0.000645316	0.421028	0.620675	-0.00453456	0.0115076	0.0262203
YDR047W	0.00232906	0.0330515	0.0821843	0.0037935	5.65959e-06	5.42843e-05	0.00140202	0.133693	0.185682	0.00363657	0.155436	0.244516	0.000774157	0.270237	0.449516	0.000552988	0.319263	0.521014	0.0153591	0.235319	0.323188
YDR048C	-0.00293562	8.08477e-09	2.03599e-07	0.000302702	0.343868	0.429962	-0.00146987	1.20686e-05	7.44496e-05	0.000215069	0.779046	0.84135	-0.000619903	0.180878	0.345582	-0.00214272	0.000462531	0.00321141	-0.00046135	0.599449	0.676518
YDR049W	-0.00925162	0.238662	0.364115	-0.00539841	0.00394242	0.0108316	-0.0108838	0.00946528	0.0199913	0.00906413	0.0477261	0.0962319	0.00505028	0.000447681	0.00785173	-0.00113186	0.00154043	0.00892638	-0.000456955	0.665958	0.734465
YDR051C	0.00145732	0.0156283	0.0464998	0.00115193	0.000217837	0.00102886	-9.43692e-05	0.779904	0.819655	0.00104106	0.143675	0.229803	0.000535636	0.446427	0.622884	6.99362e-05	0.908686	0.952997	0.0010904	0.298527	0.391552
YDR052C	0.00526216	0.00980072	0.0324752	-0.0110645	5.09429e-05	0.000332392	-0.00045716	0.768067	0.808794	0.0110439	4.65212e-09	8.47115e-08	0.00207892	0.0143017	0.0655169	0.00174631	0.0469352	0.136826	0.0132103	2.66397e-07	2.39595e-06
YDR053W	0.00147356	0.00786754	0.0274367	0.00123488	0.00129808	0.00434259	0.00254865	3.10564e-08	4.30425e-07	0.00177245	0.0306377	0.0681374	-0.000170736	0.852017	0.915717	0.00131425	0.0182568	0.0667176	0.00118742	0.254829	0.343605
YDR054C	-0.00442529	5.41078e-06	8.53893e-05	-0.00174784	0.00151101	0.00491656	-0.00146804	0.0992247	0.145545	-0.00137183	0.562772	0.661598	0.00217898	0.00848848	0.0473172	0.00172336	0.0104513	0.0436937	0.0115877	1.04849e-07	1.00404e-06
YDR055W	-0.000307686	0.690955	0.784099	0.00115461	0.0303959	0.0580455	-0.00035838	0.374212	0.441064	0.0012921	0.358442	0.470282	0.0028779	0.000975309	0.0128523	0.0025723	2.97126e-05	0.000279589	-0.0063565	0.000348385	0.00137817
YDR056C	0.000195131	0.647751	0.750028	0.000242386	0.528205	0.610769	-0.000675885	0.0689313	0.107295	-0.000337144	0.623863	0.714064	-0.00131688	0.00558067	0.0366055	-0.00285127	5.52203e-06	6.13404e-05	-0.00409165	0.000360187	0.00141728
YDR057W	-0.00373542	0.000385803	0.00256826	-0.00266365	0.00781095	0.0189681	-0.000566633	0.622875	0.67661	0.00158281	0.794974	0.85415	0.00148243	0.165122	0.326352	0.000686783	0.423723	0.622485	0.00678414	0.0434249	0.0801336
YDR058C	0.00156316	0.222664	0.344414	0.00137344	0.0212693	0.0432698	-0.00179818	0.0206387	0.0387992	0.00126251	0.339362	0.449696	-0.00102239	0.199944	0.36796	-0.000120666	0.840632	0.91708	-0.00213093	0.246152	0.334495
YDR059C	0.00142728	0.00517991	0.019867	0.000425223	0.141926	0.207952	0.000194142	0.585459	0.642096	0.00228451	0.010501	0.0290532	0.00118872	0.104056	0.240829	-0.00128897	0.0780252	0.197032	-9.1372e-05	0.926669	0.944708
YDR060W	0.00155012	0.00251983	0.0113748	0.000485228	0.0711959	0.117071	0.00283562	0.0305168	0.0539905	0.00126093	0.27704	0.385952	0.00112944	0.0855405	0.211243	0.000177897	0.7068	0.835776	0.000470806	0.61386	0.688687
YDR061W	0.00154019	0.00326958	0.0139909	0.00158738	0.000129413	0.000681117	0.00181665	4.75926e-05	0.000234516	0.00507973	0.0037585	0.0126165	-0.000654577	0.330491	0.513727	-0.000138635	0.877147	0.937117	0.000490077	0.776219	0.826644
YDR062W	0.00297301	8.4725e-05	0.00079728	0.00293916	4.67581e-07	6.20436e-06	0.00343463	0.000506336	0.00169986	0.00372188	0.000172925	0.00095197	-0.00138237	0.0221158	0.0858775	0.000966317	0.0283439	0.0935478	-0.000787178	0.578676	0.658577
YDR063W	-0.00053798	0.276052	0.404375	0.000428224	0.0926875	0.145845	0.000666944	0.124233	0.175073	0.000368664	0.588513	0.683308	-0.00122231	0.0524059	0.151185	-5.86768e-05	0.910616	0.954023	-0.00168069	0.0209543	0.0433593
YDR064W	-0.000375276	0.596144	0.707152	-0.0064815	3.17202e-11	7.95423e-10	-0.00163183	0.00132593	0.00385313	-0.00773263	8.03002e-08	1.12878e-06	0.00144739	0.033715	0.112612	-0.0132032	7.32039e-21	1.95868e-18	-0.0252261	1.04175e-25	2.82802e-24
YDR065W	-0.00346698	3.63921e-06	6.10108e-05	-0.000927101	0.151361	0.219117	-0.00238876	1.3831e-05	8.32604e-05	-0.00345972	0.0578428	0.112381	-0.000232262	0.51246	0.68114	0.000203663	0.646648	0.798634	-0.00312087	0.00537847	0.0139421
YDR066C	0.000327372	0.7435	0.822897	0.00194198	0.0441074	0.0786464	2.64559e-05	0.959176	0.967161	0.000612419	0.697962	0.775106	0.00205468	0.00581346	0.0375799	0.00199088	0.0127794	0.0513009	-0.00474668	0.0178466	0.0377336
YDR067C	-0.000342341	0.672552	0.771648	-0.00216636	0.000552615	0.00214451	-0.00260689	0.00287641	0.00737548	0.00340482	0.00235496	0.00851872	-0.00104369	0.0976668	0.230992	-0.00124205	0.0161313	0.0614307	-0.00148389	0.195077	0.278318
YDR068W	-0.000547204	0.173199	0.287385	0.000194019	0.405618	0.494862	-0.000714371	0.000144299	0.000593853	0.000793345	0.295996	0.405636	0.000442454	0.576867	0.732722	-0.00107406	0.0214581	0.0757185	0.00113098	0.23829	0.325907
YDR069C	-0.00183713	0.0104892	0.0342388	-0.00154699	7.74417e-05	0.000459218	-0.00187293	0.000476002	0.00161155	-0.000148093	0.860076	0.903751	-0.000882237	0.142355	0.294471	-0.00842313	1.20742e-17	1.16101e-15	-0.00785942	1.13202e-11	1.68645e-10
YDR070C	-0.00144242	0.00988999	0.0326978	-0.00088569	0.00144884	0.00475424	-0.0022683	0.000213533	0.000818845	-0.000641564	0.519338	0.623405	-0.000306318	0.591281	0.74314	-0.000358932	0.454739	0.650352	-0.00384298	0.000317953	0.00126881
YDR071C	-0.00620222	0.00109719	0.00595706	-0.00416899	0.0593319	0.100615	NA	NA	NA	0.0135404	0.193178	0.290366	0.00359986	0.0356509	0.117011	-0.00312966	5.19792e-09	1.04879e-07	8.09689e-05	0.945645	0.959425
YDR072C	0.00176214	0.00267036	0.011891	0.00167272	1.1399e-07	1.76134e-06	-0.000119853	0.569247	0.627805	0.00321567	0.000432261	0.00209168	0.000613419	0.0194488	0.0787421	0.000496015	0.208013	0.394124	-0.0016277	0.0692639	0.118301
YDR073W	-0.000144774	0.811385	0.874175	0.000525879	0.0559542	0.0959817	-0.000749823	0.0606908	0.0964469	0.000851246	0.319321	0.430132	0.00236074	5.97068e-06	0.000425355	0.00012372	0.804712	0.896163	-0.00510092	7.90446e-06	5.12923e-05
YDR074W	0.00185377	0.021684	0.059548	0.000807909	0.217141	0.294397	0.000132366	0.768667	0.809282	0.00477191	4.14781e-05	0.000276427	-0.00132324	0.235754	0.410534	-0.000569395	0.515455	0.701236	-0.00251954	0.0102641	0.0237927
YDR075W	0.00030656	0.490352	0.616377	-0.000677556	0.00704714	0.0174133	-0.00114955	0.00505505	0.0118291	-0.000543489	0.624215	0.71425	0.00100032	0.227517	0.402571	-0.000995803	0.0612371	0.166602	-0.00337128	0.0843772	0.139248
YDR076W	-0.000419709	0.333629	0.464459	0.000620984	0.0846854	0.135268	0.000227508	0.573015	0.631608	0.00133206	0.0750841	0.137953	-0.000244617	0.608514	0.758055	-0.000111072	0.824376	0.907876	-0.000862836	0.413696	0.508781
YDR078C	-0.000698281	0.4035	0.535202	-0.000513921	0.279083	0.361878	-0.000367159	0.458692	0.523739	0.000251518	0.78007	0.842111	-0.00169541	0.0112864	0.0562738	-3.02145e-05	0.955137	0.978983	0.00311254	0.00260443	0.007577
YDR079W	-0.00015668	0.80676	0.870289	0.000855989	0.0784796	0.127349	-0.00167334	0.000131402	0.000548403	0.00124113	0.209262	0.308954	0.000297044	0.549025	0.711905	-0.000369677	0.351943	0.555015	-0.00413211	0.011798	0.0267717
YDR080W	0.000579128	0.250099	0.376709	-0.000222075	0.472914	0.558735	-0.000492425	0.395255	0.460827	0.00169497	0.0723328	0.13398	-0.00157229	0.0146562	0.0660767	-4.66254e-05	0.90777	0.952997	-0.000624354	0.522219	0.610045
YDR081C	-0.000778671	0.329652	0.460765	0.000429204	0.350546	0.437112	-0.000506873	0.308288	0.374476	0.00133718	0.131556	0.213594	-0.0021605	0.0253633	0.0940841	5.29496e-05	0.915342	0.956207	-0.0034205	0.0280081	0.055306
YDR082W	NA	NA	NA	-0.000705836	0.758677	0.812055	0.0060439	0.0541963	0.0874044	0.00135287	0.401722	0.511817	-0.000336486	0.70716	0.823904	0.00173761	0.0373144	0.115859	-0.0121287	0.359634	0.454089
YDR083W	0.000546063	0.192272	0.310893	-0.000212496	0.538843	0.622098	0.00207732	0.0067297	0.0150231	-0.00313233	0.000142332	0.000803156	-0.000336533	0.41747	0.595976	0.000219944	0.666985	0.811672	-0.000686798	0.477746	0.569561
YDR084C	0.00063832	0.184174	0.300425	-0.00024888	0.255743	0.336554	-0.000987023	0.0129834	0.0260902	0.00155245	0.499697	0.605245	0.00163468	0.00892403	0.0490782	-0.00139888	0.0195934	0.0703079	-0.0048519	0.000161904	0.000710793
YDR085C	0.00233708	0.0363444	0.0882585	0.00122735	0.0738527	0.120768	0.000827553	0.25719	0.32023	0.00905176	0.00656195	0.0198841	-3.1809e-05	0.970597	0.986278	0.000665091	0.401712	0.602079	-0.000726217	0.92806	0.945489
YDR086C	-0.000836684	0.128089	0.229845	0.000966066	0.241432	0.320866	0.00303642	0.188505	0.2473	0.00073051	0.6713	0.752557	0.00151679	0.0167628	0.0719172	-0.000105243	0.897783	0.94784	-0.00509564	0.277185	0.368558
YDR087C	-0.00380811	3.0699e-06	5.2813e-05	-0.00350729	6.14306e-06	5.83542e-05	-0.00201704	0.0416421	0.0697729	-0.00498032	4.02066e-07	4.73989e-06	-0.000263537	0.714754	0.828388	-0.00101405	0.250758	0.446337	0.000823165	0.585973	0.665333
YDR088C	-3.39789e-05	0.951974	0.968503	0.000473105	0.0580314	0.0988288	-0.000976012	0.0199901	0.0377839	0.00286042	0.00713175	0.0212196	0.00370746	0.0070517	0.0423791	-7.62313e-05	0.913409	0.955803	-0.000454903	0.786221	0.834892
YDR089W	0.00224598	0.0142747	0.0434108	0.000647797	0.0315523	0.0598674	0.000590084	0.313611	0.379695	0.00395787	0.00366778	0.012354	8.24466e-05	0.898264	0.946075	0.00173502	0.00150367	0.00877116	-0.00166387	0.245394	0.333888
YDR091C	-0.000182576	0.76035	0.835764	0.000465272	0.0695639	0.114738	0.00190003	0.052762	0.0854764	0.00300527	0.0148138	0.038434	-0.00141883	0.0668564	0.179666	-0.000865663	0.0930363	0.224088	-0.00470375	1.35543e-06	1.03904e-05
YDR093W	-0.00171848	0.0346916	0.0852594	-0.00113833	0.0060842	0.0153556	0.000123769	0.852664	0.878493	0.00107732	0.600999	0.694399	-0.000522833	0.290548	0.47215	0.00169658	0.016872	0.0630419	0.00617583	0.0504962	0.0909701
YDR094W	0.00203342	0.00133858	0.00696108	0.00119986	0.00029414	0.00130685	0.00107502	0.00237989	0.00628199	0.00571099	9.76992e-09	1.6759e-07	-0.000919971	0.161318	0.32136	0.000752234	0.0982685	0.232505	-0.00350741	0.000571951	0.00209715
YDR095C	-0.00191272	0.00266689	0.011889	-0.00127834	0.0269278	0.0523316	-0.00375047	1.32561e-05	8.07094e-05	-0.00343886	0.00107663	0.00455432	-0.000483062	0.338768	0.520804	0.000461902	0.2673	0.466789	-0.00121803	0.263748	0.353937
YDR096W	-0.00137874	0.0347837	0.085415	0.0023352	0.000160511	0.000807742	0.00197202	0.000377616	0.00132389	0.000692923	0.405321	0.515737	-0.00131169	0.0774823	0.197935	-0.00052706	0.33356	0.537318	-0.000567584	0.625142	0.698827
YDR097C	-0.00116055	0.0114823	0.0365635	-2.44677e-06	0.99391	0.994582	-0.00106937	0.00405826	0.00985101	-0.000126327	0.879432	0.916765	-0.000643333	0.322257	0.505137	-0.000373396	0.424994	0.623609	-0.00176782	0.117302	0.182251
YDR098C	0.000228803	0.602081	0.711911	0.000113043	0.76672	0.819626	-0.00190871	1.07824e-07	1.26608e-06	-0.00415792	0.000443446	0.00213706	-0.00231314	5.05314e-07	7.77426e-05	-0.000102327	0.689786	0.825704	-0.00139126	0.154533	0.229444
YDR099W	-0.000269203	0.528345	0.649241	8.68954e-05	0.85523	0.889499	0.000902331	0.0363354	0.0622922	0.00177755	0.0180973	0.0449244	7.20322e-05	0.880511	0.93522	0.00057547	0.225484	0.416581	0.000711514	0.479009	0.570722
YDR100W	0.00226495	0.0556258	0.121295	0.000301791	0.576489	0.656159	0.00312888	0.0022547	0.00601454	0.00215597	0.331856	0.442566	-0.00165906	0.188039	0.353989	0.00232993	0.00240207	0.0130586	0.00485278	0.093152	0.151211
YDR101C	0.00148893	0.0427252	0.0997821	0.00160088	9.93646e-06	8.7209e-05	0.00144309	0.0107419	0.0222508	0.00329367	0.00667564	0.0201255	-0.000242477	0.70994	0.825599	9.10461e-05	0.892849	0.944737	0.00443183	0.00154954	0.00487774
YDR102C	2.83779e-05	0.971737	0.980376	0.000248263	0.658417	0.729411	-0.00406292	6.12002e-06	4.15824e-05	-0.00130379	0.39444	0.504822	0.00216114	5.93572e-06	0.000425355	-0.00039168	0.448529	0.644962	-0.00140841	0.361674	0.45647
YDR103W	0.00119804	0.250909	0.377639	0.000662586	0.167038	0.237142	-0.000647581	0.403979	0.469142	0.00307384	0.11878	0.197454	0.000424167	0.658038	0.78963	-0.00058263	0.495731	0.685548	-0.00407113	0.402476	0.497879
YDR104C	0.00440915	0.000152342	0.0012569	0.00255156	1.37774e-05	0.000112377	0.00191944	0.00387198	0.00945704	0.00138367	0.195371	0.292858	0.00103128	0.0716792	0.18877	-0.000877944	0.0399283	0.121643	-0.00284019	0.0592844	0.104047
YDR105C	0.00142215	0.167822	0.280835	0.000289471	0.457683	0.543998	-0.000785575	0.200808	0.259926	-0.00102422	0.360111	0.47164	0.00182801	0.00340741	0.0266407	0.000783482	0.184775	0.362944	-0.000485921	0.658723	0.728522
YDR107C	-0.00188607	1.23063e-05	0.000176163	-6.14903e-05	0.768519	0.820659	-0.00180929	4.4131e-06	3.12401e-05	-0.000975344	0.318837	0.429812	-0.000537258	0.126788	0.272398	-0.000628207	0.0916702	0.221404	-0.00400946	1.27011e-06	9.79992e-06
YDR108W	0.000382586	0.490529	0.616469	-0.00017749	0.644181	0.715918	-0.00098338	0.0124115	0.025189	0.00103341	0.291413	0.400599	-0.000143506	0.813187	0.893348	-0.000103357	0.831715	0.912528	-0.00207825	0.137641	0.208916
YDR109C	0.00197549	0.0143063	0.0434846	0.00161694	0.000597327	0.00228358	0.000143086	0.753328	0.795396	0.00457312	2.68376e-05	0.000189303	-0.000809061	0.15108	0.308499	0.000479832	0.283124	0.48251	0.00110869	0.403847	0.498949
YDR110W	-0.00381574	2.28922e-08	5.59818e-07	-0.00390509	1.29598e-05	0.000106956	-0.0054125	5.43643e-09	9.06275e-08	-0.00595938	4.36119e-07	5.08062e-06	0.000506645	0.1523	0.309632	-0.00197473	1.9396e-06	2.40652e-05	-0.00364507	0.00149453	0.00471965
YDR111C	-0.00223447	0.00148513	0.00754422	-0.000840988	0.0396754	0.0721571	-0.0033778	6.28652e-05	0.000293636	-0.000520403	0.724916	0.797704	5.87645e-05	0.917015	0.955845	0.000760212	0.242895	0.436814	-0.000203968	0.884918	0.911724
YDR112W	0.000481361	0.419851	0.549829	0.000265446	0.435468	0.524121	-0.00188414	6.557e-05	0.000304347	0.00160609	0.080773	0.146003	0.000278729	0.717999	0.830199	-3.13609e-06	0.996166	0.997787	-0.00238985	0.0850871	0.140263
YDR113C	0.00137407	0.190692	0.308928	0.000868982	0.0317745	0.0602012	0.000853689	0.19884	0.257887	0.004032	0.000254989	0.00132487	0.00124495	0.118941	0.260763	0.000164409	0.719139	0.846316	-0.00286144	0.0123118	0.0277884
YDR114C	-0.00227408	0.00083177	0.00474221	-0.00207171	0.000534002	0.00208872	-0.00606824	1.66319e-09	3.01926e-08	-0.00378648	0.00192012	0.00723776	0.000514644	0.374635	0.557828	-0.00149092	0.0101513	0.0426865	0.00270283	0.10347	0.165138
YDR115W	-0.00429611	7.56391e-07	1.51227e-05	-0.00535059	5.41895e-08	9.0848e-07	-0.00658999	1.25039e-11	3.08325e-10	-0.0124037	1.10253e-13	2.73003e-12	-0.00158598	0.00436278	0.0311829	-0.00148919	5.56108e-05	0.000490299	-0.00353832	0.000117057	0.000540784
YDR116C	0.00286059	0.000469904	0.00300963	0.00134064	0.0223522	0.045116	0.0020993	0.00375756	0.0092501	0.00614535	9.45588e-05	0.000567524	0.000197951	0.76596	0.862449	0.000103611	0.844637	0.919783	0.00843208	5.5001e-06	3.65726e-05
YDR117C	0.00162903	0.0173763	0.0503097	0.00101932	0.0110477	0.025253	-8.25007e-05	0.681548	0.731086	0.00146834	0.165347	0.25683	0.00102105	0.0335165	0.112532	-0.000180787	0.693469	0.827056	-0.00494538	0.000473865	0.00178279
YDR118W	8.31845e-05	0.82202	0.881768	0.000360119	0.17772	0.249406	-0.000841884	0.00728592	0.0160112	0.0014653	0.0674668	0.127129	-0.000910068	0.0827881	0.206795	-0.000288584	0.379993	0.581539	-0.00172955	0.0880376	0.144203
YDR119W	0.00186247	0.0174911	0.0505678	0.000338171	0.435744	0.524199	-0.0013737	0.0257077	0.0468406	0.00359424	0.00306057	0.0105859	-0.000271226	0.616635	0.764063	0.000231627	0.661422	0.80858	-0.00220902	0.129255	0.197913
YDR120C	0.000283985	0.501808	0.626387	0.00064219	0.120517	0.18162	-0.000593561	0.145272	0.198458	0.00191916	0.0161341	0.0411026	-6.87655e-05	0.842073	0.910741	0.00100362	0.0111947	0.0462452	-0.00250892	0.0076917	0.0187477
YDR121W	5.64797e-05	0.888341	0.923775	0.000477832	0.167057	0.237142	-0.000811484	0.00116071	0.0034412	0.00306119	0.000598412	0.0027474	-0.000437768	0.497783	0.668272	-0.000116254	0.819787	0.905066	-0.00281652	0.0188857	0.0395491
YDR122W	0.00214459	0.0121526	0.0382751	0.00154657	0.0161772	0.0343634	0.000460236	0.313964	0.380044	0.00306237	0.0310354	0.0688151	-0.00279657	0.0139039	0.0642378	-0.000854608	0.113044	0.255937	-0.00380802	0.0682989	0.117022
YDR123C	0.000389971	0.557184	0.675009	0.000546031	0.06861	0.113449	-0.000967135	0.00179075	0.00497777	0.000115037	0.883563	0.919378	-0.00107577	0.00755402	0.0441057	-0.0181007	2.63485e-13	1.0956e-11	-0.0410512	3.19244e-20	7.52702e-19
YDR124W	0.000580324	0.259299	0.387019	0.00103989	0.0260788	0.0510533	-0.000885655	0.0126663	0.0255921	0.00162147	0.088605	0.157278	-0.00167337	0.00167647	0.0181228	-0.00120643	0.000501898	0.00344122	-0.00572573	0.000437291	0.00166853
YDR125C	0.00063138	0.379751	0.511462	0.000560259	0.194357	0.269117	-0.0015758	0.000668098	0.00215701	0.00168566	0.144459	0.230868	9.07918e-05	0.843017	0.911203	-0.000375336	0.466526	0.660151	-0.00479097	0.00165978	0.00517523
YDR126W	0.00044065	0.443491	0.571255	-0.000311813	0.694589	0.758969	-0.000259965	0.489044	0.552111	0.00282025	0.0247298	0.0574826	-0.000270083	0.64766	0.785514	-0.000445963	0.563387	0.737049	-0.00363149	0.00837674	0.020054
YDR127W	0.00107828	0.133167	0.23621	0.00108485	0.197061	0.272033	0.000598027	0.129401	0.180952	0.00479264	0.000329128	0.00165466	-9.64351e-05	0.897337	0.94607	-0.000393351	0.535941	0.717928	-0.000749111	0.685149	0.750734
YDR128W	0.00262994	0.0148527	0.0446411	0.000811165	0.0629544	0.105542	-0.000741485	0.0111216	0.0229331	0.0043531	0.000161069	0.000893349	9.21268e-06	0.987861	0.993467	0.000199144	0.553936	0.730587	-0.0022191	0.0503866	0.0909109
YDR129C	-0.00119244	0.195455	0.31415	-0.000606454	0.236757	0.315996	-0.00108268	0.12734	0.178492	0.00133362	0.373659	0.484639	0.00123925	0.0107255	0.054663	0.00149107	0.0281359	0.0931829	-0.0049154	0.335433	0.430232
YDR130C	0.00089721	0.168996	0.2822	0.000841267	0.271259	0.353748	0.000202751	0.568492	0.62709	0.00538665	5.11366e-05	0.000331463	0.00070745	0.30847	0.491794	0.0014133	0.0126232	0.0508063	-0.00282033	0.0531803	0.0951394
YDR131C	0.000310385	0.510984	0.634266	0.000444521	0.152909	0.220712	-0.00012855	0.739299	0.783099	0.00272052	0.000889584	0.00387956	-0.000499868	0.201304	0.369467	-0.000182267	0.692796	0.826693	-0.000839549	0.430289	0.525042
YDR132C	-0.000752368	0.279625	0.408195	-8.56965e-05	0.835687	0.875327	-0.00251141	7.61434e-05	0.000344508	0.000355819	0.794468	0.853916	-0.00152904	0.00933419	0.0506995	-0.000478582	0.34244	0.544964	-0.000977373	0.356445	0.450543
YDR133C	7.30639e-05	0.894098	0.929109	0.000738892	0.0220704	0.0445929	-0.00075134	0.0611534	0.0970778	0.00408111	0.0012652	0.00521411	-0.00121804	0.11144	0.25121	0.000880026	0.122023	0.270118	-0.00408328	0.00842265	0.0201476
YDR134C	0.00104012	0.00371785	0.0155672	0.000748389	0.0443491	0.0790298	-4.83482e-05	0.816812	0.849991	0.00295354	0.000156654	0.000872133	0.000336666	0.316545	0.499492	-4.28339e-05	0.880635	0.938875	-0.00509112	8.95528e-08	8.65801e-07
YDR135C	-0.000349341	0.526248	0.647471	-0.00051861	0.0355469	0.0659044	-0.00093236	0.00483736	0.0113963	-0.00148192	0.0318233	0.0699332	-0.000682096	0.0582134	0.163061	-0.00108278	0.0100378	0.0423682	-0.00573383	1.48982e-09	1.83682e-08
YDR136C	-0.00115924	0.101449	0.192736	0.000404604	0.143326	0.209485	-0.000787372	0.122786	0.173424	0.000155119	0.846228	0.893644	-0.000198875	0.638016	0.778266	-0.00129369	9.70547e-05	0.000799565	0.00110422	0.282012	0.373785
YDR137W	-0.00048046	0.183412	0.299655	0.000278463	0.254856	0.335686	-0.00186525	4.75755e-05	0.000234516	0.00165487	0.0280302	0.0633774	-0.000768832	0.0462837	0.138889	-0.000524238	0.26522	0.464474	-0.00398306	0.000178145	0.000770658
YDR138W	-0.00105542	0.020793	0.0578257	0.00172155	0.0247947	0.048928	0.00155851	0.000727399	0.00231106	0.00239884	0.0234242	0.055295	-0.0014267	0.0150913	0.0671039	0.00032962	0.164431	0.333852	-0.00490915	0.00409303	0.0112087
YDR139C	-0.000945054	0.433379	0.56158	9.05287e-05	0.842123	0.880198	-0.00100385	0.131319	0.183245	0.00450831	0.0182875	0.0452637	0.00145267	0.0361706	0.118199	-0.00021781	0.746625	0.862536	-0.00115238	0.609471	0.685061
YDR140W	-0.00433327	8.91978e-05	0.000827386	-0.00328595	0.000110296	0.000605501	-0.00542084	5.22347e-07	4.89122e-06	-0.00451478	0.00137128	0.00555954	-0.00019045	0.691571	0.814376	-0.000234132	0.64008	0.794004	-0.00645676	2.07705e-05	0.000120664
YDR141C	0.00208791	0.0370279	0.0893682	0.000881424	0.126255	0.188586	-0.00183316	0.0226338	0.0420819	-0.000544803	0.850608	0.896814	0.00116614	0.014924	0.0665111	-0.000402017	0.444413	0.641999	-0.00674122	0.0508973	0.091566
YDR142C	-7.10355e-05	0.866095	0.908947	0.0010362	0.00730746	0.0179219	-0.000633878	0.000491932	0.00165884	0.00274431	0.000945435	0.00408998	-0.00127796	0.00413186	0.029977	-0.00121644	0.00742713	0.0331615	-0.00391334	0.000753902	0.00264469
YDR143C	0.00203393	0.00101491	0.00559345	0.00075899	0.0354994	0.0658782	-0.000145956	0.551707	0.611311	0.00444165	0.000352702	0.0017555	0.000981324	0.347831	0.531947	-0.00181108	0.00649388	0.0296464	-0.00465126	0.0015805	0.00495414
YDR144C	-0.000126575	0.829013	0.886136	0.000786532	0.00174347	0.00552642	-0.000674296	0.00552593	0.0127545	0.00197126	0.0539419	0.106303	-0.000358738	0.52385	0.691352	-0.000468454	0.25678	0.454288	-0.00354446	0.00928999	0.0218341
YDR145W	-0.00477803	0.0262489	0.0688263	8.17943e-06	0.980658	0.984651	-0.0049519	5.69913e-08	7.17605e-07	0.00221641	0.492149	0.598843	0.000614962	0.287128	0.4682	0.000944361	0.160568	0.327917	-0.0036792	0.0132621	0.0295613
YDR146C	-0.00122311	0.0942313	0.181826	-9.16986e-05	0.772348	0.823114	-0.00218867	3.75452e-10	7.71502e-09	0.000297446	0.732897	0.803796	0.000192564	0.669456	0.799192	0.000330985	0.374299	0.575571	-0.00495869	0.000121612	0.000558773
YDR148C	-0.00131076	0.142817	0.248266	-0.00125194	0.106793	0.1639	-0.00158278	0.00672893	0.0150231	0.00502622	0.0510814	0.101655	-0.0014313	0.0493166	0.144895	0.00024202	0.801183	0.894452	0.00177503	0.350359	0.444611
YDR149C	0.00157975	0.0106797	0.0346314	0.00137819	7.00265e-05	0.00042583	0.000290199	0.200411	0.259582	0.00255874	0.000990707	0.00423934	-0.000785919	0.247295	0.424485	-7.59999e-05	0.870823	0.93412	0.00238869	0.152488	0.22691
YDR150W	-0.000401458	0.383587	0.51569	0.00130793	0.00408603	0.0111229	-0.00091505	0.00431622	0.0103751	-0.00031569	0.700183	0.776989	-0.00202788	0.000605203	0.00959902	-0.00107409	0.001929	0.0108017	0.00278722	0.0404984	0.0754774
YDR151C	0.00166317	0.233377	0.357712	0.00313946	9.61339e-06	8.4787e-05	-0.00228002	0.000215129	0.000823501	0.0126385	0.000695626	0.00313535	-0.00205989	0.00547734	0.0361669	-0.0111672	1.04301e-21	3.20934e-19	-0.0107757	3.87897e-06	2.68803e-05
YDR152W	0.00194167	0.082489	0.164312	0.0019162	0.00209068	0.00640738	-0.000292272	0.280569	0.345415	0.00196677	0.113258	0.190091	-0.00158115	0.0108261	0.0549701	-0.000682457	0.0706471	0.184231	0.00946776	1.75192e-05	0.000104938
YDR153C	-0.00148843	0.0713659	0.147004	-0.000322287	0.487525	0.571888	-0.00123888	2.70826e-06	2.05745e-05	-0.00165897	0.28645	0.39569	-0.000396953	0.574274	0.730962	-0.00251149	0.000470356	0.00325233	-0.00457399	0.000212626	0.000894967
YDR154C	0.00150243	0.00739963	0.0262536	0.00177493	5.20313e-05	0.00033739	0.000187277	0.411523	0.476407	0.00301234	0.00867695	0.0248069	0.000218855	0.617821	0.76485	0.000363051	0.544824	0.724345	-0.00549644	7.60827e-05	0.000370887
YDR155C	0.00324449	0.0270994	0.0704322	0.00295728	0.0489685	0.0856877	0.000923622	0.274582	0.339243	NA	NA	NA	0.00163813	0.0366142	0.119156	0.000967138	0.156277	0.321865	-0.00353706	0.607468	0.68333
YDR156W	-0.00587328	0.00277988	0.0122406	-0.00276992	0.010987	0.0251509	0.000775674	0.0426055	0.0711655	-0.00588784	0.00683914	0.0204828	0.000671676	0.0891322	0.217753	-0.00844197	1.96054e-06	2.42759e-05	-0.0338679	1.10359e-16	2.20644e-15
YDR157W	0.000677422	0.416307	0.546518	0.000780335	0.218598	0.295897	-0.00142819	0.00649375	0.0146177	0.00831957	0.0875049	0.155793	-7.95935e-06	0.988902	0.993904	0.00095787	0.192822	0.373752	0.00598506	0.0360766	0.0685398
YDR158W	0.0014551	0.362666	0.495672	0.00131363	0.0639868	0.107	0.00213644	0.00641611	0.014487	0.006393	0.00771217	0.0225331	0.00125525	0.0782031	0.199115	-0.000232086	0.700517	0.831914	0.00375864	0.0911027	0.148525
YDR159W	0.00458766	0.000625051	0.0037592	0.00279032	0.000114976	0.000622854	0.000204362	0.554829	0.614423	0.00447797	3.26086e-05	0.000223872	-0.000649776	0.41605	0.59502	-0.00120194	0.006752	0.0306472	-0.00481199	0.000922091	0.00313978
YDR160W	0.0018769	0.000183813	0.00144122	0.00180137	0.00075581	0.0027973	-0.000738945	0.0300612	0.0532641	0.000257147	0.806508	0.862471	0.00054183	0.181567	0.34604	0.000412223	0.485244	0.677141	-0.000986616	0.19182	0.274032
YDR161W	0.000312657	0.531037	0.651738	0.000827094	0.00212995	0.00651423	-0.000719809	0.000892249	0.00274874	0.00099412	0.122774	0.202501	-0.00180377	0.000140833	0.00411753	-0.000176611	0.602494	0.767173	0.00199861	0.0903182	0.147368
YDR162C	-0.000194423	0.776822	0.848282	-0.00113955	0.00663723	0.0165247	-0.00297105	4.18377e-11	9.70962e-10	0.0037033	5.34709e-05	0.000343584	-0.00148417	0.017121	0.0727142	0.000215315	0.520732	0.704919	0.00479716	1.18555e-05	7.40093e-05
YDR163W	0.000682101	0.427907	0.556683	-0.0011404	0.190371	0.264549	-0.000911533	0.146209	0.199461	0.00243341	0.112819	0.189516	-0.000326328	0.641464	0.780449	0.00127567	0.0176296	0.065082	0.00899035	0.0112172	0.0257001
YDR164C	0.00135321	0.0222064	0.0606449	0.0005266	0.0767577	0.124966	0.000109376	0.748713	0.791511	0.0052581	0.00063421	0.00289603	-0.0020452	0.0181692	0.0756517	0.000263765	0.34144	0.543936	0.000813395	0.412052	0.50718
YDR165W	0.00095553	0.517673	0.63958	-0.00109483	0.365499	0.453274	NA	NA	NA	0.00704174	0.0260756	0.0599911	-0.00104127	0.226616	0.401553	-0.000185239	0.792662	0.889504	0.0072005	0.00018481	0.000792641
YDR166C	-0.00206713	0.0171278	0.0497479	0.00181182	0.227468	0.305458	0.00225488	0.173987	0.230657	0.00101972	0.640844	0.72821	0.00177726	0.00459911	0.0321624	8.24309e-05	0.909229	0.952997	-0.0068566	0.000503605	0.00187915
YDR167W	9.15925e-05	0.88257	0.919875	0.00114632	0.0357334	0.0661052	0.000864948	0.45804	0.523095	0.0035068	0.0022264	0.00813322	0.000149577	0.818815	0.896616	-0.000926923	0.115275	0.25938	0.00632348	2.30317e-06	1.66425e-05
YDR168W	-7.85909e-05	0.933864	0.956491	-0.00126604	0.158167	0.226862	-0.000559215	0.534629	0.59562	0.00212921	0.0265731	0.0608461	-0.00324059	0.00108755	0.0138849	0.000582218	0.214474	0.403211	0.00480756	0.00057792	0.00211695
YDR169C	-0.000537506	0.347194	0.478727	0.000882381	0.0428221	0.0766549	0.00267623	1.98489e-10	4.22539e-09	0.000770988	0.370114	0.481286	-0.000370045	0.446464	0.622884	-0.00329129	5.72649e-08	9.49888e-07	-0.00204411	0.112057	0.175857
YDR170C	-0.000848182	0.35458	0.486769	-0.000708333	0.21015	0.286625	-0.00125907	0.0400221	0.0673255	-0.000341959	0.668511	0.750996	-0.00115451	0.114987	0.255902	0.00150784	0.00192577	0.0107934	0.00120017	0.255347	0.344224
YDR171W	0.000833146	0.120307	0.218734	0.00119491	0.00246025	0.00730911	0.000812924	0.190208	0.24899	0.0024188	0.012745	0.0339751	-0.000425183	0.590822	0.74314	-0.000668095	0.357481	0.55978	-0.00480528	0.00701161	0.0174421
YDR172W	0.000953882	0.0309631	0.0781406	0.000447675	0.240867	0.320326	-0.000697704	0.000194156	0.000755929	0.00181937	0.0461274	0.0935831	-0.00153163	0.00583844	0.037664	-0.00189131	1.59936e-05	0.000161352	-0.00393807	0.000921343	0.00313904
YDR173C	0.000512745	0.454526	0.581944	0.00141159	0.0130669	0.0289192	-0.000532639	0.148989	0.202694	0.00172898	0.0723877	0.13404	0.000269025	0.682186	0.808317	-0.00117904	0.0164035	0.0619307	0.00340769	0.0135565	0.0301041
YDR174W	0.000367196	0.386705	0.51856	-8.27733e-05	0.658708	0.729597	-0.000858771	0.00256983	0.00668202	0.00165583	0.0297575	0.0665552	-8.77828e-05	0.837982	0.907433	-0.000875004	0.0887012	0.216356	-0.00398701	0.0001947	0.000827161
YDR175C	1.86511e-07	0.999833	0.999833	0.00017922	0.711016	0.772356	0.000156029	0.835785	0.864944	0.00323154	0.0222736	0.0530017	-0.00615317	0.000128413	0.0038549	0.000158917	0.803635	0.895511	-0.000859374	0.580993	0.660961
YDR176W	-0.00459323	0.00340209	0.0144534	0.000136552	0.813866	0.856669	-0.00314383	9.01384e-05	0.000398386	-0.00144888	0.42225	0.533492	0.00267041	0.000712602	0.010597	-0.000534852	0.378646	0.580497	0.00714829	0.00118127	0.00386546
YDR177W	0.00079456	0.0662123	0.138168	0.00129988	0.000102558	0.00057475	-0.000471925	0.0501486	0.0816449	0.00227419	0.00650312	0.0197462	-0.000227714	0.53165	0.697534	0.000360823	0.363976	0.566342	-0.00204921	0.0504893	0.0909701
YDR178W	0.00106193	0.0724325	0.148375	0.00167453	1.29203e-05	0.000106791	0.00137426	2.68627e-06	2.04745e-05	0.00428877	2.73256e-05	0.000192261	-0.00178815	0.0012897	0.0156237	0.000177412	0.683051	0.820995	0.00070546	0.587464	0.666529
YDR179C	-0.00157399	0.0864635	0.170223	-0.000162538	0.773975	0.824403	-0.00102672	0.0750189	0.115135	0.000258566	0.792444	0.85236	0.00103668	0.293961	0.475312	0.000370969	0.491293	0.682282	-0.000826542	0.583869	0.663722
YDR179W-A	0.00226766	0.0217342	0.0596583	-0.000798215	0.119938	0.180886	-0.00203492	0.000110945	0.000475779	-0.000641312	0.503355	0.608675	0.00105029	0.0170139	0.0724093	0.00051683	0.266985	0.466371	-0.00329647	0.000613581	0.00222635
YDR180W	0.00151721	0.000438296	0.002841	0.00120615	0.00175219	0.00554516	0.000108886	0.594562	0.650392	0.00253792	0.000788042	0.00348813	-0.00034175	0.385942	0.567862	-0.00028989	0.358365	0.560326	-0.00241258	0.000609001	0.00221516
YDR181C	0.000917056	0.123107	0.222321	0.000798082	0.087708	0.139344	-0.000480017	0.100336	0.146831	0.000415118	0.651919	0.73712	-0.0014454	0.00191484	0.0193061	0.00187274	2.10825e-09	4.56836e-08	0.00266791	0.0241382	0.0488376
YDR182W	0.00175725	0.0293743	0.0750917	0.00115076	0.075398	0.122997	-0.00058134	0.0909994	0.135447	0.00390654	0.000188859	0.00102444	0.000470186	0.41515	0.594286	0.000232291	0.641901	0.795454	-0.00103201	0.192166	0.27443
YDR183W	0.00069378	0.110102	0.203939	0.000493683	0.223691	0.301825	-0.001272	0.00118937	0.00351407	0.00181969	0.126899	0.207799	0.000980458	0.0343534	0.114014	0.000822697	0.196498	0.378837	-0.000151027	0.843751	0.880345
YDR184C	-0.00423758	6.53984e-05	0.00065266	-0.00450177	0.000173732	0.000863263	-0.00294051	1.01363e-06	8.7063e-06	-0.00424326	0.0558536	0.109198	-0.00183153	0.00883331	0.0486662	-0.00621768	1.50911e-06	1.90309e-05	-0.011412	2.18613e-12	3.45924e-11
YDR185C	0.0021281	0.00811264	0.0280108	0.000434967	0.230355	0.308914	-0.00152072	0.00653309	0.0146617	0.000901127	0.454976	0.564002	0.000415888	0.642083	0.780751	-0.000402729	0.344501	0.547395	0.00249815	0.0045885	0.0123151
YDR186C	0.000375127	0.546354	0.664746	-0.000320508	0.444029	0.531936	-0.0012372	0.00264921	0.00685736	0.00212098	0.101841	0.174694	-0.000129406	0.788313	0.877725	-0.00306745	0.000320884	0.00231232	-0.00707294	1.84281e-05	0.000109716
YDR187C	0.000895649	0.111946	0.206772	-0.000142173	0.691277	0.755846	-0.00255296	0.000665943	0.00215358	0.00112278	0.266758	0.374715	-0.000841611	0.257796	0.436445	3.02374e-05	0.957639	0.980095	0.00479959	0.000242184	0.00100438
YDR188W	0.00180123	0.0572205	0.123905	-0.000206711	0.0856296	0.136555	-0.00150154	0.0224829	0.0418408	0.00182494	0.0790698	0.143582	0.00113166	0.0927036	0.223549	-0.00106151	0.135078	0.290654	0.00613564	0.000147594	0.000652322
YDR189W	0.00200253	0.0275868	0.0714168	-0.00145775	0.0286188	0.0551681	-0.000232851	0.786068	0.824961	0.000535694	0.795655	0.854726	-0.00167256	0.00421142	0.0304907	-0.00101268	0.0489305	0.141171	0.0118395	5.9642e-05	0.000298361
YDR190C	0.00174591	0.0778231	0.157264	-0.00165349	0.0248494	0.0490032	1.27205e-05	0.942379	0.953361	0.000338034	0.798142	0.856441	-0.000803527	0.112692	0.253012	-0.000920834	0.14316	0.302855	-0.00857467	1.91166e-07	1.75399e-06
YDR191W	0.0036619	7.23233e-05	0.000703963	0.000667271	0.064611	0.107861	0.000238272	0.686014	0.734811	0.00408322	0.0087722	0.0250429	-0.0045414	0.00045254	0.00786704	-0.000427918	0.412928	0.612647	0.00290507	0.0425405	0.0786979
YDR192C	0.000239583	0.586257	0.698645	0.000531708	0.089741	0.142064	-0.000816483	0.0119775	0.024434	0.00104266	0.13706	0.221075	-0.000620242	0.0399813	0.126121	-0.00152766	0.000215612	0.00162408	-0.00319683	0.000830891	0.00287725
YDR193W	0.000232046	0.468678	0.59624	0.000833362	0.0247484	0.048873	-0.000548594	0.413372	0.478173	0.00117235	0.27285	0.381462	0.00126896	0.00579126	0.0375547	-0.000837258	0.218222	0.408063	-0.00299822	0.0168401	0.035909
YDR194C	0.00150365	0.00162828	0.00813176	0.00133217	0.000473968	0.00190574	0.00011157	0.43564	0.500313	0.00385889	1.66164e-06	1.66213e-05	0.000102441	0.682947	0.808531	-0.000833241	0.0101995	0.042845	-0.00306308	5.23185e-06	3.50647e-05
YDR195W	0.000902719	0.00127348	0.00669907	0.00173775	1.8279e-05	0.000142523	-0.000385173	0.195024	0.253939	0.00159484	0.0905316	0.160026	-0.00034654	0.608689	0.758121	-0.00154587	7.12334e-06	7.66382e-05	-0.00165836	0.155385	0.230237
YDR196C	0.00117994	0.00189669	0.00910887	0.00124657	0.000234534	0.00109462	4.94345e-05	0.816767	0.849991	0.00294624	6.13444e-05	0.000386208	-0.00049765	0.168554	0.330491	-0.000928285	0.0245583	0.0839622	-0.00229855	0.00892484	0.0211523
YDR197W	0.000465699	0.353755	0.485849	0.000420244	0.224295	0.302571	-0.00141564	0.000203766	0.000789191	0.000709947	0.435371	0.545642	-0.00128772	0.03245	0.110208	-0.000990728	0.0251764	0.0855053	-0.00185258	0.0362317	0.0688064
YDR198C	0.00108003	0.169901	0.283312	-0.00108215	0.00606136	0.015323	-0.000359459	0.755396	0.797295	-0.000415493	0.574707	0.671892	-0.000284478	0.650325	0.786472	-0.000461527	0.316794	0.519172	0.00403953	0.00966864	0.0226251
YDR199W	0.00207941	0.0168564	0.0492624	0.000744169	0.255668	0.336531	0.000221491	0.535484	0.596124	0.00421023	0.00250322	0.00896734	0.000460242	0.468565	0.641359	0.000613223	0.32941	0.53221	0.00121486	0.258565	0.347848
YDR200C	0.000944621	0.213558	0.335477	0.000180536	0.746551	0.802413	-0.00236398	7.05792e-05	0.000323561	0.00174812	0.0536125	0.105917	0.000725549	0.263412	0.441761	0.000109262	0.834236	0.913895	0.00136094	0.362985	0.457734
YDR201W	0.00227033	2.05749e-05	0.000265856	0.00143857	8.20755e-05	0.000480438	-0.000565242	0.060225	0.0957581	0.00349975	0.00032954	0.00165466	0.000992786	0.152115	0.309563	0.000163489	0.611178	0.774066	0.00349561	0.00541684	0.0140109
YDR202C	-0.00109334	0.0180233	0.0516273	0.00105194	0.00428739	0.0115541	-0.000323842	0.278058	0.342894	0.000314745	0.63378	0.723159	-0.00173804	0.00151317	0.0171177	-0.000841913	0.102919	0.24064	2.9149e-05	0.968398	0.975196
YDR203W	-0.000439232	0.363228	0.496096	-6.74242e-05	0.84483	0.881489	-0.00239993	1.42168e-05	8.50707e-05	-2.46325e-05	0.979396	0.985372	0.000323032	0.633293	0.775425	-0.00140569	0.0194822	0.0701951	-0.00217212	0.0018928	0.00578893
YDR204W	NA	NA	NA	-0.00227592	0.100425	0.155702	NA	NA	NA	0.00410609	0.209986	0.309416	0.00273207	0.0910679	0.221165	0.000949639	0.156668	0.322238	-0.00419187	0.00536505	0.0139195
YDR205W	-0.00530203	1.71475e-06	3.11285e-05	-0.00307896	0.00119241	0.00405089	-0.00619939	6.32736e-11	1.42378e-09	-0.00493591	0.000446647	0.00214725	-0.00201092	0.0205078	0.0818982	-0.000993363	0.0714663	0.185728	-0.00329419	0.00724052	0.0178465
YDR206W	0.000220965	0.698425	0.790453	-8.58943e-05	0.852121	0.887045	-0.00142792	0.00105745	0.00317825	0.00304347	0.0356189	0.0768195	0.000622206	0.391744	0.573421	0.000443349	0.35227	0.555178	0.00144201	0.328965	0.42364
YDR207C	0.000973807	0.0808657	0.162225	-0.00199186	2.5108e-05	0.000186202	-0.00289202	1.14375e-07	1.32697e-06	-0.000278775	0.74937	0.81762	-0.00016225	0.776514	0.869833	0.00270753	2.2264e-08	4.04167e-07	0.00116797	0.208914	0.29409
YDR208W	0.00153501	0.00486802	0.0189907	0.00287398	5.22189e-09	1.08432e-07	-0.000818333	0.0327488	0.0572562	0.00124689	0.142983	0.22903	-0.000426377	0.364911	0.549293	-0.000377082	0.301862	0.503158	-0.00101444	0.335374	0.430232
YDR209C	0.00231974	1.28058e-05	0.00018087	0.00188453	9.32084e-06	8.2838e-05	0.00173025	4.48631e-05	0.000224115	0.00188828	0.0146793	0.038152	-0.00100685	0.00597658	0.038109	0.000310735	0.365514	0.567073	0.000258278	0.680839	0.747434
YDR210W	7.39571e-05	0.909914	0.940425	0.00166931	0.000213866	0.00101741	-0.00125053	1.68656e-05	9.90383e-05	0.000311164	0.778285	0.840927	0.000696539	0.100978	0.235744	-5.99703e-05	0.91366	0.955803	-0.00397406	0.000410507	0.0015806
YDR211W	0.000835951	0.290837	0.419901	0.00066947	0.152467	0.220289	0.00012383	0.868522	0.891882	0.0014154	0.276337	0.385153	0.000873406	0.0929421	0.223897	-0.00137777	0.00690553	0.0312246	-0.000903619	0.57371	0.654815
YDR212W	0.000634746	0.118537	0.216246	0.000869336	0.000822613	0.00299665	-0.000734129	0.0178314	0.034351	0.00319974	7.10243e-05	0.000441051	-0.00199912	0.00697879	0.0421053	0.000804176	0.0222474	0.0780117	-0.00557	4.02637e-10	5.21402e-09
YDR213W	-0.000829561	0.147916	0.254764	0.00131601	2.65723e-05	0.000194864	6.0895e-05	0.880931	0.902588	0.00133057	0.364487	0.475641	-0.000503043	0.114895	0.25582	-0.00026437	0.507938	0.695252	0.0132231	7.30513e-13	1.18443e-11
YDR214W	-0.00150313	0.0617994	0.131321	-0.000274131	0.561593	0.64272	-0.000785762	0.159214	0.213851	-0.00366241	0.0418306	0.0866178	-0.000163531	0.721477	0.83239	0.00201601	0.00520089	0.0247269	0.0071454	1.06135e-06	8.30826e-06
YDR215C	-0.00109571	0.149296	0.25661	0.000271265	0.397214	0.486086	-0.000501974	0.347564	0.414443	0.000805432	0.53876	0.640752	-0.00220952	0.00140624	0.0163902	0.000611299	0.280176	0.4809	0.00767838	4.11983e-05	0.000217494
YDR216W	-0.000476746	0.42165	0.551209	0.000515782	0.203247	0.279141	-0.000843853	0.118177	0.168037	0.00161566	0.191352	0.288075	-0.000659671	0.382769	0.565442	-0.00088758	0.0443335	0.13161	-0.00270957	0.00422608	0.0114988
YDR217C	-0.000643745	0.318948	0.449218	-2.11527e-05	0.954535	0.963982	-0.00125353	0.0609305	0.0968018	0.00503258	0.362097	0.473253	-0.000350467	0.714815	0.828388	0.000342947	0.666069	0.81152	0.000468503	0.879754	0.907352
YDR218C	0.00137792	0.00190092	0.0091164	0.00154893	6.26549e-05	0.000388264	-0.000742658	0.0617905	0.0978528	0.00276448	3.69603e-05	0.000249693	0.000470528	0.163179	0.324042	-0.00024346	0.55528	0.731012	-0.00233208	0.012222	0.0276383
YDR219C	0.000811167	0.0372325	0.0896427	0.000745346	0.177066	0.248632	-0.000541549	0.392134	0.458264	-1.97318e-05	0.987919	0.990933	0.000697771	0.154156	0.312373	0.000772267	0.121528	0.269605	-0.00481962	1.94439e-05	0.000114725
YDR220C	0.00158367	0.0205898	0.0574414	0.000715057	0.0137354	0.0300837	-0.0013737	7.74049e-05	0.000348882	0.000133703	0.880106	0.917306	-0.00125639	0.187283	0.353106	-0.000576623	0.228604	0.420955	0.00276574	0.00461425	0.0123614
YDR221W	0.000771709	0.127451	0.228979	0.000602893	0.0988467	0.153698	-0.000921523	0.0143499	0.0284784	0.00340775	0.0411905	0.0857121	-0.00242135	0.0359646	0.117789	-0.00168995	0.00445556	0.0216926	0.00925732	0.00124349	0.00403012
YDR222W	0.000826785	0.097622	0.187209	0.00129468	0.000418324	0.0017192	0.000315812	0.231538	0.293288	0.00330686	0.0062609	0.0191681	-0.00187165	0.0334512	0.112532	-0.00167127	0.00441084	0.0215431	0.000397691	0.729436	0.786733
YDR223W	-0.00123357	0.0726765	0.14872	0.000707069	0.0911585	0.144014	-0.00119868	0.000698521	0.00224178	0.000853809	0.511091	0.615891	-0.00030661	0.620238	0.7663	-0.000177445	0.791707	0.889433	0.00101004	0.275704	0.366846
YDR224C	0.00201167	0.00305482	0.0132249	-0.00465251	2.5664e-05	0.000189613	-0.0014178	0.000717079	0.00228769	0.000845717	0.223048	0.323925	0.000369681	0.379953	0.562887	-0.000472517	0.230027	0.422437	-0.001752	0.0268061	0.0533597
YDR225W	0.00172748	0.00644188	0.0235327	0.000875559	0.00665524	0.0165556	-0.000472405	0.00621516	0.0140709	0.00181541	0.0619346	0.118695	0.000989707	0.0428938	0.132073	-0.000503552	0.339365	0.542173	0.000968686	0.424815	0.519863
YDR226W	0.000783624	0.181855	0.298122	0.000411105	0.143269	0.209453	0.000567355	0.104818	0.152336	-0.000321113	0.772224	0.836081	0.000294741	0.702579	0.821205	-0.00182819	0.000747916	0.00489126	0.00485556	0.0280899	0.0554268
YDR227W	0.0020085	0.00141967	0.00726782	0.00192791	0.00870414	0.0207205	0.00275704	1.13095e-07	1.31751e-06	0.00316553	0.0251438	0.0582164	-0.00166637	0.0238986	0.0905207	0.000357901	0.543191	0.723236	0.00120004	0.353176	0.447249
YDR228C	0.00213275	0.0257555	0.067954	-0.000982022	0.165062	0.234929	-0.00633201	9.22306e-10	1.76641e-08	-0.0036665	0.00168313	0.00652735	-0.00253696	2.28825e-06	0.000213362	-0.00427617	5.50787e-16	3.76616e-14	-0.00562561	1.15612e-07	1.10176e-06
YDR229W	0.000625486	0.0271266	0.0704434	0.00124656	0.00315219	0.009025	-0.000231064	0.0344525	0.0597742	0.00096213	0.145631	0.232178	-0.000142003	0.715479	0.828733	-0.00031398	0.273345	0.472257	0.000853137	0.388236	0.483396
YDR230W	0.000985751	0.0106108	0.034511	0.00108846	0.0064468	0.0161252	0.000568362	0.0069564	0.0154185	0.00343285	2.28061e-05	0.0001654	-0.000584145	0.043207	0.132616	-0.000952767	0.0180222	0.0661746	0.000818813	0.369056	0.46371
YDR231C	-0.000921547	0.0354501	0.0865842	0.000676755	0.00726425	0.0178455	-0.000398794	0.0804539	0.121834	0.000904287	0.327092	0.437552	-0.00200414	0.0147181	0.0662098	-0.000658205	0.363048	0.56519	0.00573861	2.54209e-06	1.82132e-05
YDR232W	0.0035492	7.855e-08	1.83015e-06	0.00198459	0.00124041	0.00418754	0.00126831	8.09322e-07	7.18076e-06	0.00540159	6.26027e-08	9.12519e-07	-0.00219765	0.00424389	0.0305818	-0.000413938	0.198666	0.381226	0.0027626	0.00527239	0.0137393
YDR233C	-0.00303319	0.000101189	0.000914251	-0.00158979	0.00106043	0.00369156	-0.00330293	1.80372e-11	4.33919e-10	-0.000799369	0.277815	0.386849	-0.00169509	0.00602063	0.0381575	0.00126345	0.00265257	0.0141332	-0.000885395	0.348555	0.443078
YDR234W	0.00171911	0.090679	0.176584	0.000332383	0.473868	0.559415	-0.00324252	1.83871e-05	0.000106472	0.00311555	9.13024e-05	0.000552626	-0.000309554	0.75866	0.857288	-0.000765643	0.302732	0.503789	0.00266081	0.143917	0.216497
YDR235W	0.00161473	0.000175893	0.00139536	0.000902536	0.0133117	0.0293294	0.00157676	8.1793e-07	7.22609e-06	0.00145459	0.0212472	0.0508456	-0.000367044	0.144559	0.298129	0.0010866	0.00166685	0.00955102	-0.00131345	0.0425584	0.0787065
YDR236C	0.00132173	0.0344595	0.0848653	0.00029706	0.214837	0.29174	-0.000885888	0.118362	0.168223	-0.000908271	0.380092	0.490918	-0.00119107	0.142592	0.294703	-2.40168e-06	0.997472	0.998608	-0.00435709	5.42504e-05	0.000275245
YDR237W	0.00383992	0.0159177	0.0472373	0.00181773	0.0188623	0.0391811	-0.00207335	0.029454	0.0524553	0.0029984	0.0636186	0.121254	0.000564136	0.547899	0.711344	-0.000387979	0.562651	0.736556	-0.00909106	0.190086	0.272314
YDR238C	-0.0109527	1.32674e-05	0.0001865	-0.0114203	1.36096e-11	3.50181e-10	-0.00280874	6.09605e-09	1.00212e-07	-0.0210994	2.63557e-15	6.72298e-14	-0.00383837	0.000389339	0.00723865	0.00894034	1.21704e-11	3.86064e-10	0.0044423	1.4696e-06	1.11358e-05
YDR239C	-0.000517383	0.284814	0.413729	3.31285e-05	0.94066	0.953224	-0.002188	2.43693e-08	3.45845e-07	-0.00041988	0.58922	0.683995	-0.000378233	0.207883	0.378048	0.000227562	0.433369	0.631231	-0.000625793	0.455134	0.548459
YDR240C	0.0023084	0.000243613	0.00176679	0.00150473	0.015662	0.0334492	0.00258573	1.07383e-06	9.11751e-06	0.00242311	0.00666796	0.0201126	-0.00368001	0.00185446	0.0190842	0.00149973	0.0453329	0.133867	0.00661492	1.06172e-12	1.71205e-11
YDR241W	0.00122199	0.0110154	0.0354097	0.000984951	0.0191993	0.0397695	0.00104306	0.000154111	0.000626393	0.00226484	0.00913937	0.0259009	-0.000705524	0.136433	0.286263	0.00141771	0.00187969	0.0105834	-0.000486568	0.600716	0.677537
YDR242W	-0.000173729	0.776663	0.848282	0.0012271	0.00113843	0.00388536	-0.00131686	1.75243e-06	1.40337e-05	-0.00146571	0.11815	0.196629	0.000763427	0.0551403	0.156664	-0.00036638	0.338318	0.541693	-0.00369619	3.50438e-05	0.000188536
YDR243C	0.000376639	0.432654	0.56092	0.000709671	0.0168802	0.0355259	-0.000140618	0.702164	0.749802	0.0014754	0.109503	0.185261	-0.00276798	0.000349876	0.00685712	0.000566707	0.244507	0.438176	0.00323771	0.00273818	0.00790466
YDR244W	0.000923372	0.217532	0.338873	0.00065608	0.0602536	0.101793	-0.000497336	0.184154	0.242183	0.00279504	0.0302455	0.0674682	-0.000361404	0.653406	0.787826	0.00130132	0.0311357	0.100847	0.00466523	0.00246361	0.00723916
YDR245W	-0.000365026	0.705816	0.796381	-0.000289746	0.206086	0.282253	-0.00189893	0.00926969	0.0196413	-0.00239302	0.0247783	0.0575503	-0.000621255	0.216658	0.389175	-0.00212946	0.00135605	0.00802417	-0.00706439	9.51769e-07	7.48617e-06
YDR246W	0.00163964	0.0220054	0.0602071	0.00193132	8.09374e-05	0.000476014	0.000674791	0.412374	0.477216	0.00180283	0.0763666	0.139962	0.00119165	0.00405876	0.0295944	0.000694635	0.129731	0.282308	0.000133951	0.870964	0.901428
YDR247W	0.00119495	0.0128902	0.0401062	0.00107522	0.00648906	0.0162103	-0.00241169	2.29464e-06	1.79388e-05	-0.000428776	0.743144	0.812475	-0.00229822	0.00604158	0.0382509	0.000158279	0.719736	0.846316	0.00609709	2.87326e-06	2.03264e-05
YDR248C	-0.000198505	0.680411	0.7769	0.00067874	0.188203	0.261944	-0.00211966	0.000900044	0.00276699	0.00174839	0.0921866	0.162321	-0.000504618	0.236739	0.411436	0.00124347	0.033839	0.107676	0.00230219	0.0384193	0.0722712
YDR249C	-0.00101524	0.155765	0.264834	0.000321502	0.245192	0.324982	-0.00226074	4.01163e-06	2.88117e-05	-0.000497149	0.641115	0.728238	-0.00279157	9.22721e-05	0.00303659	0.000358447	0.369547	0.570689	0.0033993	0.000813844	0.00282482
YDR250C	0.00108186	0.039847	0.0943257	0.00147716	0.000527681	0.00206918	0.000807723	0.00144464	0.00414415	0.00363451	0.000290646	0.00148664	-0.00283079	0.000560416	0.0090758	0.000493814	0.291962	0.492947	0.00222445	0.014022	0.0308829
YDR251W	-0.00236043	0.00104862	0.00572483	-0.000634659	0.0556774	0.0955873	-0.00416598	1.86721e-09	3.36896e-08	-0.00341832	0.000300701	0.00153146	-0.0013584	0.0150549	0.0669906	-0.00096711	0.0201335	0.0716195	-0.00255959	0.0189642	0.0396712
YDR252W	-0.000517499	0.459653	0.587648	3.35994e-05	0.884022	0.91096	-0.00163879	0.00335264	0.00841431	-0.000799439	0.534726	0.637234	-0.00174692	0.0084129	0.0471092	0.000151145	0.754823	0.867933	0.00608305	0.0010028	0.00337961
YDR253C	-0.00254881	0.00188695	0.009099	-0.0014108	0.0010878	0.00375369	-0.0034879	2.28098e-05	0.000127709	-0.00305269	0.0161315	0.0411026	-0.00270186	0.00444631	0.0315965	0.00113345	0.122383	0.270818	0.00207758	0.100668	0.161451
YDR254W	0.000206848	0.769104	0.842258	-0.00444756	7.91851e-08	1.27689e-06	-0.00590417	1.12298e-06	9.46692e-06	-0.0154655	1.8884e-13	4.65648e-12	-0.00263427	3.71468e-06	0.000304802	-0.00532859	1.57892e-11	4.9074e-10	-0.00956369	3.34909e-16	6.49833e-15
YDR255C	0.00237531	0.00885106	0.0299958	0.00155588	0.104404	0.160776	-8.54401e-05	0.924236	0.937903	0.00333841	0.0334653	0.072678	0.000685638	0.487087	0.658943	0.0020743	0.00188611	0.0106001	-0.00904737	0.0442291	0.0811118
YDR256C	-0.000443607	0.510779	0.634254	0.000122818	0.689543	0.754152	-0.00378509	2.2841e-07	2.37146e-06	-0.00136224	0.174091	0.267463	0.000166318	0.796602	0.883214	-0.000545369	0.118602	0.265409	0.00536671	0.0148256	0.0323399
YDR257C	-0.0022893	0.00597917	0.0222126	-0.00317124	1.07399e-05	9.2248e-05	-0.00208914	1.4771e-05	8.79427e-05	-0.0117973	2.97269e-12	7.03694e-11	-0.00468757	3.42879e-07	6.02879e-05	-0.0107671	4.37541e-19	6.41101e-17	-0.00863316	1.31385e-13	2.22154e-12
YDR258C	0.00048212	0.319126	0.449342	0.000434716	0.18962	0.263668	-0.0028468	6.54868e-06	4.40399e-05	-0.000237184	0.803212	0.860034	-0.000179685	0.781894	0.873439	-0.00060818	0.158091	0.324297	-0.00153277	0.033004	0.0635799
YDR259C	0.000323469	0.431192	0.559698	0.0011195	0.000135404	0.000707256	-0.00116405	3.41596e-05	0.000177955	2.03209e-05	0.980262	0.985759	-0.000301561	0.348397	0.532679	-0.00191523	8.90759e-07	1.15893e-05	-0.00459205	6.06191e-07	5.05273e-06
YDR260C	0.00126573	0.144757	0.250635	0.000953174	0.00241138	0.00719283	-0.00075546	0.00478925	0.0112919	0.000538598	0.702626	0.778689	0.00115792	0.0266101	0.0967842	0.000207128	0.637722	0.791983	-0.00310426	0.00128327	0.00413638
YDR261C	-3.7745e-05	0.945566	0.964305	0.000693753	0.099151	0.154009	-0.00149134	0.00267623	0.00692217	0.000571182	0.447238	0.556508	-0.000586056	0.29412	0.475443	0.000850758	0.305004	0.506088	-0.0023982	0.00236937	0.00699347
YDR262W	-0.00348766	1.48152e-05	0.000203978	-0.00394088	5.70842e-06	5.45758e-05	-0.00641913	5.68473e-10	1.11768e-08	-0.00695451	3.52313e-09	6.47512e-08	-0.000970851	0.134386	0.283224	0.000635144	0.210805	0.398417	0.00307542	0.0185658	0.0390587
YDR263C	-0.00136213	0.124009	0.223541	-0.00100129	0.0144698	0.0313327	-0.00435953	3.80779e-06	2.74811e-05	-0.00111459	0.372064	0.483397	-0.000413486	0.384634	0.56715	7.31406e-05	0.899616	0.948517	0.0024781	0.0745259	0.125511
YDR264C	-0.00898073	2.96747e-09	7.5696e-08	-0.00590362	3.63934e-10	8.71969e-09	-0.00257878	3.34949e-05	0.000176041	-0.0043037	1.19793e-05	9.38985e-05	-0.00318282	1.17488e-06	0.000139042	-0.00989387	1.68165e-11	5.17443e-10	-0.0180796	6.81352e-22	1.72318e-20
YDR265W	0.00316366	0.00185479	0.00901942	0.00235215	0.000948054	0.00336568	-0.00119542	0.104481	0.15192	0.00247457	0.254619	0.36083	-0.00313416	0.00693273	0.0420335	0.000119835	0.809777	0.8992	0.0143988	0.00105336	0.00353049
YDR266C	-0.000208614	0.719432	0.806363	0.000702517	0.0240457	0.0477045	-0.000979575	6.48727e-05	0.000301584	0.00209488	0.0199648	0.0484503	0.000218435	0.741314	0.843964	0.000536789	0.297214	0.498108	-0.0006483	0.448075	0.541607
YDR267C	0.00113336	0.253301	0.380118	-2.62462e-05	0.9689	0.974686	-0.00151332	0.191684	0.250361	0.000909681	0.506666	0.611804	-0.00218442	0.0214278	0.08426	0.000118566	0.817161	0.904136	0.00396225	0.00789942	0.0191657
YDR268W	-9.65905e-06	0.974407	0.98271	0.00105768	0.00558635	0.014287	-0.00117431	0.000254608	0.000950644	-0.000386767	0.655973	0.740708	-0.000345615	0.525737	0.693099	2.19259e-05	0.963395	0.982847	0.000889748	0.50292	0.593239
YDR269C	0.00234006	0.000449375	0.00290011	0.00109301	0.00761798	0.0185451	-0.00174211	0.00127214	0.00372148	-0.00194336	0.164128	0.25534	-0.000330306	0.713208	0.827934	-0.00155681	0.0477179	0.138648	-0.00380273	0.00540303	0.0139874
YDR270W	-0.00146037	0.0912308	0.177477	8.75864e-05	0.814117	0.856675	-0.00174577	0.00304683	0.00776535	-0.00223111	0.029746	0.0665546	0.000392841	0.428468	0.604946	0.000346029	0.566983	0.739868	0.0030273	0.0106153	0.0244822
YDR271C	0.00205656	0.00035196	0.00238864	0.000787947	0.0651993	0.108629	-0.00239407	0.00718348	0.0158213	-0.00218156	0.200983	0.299748	-0.00097416	0.267512	0.446422	-0.00288501	0.00861539	0.03739	0.00111144	0.302233	0.395274
YDR272W	0.00108671	0.0401799	0.0949361	0.000675863	0.151129	0.21885	-0.000804454	0.0580749	0.0928884	0.00544322	0.00275777	0.00972615	-0.000693019	0.275687	0.45558	-0.000217756	0.661709	0.808771	0.000539271	0.559911	0.643533
YDR273W	0.00138059	0.0187338	0.0531734	0.000212878	0.58913	0.667267	-0.00186489	3.97982e-05	0.000201995	0.000835815	0.231804	0.3341	0.00420086	0.00292459	0.0244313	-0.00104856	0.14143	0.300851	0.00104257	0.332894	0.427439
YDR274C	0.00268799	0.00215559	0.0100605	0.00122646	0.0454072	0.0804792	0.000404627	0.496515	0.559819	0.00370046	0.0057198	0.0177596	0.0020556	0.00782183	0.0450286	-0.000134848	0.804554	0.896149	0.0111593	3.48506e-07	3.01971e-06
YDR275W	-0.000418511	0.435123	0.563347	0.000299453	0.290487	0.374205	-0.00189487	0.0002065	0.000796655	0.000746165	0.357195	0.469021	-0.00159578	0.142049	0.293936	0.000554006	0.330116	0.532957	0.00503246	2.43564e-05	0.000137803
YDR276C	-0.000346401	0.640488	0.743579	-0.000244336	0.332563	0.418479	-0.00213769	2.54652e-05	0.00013954	-0.00141599	0.140291	0.225671	-0.00134264	0.0119956	0.0585882	0.00115531	0.0167383	0.0627328	0.0062185	8.08736e-09	9.09905e-08
YDR277C	0.00295469	6.58897e-05	0.000654908	0.000455716	0.101554	0.157188	-0.00185321	0.000554728	0.00184021	-0.00140119	0.0908096	0.160325	-0.00213402	0.000359161	0.00695057	-0.000880318	0.136862	0.293057	0.00199714	0.110402	0.173812
YDR278C	-0.000906965	0.0648354	0.136111	0.000281829	0.317282	0.402675	-0.00217588	0.000354025	0.0012552	0.00129267	0.331867	0.442566	5.77027e-05	0.945106	0.972118	-0.00141949	0.000693042	0.00458108	0.00383538	0.0115524	0.0262951
YDR279W	0.0013552	0.0628368	0.133	0.000663156	0.0124904	0.0278828	9.84633e-06	0.949885	0.959778	0.00273669	0.0038453	0.0128568	0.0014757	0.0249435	0.0930882	-0.00048492	0.434908	0.632725	-0.000695045	0.446971	0.540825
YDR281C	-0.00189279	0.038503	0.0917684	-0.000358946	0.500021	0.583884	-0.00229228	0.00158925	0.0044872	-0.00130679	0.309923	0.420863	-0.000386188	0.532873	0.698466	0.00134885	0.0157258	0.0602594	0.0011176	0.426468	0.521454
YDR282C	0.00329753	0.00271821	0.0120678	0.00193544	0.0152761	0.0327312	-0.00255599	0.0293575	0.0523148	0.00287917	0.400677	0.510815	0.0016033	0.0221208	0.0858775	-0.000143131	0.784367	0.885797	0.00232239	0.245351	0.333888
YDR283C	-0.000607804	0.423424	0.552674	0.000474665	0.376563	0.464767	-0.00121787	0.0318866	0.0559954	0.00176308	0.259803	0.366949	0.000129686	0.903488	0.948818	0.000754019	0.254245	0.45064	-0.00364077	0.366373	0.460828
YDR284C	0.000135833	0.78055	0.850386	0.00104378	0.0153894	0.0329384	-0.000783254	0.0845257	0.127057	0.000925492	0.335653	0.446381	0.00203892	7.23948e-06	0.000472545	-3.44339e-05	0.91749	0.957638	-0.00113321	0.300552	0.393695
YDR285W	-0.00149648	0.0644273	0.135431	-0.000485973	0.330203	0.416368	-0.00123594	0.154531	0.208507	-0.000737899	0.483179	0.589957	0.00405765	5.49162e-06	0.000407174	-0.000307174	0.573722	0.745185	0.00241483	0.0787533	0.131296
YDR286C	0.000561525	0.506551	0.629916	0.000857521	0.069306	0.114344	-0.00159314	0.00355376	0.00882919	0.000388904	0.749666	0.817793	-0.00012988	0.839502	0.908439	0.00137237	0.0252075	0.0855319	0.00410486	0.0284402	0.0559911
YDR287W	0.000588962	0.131712	0.234549	0.000879056	0.0828177	0.132808	-0.000915656	0.116578	0.166605	0.00225225	0.0316356	0.0697019	-0.000566654	0.457205	0.631569	0.000534856	0.503042	0.690855	0.0020307	0.0457398	0.08352
YDR288W	-0.000507554	0.255274	0.381976	0.000316412	0.42879	0.517451	-0.000633011	0.0667956	0.10452	-0.000502744	0.56397	0.66237	-0.00186912	0.00145905	0.0167965	0.00246236	1.13162e-11	3.62707e-10	0.003478	0.00117998	0.0038645
YDR289C	0.000211141	0.691106	0.784099	-0.000749895	0.126694	0.189193	-0.000238923	0.231717	0.29345	-0.00336125	0.00282213	0.00991676	0.000828958	0.060353	0.167482	0.000388453	0.447045	0.644138	0.00268967	0.0233376	0.0474939
YDR290W	0.00290303	0.00126334	0.00665755	0.00111327	0.0102216	0.0237314	-0.00310314	0.00163574	0.00459871	-0.000663455	0.682495	0.762077	-0.00373357	0.000443392	0.00785173	-0.000682653	0.56806	0.740644	0.00108403	0.309693	0.403514
YDR291W	-0.000223328	0.681783	0.777267	0.000557133	0.148868	0.21609	-0.00147556	1.2077e-05	7.44496e-05	0.000294811	0.769095	0.833762	-0.00213311	0.00780775	0.0449934	-0.000127024	0.796488	0.891036	0.00516546	0.000378291	0.00146994
YDR292C	-0.00124928	0.0828046	0.164774	-0.000370327	0.418129	0.507275	-0.000839221	0.210207	0.270084	-6.26286e-06	0.995833	0.997144	-0.00122954	0.0235645	0.0896907	5.73441e-06	0.991277	0.995483	0.0107783	2.94672e-07	2.61058e-06
YDR293C	0.000304449	0.501137	0.625681	0.00350817	6.40803e-05	0.000395029	0.00375207	0.0951256	0.140598	0.00639014	0.0648478	0.123121	-0.00338506	0.00617676	0.0389066	0.00422525	1.75593e-05	0.000175137	0.00210982	0.683933	0.749818
YDR294C	-0.000908689	0.0443299	0.102398	5.69483e-05	0.843598	0.881118	-0.00102147	0.0114446	0.0234876	-4.66253e-05	0.945908	0.963823	-0.00180639	0.0263868	0.0965722	-0.000851626	0.0384756	0.118449	0.000795668	0.538774	0.624717
YDR295C	0.00229123	5.1318e-05	0.000538475	-0.000457312	0.373047	0.461282	0.00349215	2.07851e-05	0.00011726	0.00122509	0.111532	0.187834	-0.00188473	0.034661	0.114433	-0.00355669	9.81467e-06	0.000102199	-0.00486478	0.000514913	0.0019129
YDR296W	-0.0010884	0.0643018	0.135326	0.000217547	0.564002	0.644517	-0.00222943	1.61877e-05	9.56358e-05	0.000313413	0.691495	0.770092	-0.00202514	0.00507515	0.0341339	0.000698782	0.204046	0.388641	0.00318799	0.0119729	0.027127
YDR297W	0.000606996	0.157123	0.266594	0.00184743	1.33359e-07	2.02363e-06	-0.000315554	0.453939	0.519213	0.00457327	0.000357573	0.00176785	-0.00101703	0.104557	0.241576	0.00239482	6.98478e-08	1.13715e-06	0.00343866	0.0781183	0.13041
YDR298C	-0.00157019	0.0260036	0.0684257	-0.00022816	0.450335	0.537641	-0.00162409	0.00170998	0.00478698	0.000141738	0.863163	0.906352	-0.00109776	0.134668	0.283525	0.000309651	0.468949	0.662198	0.00301997	0.00182931	0.00562676
YDR299W	-0.000706767	0.107429	0.200688	0.000619615	0.0243167	0.0481775	-0.000567674	0.0458518	0.0757014	0.000341334	0.623302	0.71362	-0.00111995	0.0791204	0.200453	0.000710574	0.190452	0.370779	-0.000741381	0.318756	0.412869
YDR300C	-0.00962729	0.0339155	0.0838396	-0.01129	1.43057e-07	2.14455e-06	-0.000250091	0.681714	0.731132	-0.0141561	5.65408e-05	0.000360181	0.000195075	0.759639	0.85764	-0.0018188	0.00614863	0.0283012	-0.0338508	2.48575e-16	4.87109e-15
YDR301W	0.000768586	0.305212	0.435237	0.00187597	0.000308611	0.00134838	0.00176968	0.0136006	0.0271644	0.00207593	0.0370432	0.0790657	4.08006e-05	0.94651	0.972912	0.000161342	0.744778	0.862183	-0.00135647	0.339576	0.434792
YDR302W	-0.00561719	0.000423562	0.00277579	-0.00214381	0.00537165	0.0138215	-0.0013431	0.0146816	0.0290296	-0.00207817	0.0789059	0.143417	-0.000269647	0.570776	0.727991	-0.000884509	0.100292	0.236022	-0.00521017	0.000362968	0.00142538
YDR303C	0.00201228	0.123647	0.223024	0.000782171	0.16947	0.239876	0.00141283	0.0499753	0.081426	0.00419528	0.00166391	0.00646131	-0.000938708	0.153124	0.310794	0.00163878	0.015579	0.0597712	0.000927931	0.266836	0.35727
YDR304C	3.39722e-05	0.953531	0.969466	0.00128404	0.000859876	0.00309723	-0.00150239	0.00051342	0.00171856	-7.75237e-05	0.942655	0.961833	-0.000446954	0.362315	0.546916	-0.00055283	0.281914	0.481649	0.00393037	0.0707705	0.120351
YDR305C	0.000413943	0.36449	0.497017	0.000136511	0.706779	0.76874	-0.00122855	0.00514632	0.0120115	0.000633612	0.507598	0.612461	0.00046966	0.337845	0.520424	0.000165165	0.693951	0.827471	-0.000226074	0.793269	0.840868
YDR306C	-0.000254608	0.648385	0.750468	0.000609053	0.0116086	0.0262514	-0.000882369	0.00857676	0.0183173	0.00120181	0.280006	0.389082	-0.00126352	0.0241455	0.0909373	0.00103668	0.0181177	0.0663667	-0.00217105	0.0218536	0.0449529
YDR307W	-0.00102789	0.0220227	0.0602266	0.000831613	0.000752632	0.00278728	-0.00111123	0.00194801	0.00531994	0.000758202	0.301002	0.41035	-0.00113938	0.00277205	0.0237593	2.57547e-05	0.950053	0.976391	0.00190762	0.039083	0.0732637
YDR308C	0.000234461	0.527972	0.648917	0.00133392	0.0149198	0.0321541	0.000364024	0.172152	0.228686	0.00221073	0.0248301	0.057637	0.000521584	0.413794	0.593064	8.29573e-05	0.879379	0.938391	0.00212324	0.0420947	0.0779952
YDR309C	-0.00133533	0.119304	0.217177	-0.000262914	0.663422	0.733171	-0.000433659	0.535123	0.595834	0.00234144	0.0760092	0.139408	0.000184853	0.785165	0.875822	0.000491965	0.361955	0.56406	0.00345338	0.0389988	0.0731291
YDR310C	-0.000741667	0.26382	0.391594	-0.00020975	0.427002	0.515819	-0.000690539	0.00448086	0.0106926	-0.00470488	1.11907e-05	8.87757e-05	8.56246e-05	0.873439	0.930438	0.000309218	0.337422	0.541036	0.000294774	0.809131	0.851641
YDR311W	0.000345024	0.681344	0.777066	0.00138106	0.00506717	0.0132104	-0.000353585	0.514634	0.57671	-0.00151963	0.110155	0.186043	-0.00270662	0.00589292	0.0377648	0.00115115	0.0162149	0.0615585	0.000558469	0.732732	0.789712
YDR312W	-0.000499704	0.27448	0.402671	0.00161381	1.19357e-06	1.42124e-05	7.52397e-05	0.760975	0.802182	8.45251e-05	0.920755	0.945814	-0.000126212	0.72292	0.832908	0.00181663	2.61755e-07	3.81715e-06	0.000661996	0.421409	0.516442
YDR313C	-0.00208644	0.052621	0.116415	9.37238e-05	0.76723	0.820023	-0.00265222	0.00201414	0.00544527	-0.00170239	0.199657	0.298075	-0.00113826	0.126322	0.271622	0.00131986	0.0435227	0.130082	0.00395068	0.00218335	0.00653899
YDR314C	0.000152734	0.790422	0.85814	-0.000127058	0.675067	0.742022	-0.00202093	0.00236033	0.00624148	-0.000199849	0.766085	0.83141	-0.00233788	0.0135858	0.0632905	-0.000446908	0.492355	0.68255	-0.000268841	0.819061	0.860319
YDR316W	-0.00042272	0.569193	0.684644	0.00109354	0.00823245	0.0197806	-0.00163049	0.0916045	0.136244	0.00212799	0.172478	0.265538	-0.00230818	0.0398346	0.125907	0.00189892	0.019503	0.0702052	0.00144231	0.379303	0.474569
YDR317W	-0.00147961	0.139853	0.244546	0.000409301	0.0737441	0.120657	-0.00127156	0.0356357	0.0613951	-0.00112969	0.443042	0.552449	0.000849826	0.0606784	0.167978	0.000797909	0.072889	0.188154	0.00170885	0.121006	0.186877
YDR318W	0.000590749	0.159959	0.27031	0.00159245	0.0069359	0.0171887	-0.000760138	0.038458	0.0650641	0.001428	0.146393	0.233041	0.00183891	5.67815e-05	0.00217039	0.000333355	0.458295	0.653009	0.00502393	0.00219433	0.00656524
YDR319C	0.00115474	0.22795	0.351396	-0.000152491	0.791184	0.837665	-0.00243439	0.00108317	0.0032424	-0.00328472	0.277983	0.386992	0.001203	0.100644	0.235411	0.000328648	0.438558	0.636345	0.0102896	8.77638e-09	9.83686e-08
YDR320C	-0.00149217	0.006003	0.0222717	-1.66256e-05	0.956551	0.965359	-0.00203149	1.99812e-05	0.0001137	-0.00220236	0.0154152	0.0396468	-0.000924405	0.185235	0.350749	0.000797726	0.0465812	0.136181	0.00110004	0.157432	0.232571
YDR321W	-0.00113078	0.0459289	0.105189	0.000378059	0.159586	0.228509	-0.00174804	5.31518e-05	0.000255526	-0.00228507	0.0191551	0.0469205	0.000716448	0.0585809	0.163569	0.000440848	0.145427	0.306492	0.00146543	0.140565	0.212482
YDR322W	0.00094377	0.246154	0.372472	0.000378204	0.207407	0.283652	-0.0017349	0.000175228	0.000697378	0.00126498	0.221415	0.322137	-0.00453178	0.000238389	0.00555699	0.00384186	3.58985e-14	1.78161e-12	0.00505291	1.7331e-05	0.000104021
YDR323C	-0.000391449	0.378477	0.510095	0.00081381	0.0394939	0.0719154	-0.00194763	0.00255661	0.00666013	0.00066294	0.575258	0.672005	-0.00126389	0.120806	0.263943	0.00126106	0.00155286	0.00898995	0.00266481	0.147401	0.221064
YDR324C	0.00179285	0.0020034	0.00946974	0.00154251	0.00120856	0.00409169	0.00276616	2.90111e-08	4.06842e-07	0.00283182	0.0002578	0.00133713	-0.00237633	0.000463865	0.0079677	-0.000513337	0.234219	0.427203	-0.00684327	3.39503e-11	4.86483e-10
YDR325W	0.00315035	4.30566e-05	0.000470996	0.00108067	0.00240176	0.00717201	4.73087e-05	0.91704	0.932482	0.00394322	0.00949527	0.0267713	-0.00172865	0.043849	0.133786	0.000176492	0.681091	0.8196	0.0120425	8.6149e-08	8.34418e-07
YDR326C	0.000216217	0.575992	0.689857	0.000889744	0.00240477	0.00717671	-0.00110492	6.35556e-06	4.28874e-05	0.00118373	0.127474	0.208569	0.000302561	0.375792	0.558923	-0.000738079	0.0085213	0.0370863	-0.00340863	9.62778e-05	0.000455453
YDR327W	-0.000330089	0.350838	0.482514	0.00119522	0.0008719	0.00313291	-0.00235935	1.07577e-07	1.26568e-06	0.00128121	0.0638568	0.121552	-0.00129523	0.113547	0.254419	-0.0019336	0.000391566	0.00276977	-0.000198676	0.844822	0.881152
YDR328C	0.00271366	0.0105318	0.0343024	0.00213745	0.000349007	0.00148485	-0.000486672	0.207457	0.267188	0.00379903	0.00261034	0.00930601	0.000439127	0.540863	0.704521	-0.000400603	0.457378	0.652155	-0.00182637	0.0895498	0.146316
YDR329C	-5.33255e-05	0.901399	0.934864	0.00154113	5.66747e-05	0.000360646	0.000141547	0.587488	0.644081	0.000934115	0.304102	0.414004	-0.00128989	0.0514266	0.149158	0.00193317	3.22997e-06	3.77177e-05	0.00557624	6.28432e-05	0.00031174
YDR330W	-0.000670202	0.0622783	0.132149	0.000813876	0.00423625	0.0114528	-0.00184734	5.67823e-07	5.2588e-06	-0.000171821	0.812723	0.867393	-0.00132506	0.0268302	0.0970684	-0.00103838	0.00735067	0.0328989	-0.00151582	0.0334242	0.0641805
YDR331W	-0.00072045	0.145678	0.251749	0.000723037	0.0347348	0.0646823	0.000294995	0.484885	0.548251	0.000394126	0.670659	0.752557	-0.00133322	0.102567	0.238328	0.00383885	1.28452e-08	2.41003e-07	0.00583244	5.27709e-06	3.53278e-05
YDR332W	-0.000817911	0.0853544	0.16832	0.000547916	0.0469995	0.0828054	-0.00196118	5.73048e-05	0.000272612	-0.00126768	0.205036	0.30434	-0.00188073	0.0238563	0.0905207	-0.000622759	0.142218	0.301276	0.00286784	0.0280011	0.055306
YDR333C	-0.000963814	0.110007	0.203827	0.000599698	0.270058	0.352649	-0.00191873	0.00699681	0.0154851	-0.00285485	0.0531397	0.105248	0.00165974	0.211901	0.382977	0.00253749	0.000140891	0.00112457	0.003281	0.00692548	0.0172351
YDR334W	0.00232971	4.07604e-05	0.000450037	0.000357715	0.135837	0.20077	0.0013511	1.0696e-06	9.09468e-06	0.00236316	0.00149273	0.00596085	-0.000142313	0.819059	0.896725	-0.00145901	0.00290083	0.0151604	-0.00119545	0.223242	0.309982
YDR335W	-0.00597117	7.46511e-05	0.000723975	-0.00513872	5.27284e-05	0.000340662	-0.00833529	1.35721e-06	1.12493e-05	-0.0103909	3.08641e-08	4.7931e-07	-0.00378741	0.000141293	0.00411753	-0.00276791	0.00146147	0.00856558	-0.00175394	0.215133	0.301196
YDR336W	0.00114658	0.374998	0.507022	0.00093523	0.185193	0.258483	-0.00247384	0.0767687	0.117213	0.00239154	0.031772	0.0698464	-0.00176817	0.0541272	0.154858	0.00033999	0.571667	0.743614	-0.00495638	0.118856	0.184219
YDR337W	0.00419378	7.60645e-05	0.000729879	0.00224532	0.00221332	0.00672405	-0.00060367	0.502536	0.565724	0.00457117	0.114839	0.192308	-0.000734172	0.413215	0.593032	-0.00064837	0.208967	0.395443	0.0103898	0.0442215	0.0811118
YDR338C	0.00122174	0.0110626	0.0354865	0.00054644	0.255007	0.335811	-0.000296121	0.179002	0.236037	0.00346022	0.000595596	0.00273872	-0.00191512	0.0222964	0.0864056	-0.000175998	0.728688	0.852699	0.00190925	0.238862	0.326615
YDR339C	0.000350982	0.788588	0.856689	0.000167186	0.728505	0.786732	-0.00102192	0.22497	0.286317	0.00247191	0.105765	0.180172	-0.000281679	0.714912	0.828388	0.000934584	0.0959135	0.229013	0.00950929	5.88526e-05	0.000294662
YDR340W	-0.000209129	0.849099	0.899081	0.0005025	0.103091	0.159043	-0.000903842	0.133375	0.185503	-0.00606106	0.000167181	0.000925515	0.00260891	1.83836e-05	0.000912359	-0.0016944	0.00201067	0.0111776	0.00228446	0.0965855	0.156045
YDR341C	-0.00124968	0.193149	0.311714	-0.000412972	0.376276	0.464767	0.00260165	0.210156	0.270077	0.00181067	0.193952	0.291248	0.000471915	0.478382	0.65039	0.00124461	0.231677	0.424327	-0.000438721	0.824828	0.864942
YDR344C	-0.00190903	0.0517962	0.114934	0.00157163	0.00797337	0.0192913	-0.000823846	0.001226	0.00360267	0.00154771	0.19025	0.286561	0.00126188	0.0091378	0.0499858	0.001077	0.0247173	0.0841318	-0.00370658	0.00182586	0.00561905
YDR345C	0.000923817	0.167871	0.280835	0.000309922	0.239839	0.319174	-0.00117377	0.0107819	0.0223259	0.00252329	0.0685503	0.128665	0.000939499	0.0288036	0.101609	0.000846795	0.102261	0.239375	0.00580677	0.000890005	0.00304983
YDR346C	0.00282085	0.000231264	0.00171217	0.00311765	6.43605e-10	1.49955e-08	0.00137382	1.71359e-06	1.37973e-05	0.00546875	5.32994e-07	6.05424e-06	-0.000392389	0.403882	0.583585	-0.000416082	0.269551	0.469122	-7.63907e-05	0.948215	0.961112
YDR347W	0.00131927	0.00550627	0.0208466	0.00158431	3.39686e-05	0.000240175	-0.000629236	0.00666135	0.0148987	0.00195771	0.00638743	0.0194349	-0.000343385	0.451245	0.626213	0.0005333	0.153304	0.318011	-0.00264318	0.000740111	0.00261024
YDR348C	-0.000392683	0.498892	0.623685	-0.0039915	7.13237e-06	6.63669e-05	-0.00218209	0.000873208	0.00270416	-0.0051287	0.000460355	0.00220598	-0.000443695	0.53779	0.702666	-0.00197998	0.015037	0.0583465	-0.00090061	0.516016	0.604829
YDR349C	-0.00272284	0.0394281	0.0937004	-0.000145941	0.735603	0.792662	-0.00376424	2.94557e-05	0.000157755	0.00186726	0.181308	0.275901	-0.000169183	0.813172	0.893348	0.000660942	0.0840741	0.208263	0.00240057	0.00681212	0.0169958
YDR350C	-0.0015191	0.0225726	0.0614464	-0.00031555	0.329917	0.416123	-0.00220085	9.54266e-06	6.11185e-05	0.000499397	0.579894	0.676219	-0.00148026	0.0105326	0.0543773	-0.000965474	0.0195852	0.0703079	0.0030904	0.00430804	0.0116789
YDR351W	-0.000474103	0.38377	0.515702	0.000453092	0.0912163	0.144061	-0.00132328	0.00346367	0.00863072	-0.000442907	0.630012	0.719909	-0.00176445	0.000164204	0.00439354	-0.000111959	0.700454	0.831914	0.00463306	4.50006e-05	0.000234844
YDR352W	0.000241282	0.718521	0.805715	0.00072431	0.00114322	0.00389947	-0.00112431	0.00384513	0.00939534	0.000183958	0.83111	0.881137	-0.000581892	0.244949	0.421536	0.000112336	0.822978	0.906704	0.00174189	0.0651136	0.112509
YDR353W	-0.00149936	0.0929804	0.179953	7.02962e-05	0.832957	0.872776	0.000114005	0.856339	0.881206	0.00156762	0.110029	0.185982	-0.000137662	0.574294	0.730962	0.00128515	0.000987803	0.00619668	0.00722135	1.00376e-07	9.62768e-07
YDR354W	0.0012264	0.0633086	0.133664	-0.000815278	0.0698482	0.115175	-0.00173994	0.0341664	0.0593127	0.00388504	0.0333297	0.0724741	-0.00217116	0.00981977	0.0523664	0.0011402	0.0418277	0.12649	0.011865	0.000883501	0.00303457
YDR355C	0.000973823	0.192743	0.311266	0.000334189	0.321851	0.407688	-0.00163308	0.000757025	0.00238937	0.000532924	0.535997	0.638363	0.00123162	0.00960138	0.0516784	-0.00112361	0.0501397	0.143681	-0.0076215	6.66853e-09	7.60393e-08
YDR356W	-0.000299988	0.537247	0.657722	0.000767522	0.053195	0.0919685	-0.000311487	0.722198	0.768167	0.00276778	0.0380402	0.0807177	-0.000118616	0.786134	0.875865	0.000196439	0.732098	0.853929	0.000586219	0.566963	0.648907
YDR358W	0.00127951	0.0480198	0.108713	-0.000587869	0.357914	0.444986	-0.000446249	0.61711	0.671705	0.00131468	0.136046	0.219738	-0.000822747	0.223845	0.398284	0.000385741	0.487441	0.678515	0.0030106	0.00733643	0.0180453
YDR359C	0.000776209	0.119033	0.216951	0.00194136	4.08774e-08	7.19978e-07	-0.000903098	0.000474241	0.0016065	0.0016508	0.0081024	0.0234229	3.26577e-05	0.893553	0.944014	0.00204507	1.23156e-12	4.62137e-11	0.00394441	9.52061e-08	9.15026e-07
YDR360W	0.00413638	0.000110056	0.000976481	-0.000112454	0.791239	0.837665	0.00241509	0.000219713	0.00083942	-0.00241593	0.120577	0.199769	0.00023499	0.552562	0.714287	0.00300419	2.2008e-10	5.48329e-09	0.0055718	0.000131755	0.00059797
YDR361C	0.000928129	0.149379	0.25661	0.00120453	4.65745e-05	0.000307964	0.000312308	0.131606	0.18356	0.00304456	0.00169004	0.00654129	0.000296612	0.639811	0.778912	0.00146545	0.125468	0.275662	0.000159246	0.825806	0.865743
YDR362C	-0.00187194	0.00377606	0.015715	-0.000847657	0.0161127	0.0342511	-0.00280719	2.71746e-10	5.68265e-09	0.00206913	0.0407942	0.085187	0.000472804	0.147973	0.303745	-0.00056916	0.128072	0.279908	0.00036952	0.651971	0.722675
YDR363W	0.00197307	0.0287466	0.0737419	0.000468327	0.192206	0.266512	0.000370068	0.204289	0.263625	0.00636755	9.706e-05	0.000579618	-0.00121839	0.201855	0.370008	0.00123442	0.0171284	0.0637677	0.00348365	0.0327214	0.0630971
YDR363W-A	0.0038362	0.113151	0.208606	0.00160538	0.0151903	0.0325711	0.00122784	0.00652963	0.0146617	0.0039171	0.000804173	0.00354677	-0.00104646	0.16347	0.324409	0.00131088	0.0679168	0.179536	-0.00403008	0.000139486	0.000624414
YDR364C	NA	NA	NA	NA	NA	NA	NA	NA	NA	NA	NA	NA	0.00267243	0.00150764	0.0170897	-0.000256234	0.570682	0.742647	0.00211509	0.120456	0.186173
YDR365C	8.99645e-05	0.792122	0.859828	0.000911981	0.0118693	0.0267693	-9.17549e-05	0.80634	0.841609	0.00123584	0.182216	0.27707	-0.000786062	0.0106551	0.054663	0.000146542	0.583543	0.752019	-0.0021881	0.014869	0.0324226
YDR367W	0.00414394	0.00101997	0.00559945	0.00257783	7.39956e-06	6.83161e-05	0.0025351	0.262239	0.325967	0.00535021	5.09809e-05	0.000330817	-0.000348456	0.500085	0.669788	-0.0295867	5.26947e-19	7.37007e-17	-0.0381612	6.59737e-17	1.33253e-15
YDR368W	0.000283454	0.670987	0.770634	0.000848123	0.000811231	0.00296533	-0.000758802	0.00302792	0.00772048	0.00138496	0.174874	0.26836	-0.00196502	0.00037006	0.00707251	0.000133026	0.815337	0.902443	0.00750982	2.5542e-05	0.000143413
YDR369C	-0.0022158	0.00800712	0.0277599	-0.00100655	0.029963	0.057404	-0.00114149	0.120298	0.170398	-0.000104379	0.909405	0.937551	0.000637274	0.31866	0.501799	0.000583176	0.127736	0.279448	0.00135359	0.245912	0.334312
YDR370C	-3.6198e-05	0.945854	0.964432	0.000455852	0.150748	0.218444	-0.000425313	0.13628	0.188612	0.00105444	0.25962	0.366777	-0.000787499	0.203904	0.37296	0.000167132	0.62859	0.785553	0.0034868	0.0030231	0.00860875
YDR371W	-0.00180076	0.0487816	0.110103	-0.000593614	0.040968	0.0740891	-0.00221508	4.72701e-05	0.000233315	-0.00291872	0.00745562	0.0219405	-0.00136277	0.0104316	0.0542639	0.000112782	0.805313	0.896536	0.00561233	1.38642e-06	1.06005e-05
YDR372C	-0.000341315	0.551604	0.669756	0.000344634	0.209796	0.286274	-0.000815739	0.0308033	0.0544161	0.00150951	0.12153	0.20083	-0.00257529	0.000361256	0.00696098	-0.00132069	0.00458847	0.0222517	0.00628483	3.77197e-09	4.45559e-08
YDR373W	0.000672681	0.313333	0.443618	0.00152548	5.62982e-06	5.40865e-05	0.000742095	0.168695	0.2248	0.00405258	0.000612074	0.00280144	9.78198e-05	0.823996	0.899857	0.000398306	0.299133	0.5001	0.00183297	0.0137618	0.0304344
YDR374C	0.00183498	0.00135474	0.00701431	0.00126204	0.0235058	0.046964	0.000902837	0.0375145	0.0639064	0.00387651	0.000104383	0.000615002	0.000898934	0.0643908	0.175337	-0.000508513	0.319018	0.521011	-0.00232232	0.00528354	0.0137442
YDR375C	-0.000240542	0.740496	0.820801	-2.98376e-06	0.988465	0.990306	-0.00164474	0.00179889	0.00499804	-0.000398522	0.798641	0.856535	0.000695073	0.236107	0.410686	-0.000590031	0.382059	0.583106	-0.000651341	0.616361	0.6911
YDR376W	-0.00118637	0.122623	0.22165	-0.000661706	0.189887	0.263977	5.36507e-05	0.923669	0.937611	0.000424129	0.631966	0.721724	-0.00169415	0.011756	0.0579697	0.00181732	0.0109442	0.0454763	0.000117286	0.919787	0.939796
YDR377W	-0.00304669	0.00698741	0.0251224	-0.00413088	5.41874e-06	5.2657e-05	-0.00248052	0.00558127	0.0128621	-0.00330818	0.00246115	0.0088434	-0.000653478	0.358298	0.543764	-0.00512564	5.69071e-07	7.67997e-06	-0.00483915	0.000474793	0.00178402
YDR378C	-5.17885e-05	0.932916	0.955852	0.00229149	6.0376e-06	5.7537e-05	0.000334209	0.187747	0.24647	0.00106986	0.153473	0.242156	-0.000730789	0.0566033	0.159495	0.00104726	0.00266297	0.0141641	-0.000342717	0.667546	0.735531
YDR379W	0.00108519	0.107085	0.200391	0.000589269	0.0949534	0.14866	-0.000413104	0.270084	0.334385	-0.000148288	0.869417	0.909691	0.00165299	0.00169227	0.0181823	0.000435532	0.282214	0.481926	0.00138563	0.230641	0.318018
YDR380W	0.00228854	0.0524117	0.116039	0.00178071	0.00252055	0.00746203	-0.00212721	0.00607553	0.013797	0.00282268	0.00765133	0.0223829	0.000470003	0.521153	0.688679	-0.00104377	0.104838	0.243752	-0.0034586	0.0188376	0.0394762
YDR381W	0.00110225	0.505147	0.62909	0.00236747	0.00255155	0.00754248	-5.23747e-06	0.995101	0.995548	0.0041276	0.00054155	0.00253351	0.00100774	0.124376	0.268653	0.000311258	0.428827	0.627289	-0.000316888	0.752592	0.805542
YDR382W	0.000404006	0.504298	0.628721	-0.00104665	0.00225802	0.00683877	-0.00125715	0.133067	0.18526	-0.000184861	0.90388	0.933699	-0.00100262	0.0540252	0.154638	-0.00413278	5.45143e-07	7.37321e-06	-0.00704014	1.65849e-06	1.23926e-05
YDR383C	0.000145297	0.773092	0.845373	0.000968233	0.000740907	0.0027473	-0.000795544	0.000559703	0.00185149	0.00178542	0.0230754	0.0546022	-0.000324779	0.257565	0.436325	0.000219238	0.330989	0.53406	4.42521e-05	0.951314	0.963195
YDR384C	-0.00973376	0.163549	0.275123	-0.00334266	0.0451065	0.0799941	NA	NA	NA	NA	NA	NA	0.00131117	0.31622	0.499107	-0.000326157	0.493829	0.68378	-0.00255234	0.141943	0.214181
YDR385W	0.00303436	1.0438e-05	0.000155206	0.00343844	6.17122e-05	0.000383627	0.00215778	0.0126604	0.0255889	0.0052991	0.000980585	0.00420515	-5.28161e-05	0.932103	0.964873	-0.000620747	0.134323	0.289739	-0.00259877	0.0300482	0.0585722
YDR386W	-0.000249696	0.567588	0.683555	0.000825187	0.0793637	0.128386	-0.00115403	5.5439e-06	3.82387e-05	0.000901689	0.224148	0.325077	1.22116e-05	0.986663	0.993198	-0.000227973	0.540061	0.721087	0.00374515	0.00185097	0.00567861
YDR387C	0.00129554	0.00378921	0.0157476	0.000812647	0.0349303	0.064985	0.000520271	0.217409	0.277868	0.00284866	0.0152818	0.0394063	-0.000348014	0.584536	0.739412	0.00106676	0.0880083	0.215264	0.00435261	0.0162104	0.0348215
YDR388W	-0.00279448	0.000187865	0.00146095	-0.00565208	4.88287e-10	1.15127e-08	-0.00244913	6.08013e-05	0.0002858	-0.00251868	0.00556315	0.0173552	-0.00030456	0.636638	0.777355	-0.0012009	0.0881783	0.215508	0.00197265	0.134149	0.204612
YDR389W	-0.00124369	0.0951622	0.183443	-0.00449118	1.05631e-06	1.28362e-05	-0.00533597	6.14957e-10	1.19714e-08	-0.00218392	0.0153126	0.0394686	-0.000671046	0.077866	0.198609	-0.0022293	2.81816e-06	3.33519e-05	-0.0011648	0.0863112	0.142004
YDR390C	0.000369376	0.428317	0.557095	0.0014903	2.95982e-05	0.000213873	0.00171192	0.174577	0.231285	0.00316771	0.00503465	0.0159162	0.00111998	0.0500833	0.146142	0.0014976	0.0155192	0.0596535	-0.00117159	0.280143	0.371641
YDR391C	-0.000304615	0.717362	0.80511	0.000410894	0.224892	0.303308	-0.000870316	0.101712	0.148333	-0.000263958	0.830127	0.88057	-0.000610523	0.143014	0.295338	4.74004e-05	0.920703	0.959527	0.002926	0.0292608	0.0572827
YDR392W	-0.000964759	0.0695721	0.144112	-7.37887e-05	0.807432	0.851155	-0.0026908	0.00016378	0.000658907	-0.00150562	0.0895815	0.158583	5.78548e-06	0.99086	0.994415	-0.000497678	0.302005	0.503188	-0.000718121	0.426191	0.521223
YDR393W	2.80783e-05	0.942075	0.962237	0.000897911	0.00982189	0.0229565	-0.000831793	0.000342446	0.00121864	0.00133871	0.0928118	0.163038	-0.000879325	0.00777916	0.0449319	-5.02401e-05	0.844754	0.919783	-0.00204461	0.010183	0.0236511
YDR394W	0.00056639	0.731113	0.81406	0.00626887	0.000114294	0.000620542	0.00367895	0.159394	0.213996	0.0066233	6.59602e-05	0.000413071	-0.000923027	0.189128	0.355279	-0.00190836	0.00535365	0.0252269	-0.0125249	2.07089e-08	2.16529e-07
YDR395W	5.18744e-05	0.90306	0.935792	0.00162998	0.000254847	0.00116552	0.000355367	0.149206	0.202935	0.0020605	0.00809654	0.023419	0.000167449	0.538268	0.702843	-0.000880371	0.00654187	0.0298212	-0.00552353	2.23769e-08	2.32327e-07
YDR396W	0.00154775	0.00929076	0.0311164	0.00276492	1.63115e-06	1.85638e-05	0.000205543	0.410045	0.474975	0.00212883	0.0124522	0.0332997	0.000101849	0.83391	0.90477	0.000657741	0.0948569	0.22714	0.000436986	0.683625	0.749619
YDR397C	0.00029114	0.502641	0.627294	0.00218884	2.17484e-07	3.1392e-06	4.52704e-05	0.942407	0.953361	0.00143095	0.196412	0.294047	-0.000609726	0.144107	0.297296	0.00229708	1.10836e-05	0.000114061	0.00229492	0.181017	0.261537
YDR398W	0.00280963	0.000286219	0.00201395	0.000511138	0.370398	0.458456	0.00406969	0.0104271	0.0217358	-0.00212355	0.35541	0.466988	0.000352875	0.656667	0.788975	-0.00166834	0.0060279	0.0279125	-0.0121255	0.000181048	0.000779232
YDR399W	0.000163135	0.797998	0.863829	0.00229843	4.53452e-06	4.50256e-05	-7.79401e-05	0.846426	0.873501	0.00156332	0.15456	0.243332	-0.00126141	0.00514782	0.0344719	-9.06357e-05	0.761069	0.872344	0.00231322	0.177431	0.257173
YDR400W	0.00244925	0.000407265	0.00268995	0.000666138	0.108596	0.166322	0.000152254	0.236736	0.298913	0.00133578	0.217505	0.318377	-0.00172776	0.0436445	0.133295	0.000439649	0.51477	0.700861	-0.00319377	0.00772581	0.0188076
YDR401W	0.00101839	0.228892	0.352481	0.00412345	0.000369717	0.00155729	0.00172954	0.273988	0.338651	0.00516336	0.0278247	0.0630574	0.00102865	0.174268	0.33734	-0.000228046	0.728832	0.852706	-0.00342699	0.722808	0.781415
YDR402C	-0.00026625	0.73547	0.81722	0.000271202	0.411874	0.500919	-0.000972854	0.196911	0.255946	0.00187446	0.447982	0.557146	-0.000657039	0.333475	0.517058	-0.000725516	0.416146	0.616209	0.0179371	8.02345e-08	7.78406e-07
YDR403W	0.000446574	0.466339	0.594105	0.000859258	0.00511481	0.013317	7.34388e-05	0.852597	0.878493	0.00283818	0.00409373	0.0134593	-0.000840808	0.00854407	0.0474123	-0.000614031	0.0746648	0.191294	0.00127263	0.202097	0.287019
YDR404C	-0.000332394	0.718421	0.805715	-0.00888245	1.22052e-09	2.72567e-08	-0.0104042	4.83295e-09	8.1254e-08	-0.0174098	3.1569e-11	7.07671e-10	-0.00657561	2.52925e-07	4.64436e-05	-0.0140254	5.25825e-06	5.87283e-05	-0.0664615	4.34749e-13	7.14679e-12
YDR405W	0.000960239	0.278613	0.407019	0.00179673	2.19519e-05	0.000165703	-0.00084038	0.11989	0.169942	0.00195133	0.108479	0.18379	-2.40267e-05	0.957822	0.978168	-0.00106861	0.0083857	0.0366517	0.000179666	0.911982	0.933844
YDR406W	0.000137421	0.872528	0.913955	0.00154351	0.000844625	0.00305012	-0.000255255	0.679178	0.728807	0.00465535	0.000421231	0.00204835	-0.000830084	0.24374	0.420043	0.000841236	0.256925	0.454288	-0.00434349	0.0046054	0.0123449
YDR407C	0.00252728	1.2094e-05	0.000173719	0.00209667	2.67231e-06	2.85465e-05	0.00122068	0.000234399	0.00088562	0.000264508	0.76571	0.83131	-0.000570567	0.109286	0.248079	-0.00122992	0.000147024	0.00116897	-0.00231422	0.00354931	0.0099126
YDR408C	0.00266712	0.0087266	0.0296705	-8.8692e-05	0.806667	0.850803	-0.00148773	0.0625334	0.0987914	0.00444592	0.00741269	0.0218794	-0.000751407	0.359667	0.544902	-0.000718115	0.352404	0.555221	-0.00157992	0.516666	0.605352
YDR409W	0.00105679	0.0212777	0.0587149	-0.000228285	0.3245	0.410428	-0.00118385	0.0160705	0.0314813	0.006393	9.29606e-05	0.000559655	-0.0022177	0.00328743	0.0260707	-0.00259657	0.000899415	0.00567111	0.00571802	0.00215074	0.00646096
YDR410C	0.00466225	0.000163221	0.00131959	0.00278805	0.00318725	0.00911581	-0.00129003	0.301088	0.367011	0.00392127	0.0922574	0.162349	0.00140893	0.0483381	0.142944	-0.00114426	0.117996	0.264245	0.0094105	0.0059172	0.0151135
YDR411C	-0.000740191	0.340327	0.471235	0.000810354	0.232499	0.311296	-0.000998103	0.000612778	0.00200576	0.0017082	0.179327	0.273969	-0.000230841	0.672422	0.801551	0.000133942	0.824699	0.908068	-0.0039369	0.00777899	0.0189138
YDR412W	0.0021791	0.00504312	0.0194939	0.00210141	0.00405525	0.0110594	6.36409e-05	0.946993	0.957673	0.00289256	0.00745014	0.0219405	3.84477e-05	0.936177	0.966645	-6.74927e-05	0.884963	0.94005	-0.00438491	0.00318817	0.00901461
YDR413C	-0.000600864	0.138764	0.243314	0.00180284	9.20066e-06	8.225e-05	0.00101914	0.00307668	0.00783805	0.00290283	0.000962196	0.00413527	0.00177497	0.00301892	0.024706	-0.000158861	0.782126	0.885431	-0.000418077	0.655885	0.725926
YDR414C	-9.8295e-05	0.807374	0.870793	2.24731e-05	0.919352	0.936926	-0.000290834	0.189586	0.248389	3.65331e-05	0.962387	0.974073	0.000700216	0.0187869	0.0770764	-0.0006997	0.0126329	0.0508123	-0.00402535	8.66201e-07	6.92364e-06
YDR415C	0.000512755	0.564777	0.681139	3.1998e-05	0.888054	0.914159	-0.00265942	1.66155e-09	3.01926e-08	-0.00210114	0.044004	0.0902654	0.00140424	0.00538504	0.0356928	0.000638137	0.240156	0.433789	-0.00125383	0.350983	0.44497
YDR416W	0.000196016	0.667481	0.767914	0.00105168	0.000596254	0.00228358	0.000226951	0.343068	0.410157	0.00207253	0.019422	0.0474564	-0.000692404	0.0670722	0.180167	-0.000474159	0.346428	0.549337	-0.00184215	0.0294303	0.0575383
YDR417C	0.00151172	0.0490801	0.110608	-0.000959079	0.0259581	0.0508508	0.000105583	0.65621	0.707883	0.00190217	0.120778	0.19991	-0.00153652	0.0948819	0.226727	-0.00495024	8.31884e-05	0.000699373	-0.0378705	2.9702e-18	6.53444e-17
YDR419W	-0.000183503	0.607067	0.716662	0.00119123	0.000836134	0.00303387	-0.000992943	0.00484256	0.0113995	0.00148836	0.0487684	0.0980337	0.000307442	0.654772	0.788391	-0.000734351	0.119176	0.266018	-0.0020895	0.0344243	0.0658432
YDR420W	0.00210471	3.52291e-05	0.000400934	0.0022335	9.60656e-08	1.51201e-06	0.00111243	4.35394e-05	0.000218176	0.00558763	8.3409e-09	1.46473e-07	-0.000123605	0.592785	0.744642	-0.000326765	0.119694	0.266884	-0.00275372	0.000315491	0.00126069
YDR421W	0.000431249	0.30495	0.435237	0.000573	0.0907966	0.143586	-0.000501501	0.0624407	0.098724	0.00230588	0.0495911	0.0994511	0.000416264	0.542059	0.705698	-0.00050898	0.202399	0.386466	-0.00216417	0.0652705	0.112681
YDR422C	-0.000523455	0.403024	0.534859	-0.000651544	0.186487	0.259922	-0.00218026	0.000128068	0.000537478	-0.00144096	0.147551	0.234466	0.00138792	0.024249	0.0912155	-0.000840221	0.10194	0.238987	-0.00256198	0.0498695	0.0900328
YDR423C	0.00152208	0.0078852	0.0274659	0.000990115	0.0080204	0.0193813	7.64808e-05	0.75292	0.795249	0.00394857	1.00796e-06	1.05577e-05	-0.000126182	0.5912	0.74314	0.000123271	0.672601	0.813838	-0.00242537	0.00795362	0.019263
YDR424C	-0.00178258	0.00769636	0.0270148	-0.000603711	0.232873	0.311656	-0.00220303	0.00488422	0.0114793	0.000498799	0.619067	0.710145	-0.000960357	0.142611	0.294703	0.00221284	7.36853e-05	0.000629933	-0.000568693	0.747883	0.801807
YDR425W	0.00258032	2.57144e-05	0.000315721	0.0012672	0.000197622	0.000955349	-0.00228283	1.6137e-07	1.77226e-06	0.00519374	5.08856e-08	7.56636e-07	-0.000316409	0.512746	0.681327	0.00116095	0.00245791	0.0132801	-0.000933239	0.379948	0.475158
YDR426C	0.000120629	0.812585	0.874819	-0.00137931	0.000440046	0.00179476	-0.00482126	5.85814e-09	9.68394e-08	0.00238318	0.0512911	0.101996	-0.00116168	0.0272561	0.098205	0.00148021	0.00046012	0.00320677	0.00313181	0.015117	0.0328302
YDR427W	3.03754e-05	0.953976	0.969539	0.00444301	2.70728e-17	7.55738e-16	-0.00135498	0.0489035	0.0800281	0.00295254	0.000238574	0.00125534	-0.000551535	0.29453	0.475856	-0.000266025	0.635771	0.790891	-0.00441422	0.0004727	0.00177954
YDR428C	0.00216268	0.000323119	0.00222351	0.00101913	0.0318405	0.0602982	0.000676844	0.188619	0.247395	0.00393696	0.00127867	0.00526229	-0.000487354	0.336931	0.519927	0.000299831	0.534883	0.717139	0.00466391	0.000893788	0.00306102
YDR429C	-0.00157375	0.324249	0.45489	0.00177896	0.0463998	0.081895	-0.00164246	3.46496e-05	0.000180032	-0.0123302	7.24406e-10	1.44345e-08	-0.000832377	0.208968	0.379362	-0.000451832	0.342145	0.544635	-0.0125192	1.82891e-15	3.43602e-14
YDR430C	0.000562855	0.107262	0.200625	0.000892109	0.00159727	0.00514011	-0.00108483	7.1985e-05	0.000328963	0.00134236	0.0656585	0.124341	-0.000302489	0.354416	0.539604	-0.000188842	0.417303	0.617179	-0.00219862	0.018683	0.0392216
YDR431W	0.000681304	0.157975	0.267661	0.000544673	0.297027	0.38089	0.000797528	0.0194544	0.0369494	0.00291199	0.000403625	0.00197247	-6.81101e-05	0.905011	0.949429	-0.00181899	0.00130869	0.00783129	-0.00518795	7.13426e-07	5.83157e-06
YDR432W	-0.00170965	0.00363977	0.0153202	-0.00182593	0.00073564	0.00273291	-0.00260989	1.03631e-05	6.54521e-05	-0.00421337	0.0323015	0.0706604	-0.000535624	0.611043	0.759668	-0.00320563	4.20278e-08	7.30619e-07	-0.000825376	0.69921	0.762049
YDR434W	0.00112178	0.0722596	0.148226	8.50627e-05	0.803488	0.848206	-0.000691528	0.0511457	0.0831311	0.00368766	5.53711e-06	4.74908e-05	-0.000875358	0.108547	0.247133	0.00119151	0.0165036	0.0621182	0.000270368	0.773039	0.823975
YDR435C	-0.000648521	0.412607	0.543107	-0.000172923	0.634921	0.708287	-0.00154058	0.000122631	0.000518365	0.000111369	0.910237	0.937551	-0.00010571	0.866318	0.92502	0.000788277	0.194201	0.375468	-0.00221938	0.0537602	0.0959738
YDR436W	0.000117174	0.786175	0.854469	0.00185705	2.26289e-05	0.000170379	0.00114143	0.0011853	0.0035038	0.00430545	6.92637e-06	5.78958e-05	-0.000280193	0.620481	0.766366	-0.00379401	4.85395e-14	2.33369e-12	-0.00474398	5.39799e-05	0.00027468
YDR437W	0.00163536	0.0515065	0.114563	0.00541886	7.55927e-08	1.22564e-06	0.00134376	0.00735132	0.016125	0.00650688	4.74848e-06	4.18177e-05	-0.00173901	0.0178491	0.0744699	-0.00346116	3.31296e-06	3.84678e-05	-0.0109377	2.03451e-14	3.60486e-13
YDR438W	-0.00271495	0.0164199	0.0483206	-0.00210277	0.00236531	0.00710089	0.00026024	0.842653	0.870605	-0.000105499	0.946603	0.964335	-0.00188139	0.011696	0.0577204	0.00147945	0.123541	0.272693	0.00649878	0.00843372	0.020166
YDR439W	-0.000934453	0.194658	0.31321	-0.00212406	0.00352767	0.00988951	-0.00429877	7.92001e-07	7.06986e-06	-0.00207204	0.112401	0.188974	0.00407454	1.17879e-05	0.000677967	-0.000485822	0.522207	0.7063	0.00752031	1.15163e-05	7.20441e-05
YDR440W	0.00352308	0.000153102	0.00126017	0.00332699	3.04641e-07	4.22217e-06	0.00181919	0.00226062	0.00602358	0.00346041	0.00302581	0.0104902	0.00122247	0.0286374	0.101459	0.00062962	0.170723	0.342923	-0.00382439	4.48943e-05	0.000234496
YDR442W	-0.000828499	0.25601	0.382883	0.00138815	0.00236674	0.00710089	0.000446725	0.346929	0.413854	0.00188469	0.2281	0.329886	0.000252809	0.727202	0.835558	0.00267615	0.000326082	0.00234703	-0.0041905	0.000404445	0.00155929
YDR443C	3.81593e-05	0.953742	0.969468	0.00213473	1.4402e-06	1.67119e-05	5.40807e-05	0.85807	0.882526	0.00200534	0.00519143	0.0163506	-0.000257131	0.604586	0.754207	0.00238294	2.58494e-07	3.77855e-06	0.00156289	0.148476	0.222395
YDR444W	0.00146142	0.050205	0.112458	0.00224726	1.33265e-05	0.000109233	0.00161637	3.95069e-05	0.000200688	-0.000530624	0.448275	0.557146	-0.00231793	7.56154e-06	0.000484727	0.000143913	0.696843	0.828655	0.0028665	0.0273545	0.0543053
YDR445C	-0.00134503	0.196789	0.315609	0.000246056	0.567781	0.647673	-0.000825145	0.116659	0.16668	0.000307172	0.864132	0.906887	0.000158351	0.795796	0.883038	0.00162665	0.00864782	0.0375043	0.000993151	0.492105	0.583039
YDR446W	0.000348065	0.599249	0.709481	0.00235864	1.86535e-06	2.07893e-05	-6.13323e-05	0.915956	0.93186	0.00183633	0.0674793	0.127129	0.00293636	0.00319535	0.0255379	-0.000305612	0.656656	0.805794	0.00136192	0.166097	0.243609
YDR449C	0.00270278	0.00702926	0.0252116	0.00183239	0.00151165	0.00491656	0.000566497	0.612608	0.667418	0.00104919	0.662111	0.746215	-0.00109088	0.245551	0.422336	0.00134487	0.113656	0.256958	-0.00631673	0.295615	0.388853
YDR450W	-0.007846	0.00131548	0.0068651	-0.0064839	0.00232973	0.00703436	-0.00798147	0.000513288	0.00171856	NA	NA	NA	0.00634583	0.000426202	0.00769164	0.000848096	0.398421	0.59919	0.00124506	0.563238	0.646227
YDR451C	0.000636566	0.333225	0.46418	0.000785167	0.010966	0.0251148	-0.000346959	0.345373	0.412081	0.00167886	0.081694	0.147218	-0.00137263	0.0705192	0.186978	0.00121439	0.0113699	0.0468341	0.0044377	0.00576019	0.0147571
YDR452W	0.00075242	0.241218	0.367162	0.00151568	0.00485818	0.0127554	-0.000318136	0.38102	0.44784	0.00504212	0.0307681	0.0682991	-0.000686658	0.451293	0.626213	-0.00065941	0.156442	0.321987	-0.00408587	0.022122	0.0454677
YDR453C	0.000534816	0.44914	0.57645	0.00160668	0.000561757	0.00217571	-0.00128286	0.00191809	0.00525764	0.00126103	0.28546	0.394698	0.000331735	0.684581	0.809398	-7.88488e-05	0.923889	0.961707	-0.00446278	0.00555911	0.0143287
YDR454C	NA	NA	NA	-0.00186482	0.0275183	0.0533071	-0.0157677	0.0274105	0.0494107	NA	NA	NA	0.0053152	0.00040793	0.00744925	0.000144794	0.781524	0.884912	0.00244576	0.17876	0.258783
YDR455C	-0.00061052	0.410912	0.54184	-0.000539757	0.0944556	0.148062	-0.000995281	0.016578	0.032262	0.00107745	0.282007	0.391031	-0.000454245	0.385225	0.567419	-4.1131e-05	0.927978	0.964007	0.00116869	0.346821	0.441395
YDR456W	0.00127393	0.0430688	0.100386	0.00080857	0.026413	0.0515515	-0.00012229	0.689784	0.738448	0.002343	0.0286077	0.0644709	0.000152202	0.811959	0.892582	7.7918e-05	0.917716	0.957666	-0.00270175	0.00354585	0.00990761
YDR457W	0.00117717	0.0286474	0.0735512	0.00195819	4.41018e-08	7.63142e-07	-0.00171267	2.12421e-07	2.24885e-06	0.00485553	4.35951e-06	3.90587e-05	-0.000520767	0.382393	0.565277	0.000231158	0.583703	0.752019	0.000315829	0.796651	0.843094
YDR458C	-7.77078e-06	0.991991	0.994007	-0.00135029	0.387294	0.475915	-0.00105111	0.156845	0.2111	-0.000393443	0.814294	0.8686	0.000948163	0.252567	0.430553	-0.00432892	4.78132e-05	0.00043144	-0.0143154	9.78535e-07	7.68033e-06
YDR459C	0.00129126	0.0109504	0.0352802	0.0018139	2.3849e-06	2.58496e-05	0.000290519	0.305601	0.371518	0.00311196	3.19025e-05	0.000219789	-0.000741291	0.17188	0.334837	0.000231806	0.467962	0.661576	-0.000292222	0.803258	0.847056
YDR460W	0.000868659	0.0905513	0.176393	0.00141792	3.46586e-05	0.000243309	-0.00041249	0.178111	0.235071	0.000975711	0.162858	0.25383	-0.000506056	0.327962	0.511375	-0.000556481	0.158452	0.32493	-0.00367128	0.00212135	0.00638888
YDR461W	0.000951305	0.178589	0.294562	-0.000316411	0.164633	0.234375	-0.00628544	2.63156e-05	0.000143403	-0.00601789	0.000242057	0.00126882	-0.00056062	0.296155	0.477562	0.000161238	0.81272	0.901205	-0.00523678	1.97274e-05	0.00011605
YDR462W	0.00146033	0.181597	0.297863	0.00130951	0.0233201	0.0466396	0.000399998	0.112761	0.162128	0.0027025	0.00227174	0.00826318	0.00121497	0.0306923	0.106112	0.000112771	0.852512	0.924746	-0.00121197	0.327461	0.422204
YDR463W	0.00450425	4.98213e-05	0.00052934	0.00251543	6.13736e-06	5.83542e-05	0.00226639	0.00171268	0.00479	0.00426729	0.00171622	0.00661668	-0.000304192	0.696513	0.817848	-0.00729922	1.78328e-06	2.22152e-05	-0.0100565	1.32798e-09	1.64413e-08
YDR464W	0.00535937	0.000592818	0.00361308	0.00134025	0.0128007	0.0284472	0.00176717	0.0494909	0.0807965	0.00325725	0.0876388	0.155984	-0.00142848	0.180267	0.344843	-0.000571581	0.32491	0.527154	0.000697188	0.634281	0.706774
YDR465C	0.00101344	0.0436759	0.101456	0.0011756	0.0390689	0.0712292	0.000595202	0.0330895	0.0577481	0.00171171	0.163934	0.25519	-0.000947514	0.151317	0.30855	0.000850854	0.156028	0.321673	-0.00628336	3.40383e-05	0.000184299
YDR466W	0.00112621	0.0529619	0.116864	0.000313774	0.301219	0.384681	-0.00115908	0.00505365	0.0118291	0.00233352	0.0106215	0.0292772	0.000267578	0.698541	0.819447	0.00184441	0.000108467	0.00088646	0.00189305	0.142899	0.215294
YDR467C	-0.00452092	0.000421403	0.00276968	0.000871298	0.0732579	0.119895	-0.00504581	1.14846e-06	9.65426e-06	0.0038914	1.23401e-05	9.58384e-05	0.000280328	0.553908	0.715414	-0.0022154	0.000309612	0.00224442	-0.00716999	2.5497e-09	3.07314e-08
YDR468C	-0.000681529	0.243232	0.369373	-0.00200333	0.0100945	0.0234917	-0.00347697	0.000181996	0.000718513	-0.00920054	1.7422e-06	1.73283e-05	-0.000547834	0.450389	0.625664	-0.00472321	1.52438e-06	1.91841e-05	-0.00719995	1.03761e-05	6.56046e-05
YDR469W	-0.00816367	0.000604805	0.0036635	-0.00562586	0.0019493	0.00604184	-0.0156244	0.0155899	0.0306413	0.00362637	0.78481	0.846148	0.0045042	0.014276	0.0654653	-0.00325122	5.68242e-08	9.45125e-07	-0.00441168	1.96723e-05	0.000115841
YDR470C	0.0029507	0.139795	0.244546	0.00059793	0.468955	0.555167	-0.0046821	0.001585	0.00448162	0.00127426	0.39025	0.500976	-7.80846e-05	0.914205	0.954444	-0.00187132	0.0115746	0.0475183	-0.00738551	0.0207836	0.0430212
YDR471W	0.00124701	0.0967442	0.185948	0.000803632	0.103213	0.15919	0.000448674	0.140088	0.192666	0.000953329	0.36997	0.481205	-0.000950216	0.171531	0.334368	-0.0032587	6.46835e-05	0.000559862	-0.00671023	5.38846e-06	3.5992e-05
YDR473C	0.00331343	0.000274173	0.00194318	0.00267077	1.04443e-05	9.02328e-05	0.00144539	0.00315168	0.00798915	0.00809484	0.000548622	0.00255851	-0.000125155	0.854641	0.917241	0.000498786	0.383344	0.584081	-0.00265636	0.114001	0.178384
YDR475C	-0.0103574	0.0125798	0.03939	-0.00345583	0.0475512	0.0836279	-0.0145586	0.0775455	0.118125	-0.00150646	0.519434	0.623405	0.00272862	0.00294637	0.024449	0.000450047	0.358376	0.560326	-0.00295902	0.00992169	0.0231532
YDR476C	0.00174938	0.00153021	0.00772679	0.00175701	0.00100518	0.00352617	0.000474405	0.00819221	0.0176553	0.0028892	0.0156311	0.0400627	-0.00019327	0.671009	0.800734	-0.000599421	0.343472	0.546096	-0.0046364	0.000338648	0.00134324
YDR477W	-0.00020194	0.670466	0.770599	0.000804011	0.00465531	0.0123488	-0.00041806	0.111944	0.161189	0.00279562	0.000146274	0.000822725	0.00048338	0.292216	0.473361	-0.00285988	1.5214e-08	2.82009e-07	-0.00591046	9.41656e-09	1.04948e-07
YDR478W	0.000230147	0.666305	0.767008	0.000882441	0.0191307	0.039669	-0.000579705	0.198179	0.257198	0.00235759	0.00660403	0.0199605	0.000886848	0.191387	0.357666	-0.000351217	0.368133	0.569648	-0.00130769	0.115169	0.179786
YDR479C	0.00420812	0.000496395	0.00312905	0.00329366	7.66326e-05	0.000456709	0.000912244	0.0770543	0.117558	0.00521923	0.000352597	0.0017555	0.000809741	0.278239	0.458185	0.000382033	0.58375	0.752019	-0.000587827	0.540132	0.625538
YDR480W	0.00146386	0.0109028	0.0351815	0.000198154	0.410278	0.499478	-0.000964943	0.00372712	0.00918662	0.000949298	0.250111	0.355551	-0.00141053	0.0267252	0.0969314	-0.000405708	0.249041	0.444406	-0.000451151	0.726047	0.783935
YDR481C	-0.0104876	1.50948e-05	0.000206784	-0.00607265	0.0094065	0.0221945	-0.0150776	0.0169805	0.0329261	-0.000436869	0.915302	0.94139	0.00575141	0.000855479	0.0118572	0.00044103	0.502128	0.689908	0.0023987	0.0589223	0.103534
YDR482C	0.00124511	0.00908378	0.0305616	0.0019389	1.03437e-08	2.0337e-07	0.00113086	0.0187531	0.0358697	0.00449254	1.30323e-05	0.000100423	-0.000897973	0.294375	0.475732	-0.00227028	1.83387e-05	0.00018232	-0.00387219	0.0010705	0.00357115
YDR483W	NA	NA	NA	NA	NA	NA	NA	NA	NA	NA	NA	NA	0.00131112	0.0779768	0.198786	0.000573746	0.358814	0.560869	-0.00179555	0.65607	0.725995
YDR484W	-0.000153255	0.896046	0.930266	-0.00655669	7.35809e-05	0.000441634	-0.00368723	8.01459e-08	9.75933e-07	-0.00649467	6.86895e-05	0.000428802	-0.000711641	0.0818741	0.205068	-0.014024	3.13726e-09	6.54464e-08	-0.0308663	6.49166e-16	1.25139e-14
YDR486C	-0.000291937	0.681513	0.777108	0.000152732	0.724179	0.78349	-0.0026933	3.08242e-06	2.28307e-05	0.000863036	0.523855	0.627184	-0.000409693	0.621602	0.76697	0.000149781	0.776658	0.881504	0.000954709	0.526749	0.614515
YDR487C	-0.00705524	1.23236e-05	0.000176163	-0.00680571	0.00885885	0.021038	-0.014171	7.64357e-05	0.000345303	-0.000581065	0.776993	0.839955	0.00428149	0.0013961	0.0163338	0.000242355	0.632141	0.787818	-0.00564592	2.09233e-06	1.53248e-05
YDR488C	0.00314315	0.0098631	0.0326453	0.00125599	0.00485328	0.0127482	0.00305623	0.000334929	0.00119765	0.00919252	7.03596e-06	5.87289e-05	0.000453163	0.501939	0.671508	0.00131916	0.0285298	0.0939895	0.00227024	0.151096	0.225364
YDR489W	0.00113833	0.0133059	0.0410126	0.00125388	4.03024e-06	4.07709e-05	0.000322054	0.20644	0.266002	0.00482946	2.6224e-08	4.11655e-07	-0.00176981	0.0378471	0.121752	0.000277161	0.570822	0.742672	-0.00286562	0.0408366	0.0759971
YDR490C	-0.00164574	0.0357203	0.0871005	-0.00143638	0.00573165	0.014602	-0.00345515	4.25461e-07	4.08747e-06	-0.00120852	0.266927	0.374774	-0.000344109	0.532559	0.698204	0.000127305	0.833419	0.913747	-0.00230188	0.226353	0.313299
YDR491C	0.0011455	0.0338519	0.0837891	0.000610177	0.0474013	0.0834636	-0.000595769	0.0243826	0.0448513	0.00135333	0.060136	0.115886	0.000171713	0.740304	0.84389	-0.00261874	8.31925e-08	1.32291e-06	-0.00312478	0.00296881	0.00847535
YDR492W	0.000987597	0.253807	0.380471	NA	NA	NA	-0.000417173	0.821645	0.853518	0.00262406	0.618656	0.709811	0.00156692	0.0202005	0.0810636	0.000724703	0.26688	0.46632	-0.00508427	0.265052	0.355445
YDR493W	-0.000165378	0.671201	0.770634	0.00105093	0.0101334	0.0235543	-0.00129345	4.21355e-05	0.000212219	0.00204213	0.00557803	0.017388	-0.000549601	0.506875	0.675907	-0.000871806	0.125955	0.276436	-0.00289679	0.0232952	0.0474238
YDR494W	0.00238602	0.0284838	0.0732583	0.00252208	4.25215e-07	5.68041e-06	0.000258328	0.410015	0.474975	0.00267753	0.0123875	0.0331565	-0.00150006	0.0443983	0.134727	-9.33519e-05	0.814239	0.901877	-0.00106514	0.476333	0.568679
YDR495C	0.00175139	0.00719995	0.0257297	0.00243861	8.77971e-07	1.09617e-05	-0.000301334	0.358223	0.425611	0.00255079	0.0137496	0.0361004	-0.00124661	0.0159903	0.0700286	0.000439903	0.354029	0.556783	-0.000154465	0.931458	0.948034
YDR496C	0.00158824	0.00937492	0.0313451	0.00196711	0.000243451	0.0011247	0.000795759	0.000984666	0.00298834	0.00130297	0.202374	0.300993	-0.000231718	0.634393	0.775788	-0.000499267	0.449388	0.645602	-0.00939574	9.40233e-08	9.06237e-07
YDR497C	0.00121816	0.014886	0.0446957	0.000594797	0.0915682	0.14443	-0.00109768	8.80963e-07	7.73522e-06	0.000270148	0.722424	0.796146	0.000868481	0.0991456	0.233413	-0.0147011	2.46981e-13	1.04104e-11	-0.0312369	9.0845e-25	2.43267e-23
YDR498C	0.000161899	0.752703	0.830307	-0.000397511	0.138752	0.204313	-0.0023513	1.85168e-05	0.000106994	0.000355773	0.635519	0.724105	0.000194761	0.774133	0.868236	0.00402007	1.78117e-09	3.90082e-08	0.00139595	0.151215	0.225446
YDR499W	0.00150954	0.00560673	0.0210939	0.00209914	0.00166022	0.00530633	0.000175668	0.614796	0.669555	0.00319348	0.0084279	0.0241766	0.000335414	0.414322	0.593524	-2.30552e-05	0.971161	0.985939	-0.00754255	8.77634e-06	5.63323e-05
YDR500C	-2.34102e-06	0.996963	0.9973	0.00277434	1.90163e-07	2.76507e-06	-0.0010214	0.0248163	0.0454683	0.00365897	1.49585e-07	2.00281e-06	0.000300786	0.538089	0.702808	-0.00183829	2.58755e-05	0.000247649	0.00514593	0.0086963	0.0207018
YDR502C	0.00147303	0.00754015	0.0265969	0.00194036	7.27562e-06	6.75351e-05	-4.85225e-06	0.985744	0.988752	0.0032492	0.000416258	0.00202917	-0.0010736	0.00722921	0.0430565	-0.00126143	1.72353e-05	0.000172466	-0.00129674	0.161708	0.23782
YDR503C	-0.00199964	0.00633969	0.0232744	0.000685218	0.0792718	0.128283	-0.000487408	0.240345	0.302953	0.000440171	0.640676	0.728158	-0.000147856	0.759105	0.857476	1.8573e-05	0.974292	0.987775	-0.00408554	0.00117096	0.00384098
YDR504C	0.00256397	0.000967905	0.00537246	0.0011478	0.0219966	0.0444998	0.000662368	0.0359478	0.0617889	0.00275413	0.000182617	0.000999066	0.00170828	0.0448179	0.135675	-0.00130588	0.018256	0.0667176	-0.00222654	0.0299227	0.0583825
YDR505C	0.00592451	0.000476798	0.00304061	-0.00406114	4.31841e-06	4.32425e-05	0.000379842	0.418145	0.482939	-0.0070435	0.000355724	0.0017646	-0.00193506	0.064758	0.176025	-0.00469305	5.99642e-06	6.59883e-05	-0.00414053	0.00359998	0.0100244
YDR509W	3.155e-05	0.951374	0.968226	0.000151511	0.733482	0.790809	-0.00150952	9.05848e-06	5.82064e-05	0.000777573	0.319179	0.430132	0.000405572	0.544836	0.708414	-0.00267093	0.000222391	0.00167105	-0.00138252	0.190163	0.272358
YDR510W	0.00159591	0.0166458	0.0488641	0.000532055	0.0167445	0.0353401	-0.000992076	0.0183018	0.0351542	0.00225012	0.018351	0.045383	-0.000315118	0.431902	0.608638	-0.00012005	0.660411	0.808307	0.000426958	0.742562	0.797692
YDR511W	0.00284104	0.000782526	0.00451363	0.00119379	0.00270972	0.00793474	0.000896081	0.0125287	0.0253659	0.0062755	7.10808e-08	1.01119e-06	-0.000456124	0.463381	0.636955	-0.000486387	0.364246	0.566342	-0.00130003	0.229556	0.316965
YDR512C	0.00264914	0.000139193	0.00116678	0.00177825	1.57963e-05	0.000126157	0.0003348	0.31807	0.384072	0.00372236	5.2974e-05	0.000341132	-0.000161673	0.768233	0.863665	1.80942e-05	0.973083	0.986712	-0.00218413	0.00385242	0.010609
YDR513W	0.00355933	0.000575859	0.00353628	0.00106569	0.00207019	0.00635774	-0.000119499	0.817119	0.85016	0.00477351	5.78285e-05	0.000367593	0.00110348	0.0165441	0.0713971	-0.000518459	0.257643	0.454589	-0.00634661	3.41013e-06	2.38548e-05
YDR514C	-0.00117693	0.0148326	0.0446033	0.00092555	0.000955988	0.00339181	-0.000748046	0.00318058	0.00805076	0.000938043	0.229235	0.331124	-0.00122742	0.015714	0.069302	1.78009e-05	0.968805	0.98497	0.000483859	0.65001	0.721042
YDR515W	-0.000856529	0.192208	0.310874	0.000763256	0.00494342	0.0129276	-0.00204117	7.06713e-05	0.00032371	-0.000932035	0.288093	0.397349	-0.000580381	0.490838	0.661981	-0.000269047	0.578257	0.74839	0.00186493	0.0495898	0.0896373
YDR516C	0.00593442	0.000540609	0.00336064	0.00431741	0.000535255	0.00209223	0.00593279	7.15536e-05	0.000327498	-0.0163048	6.32809e-05	0.000397026	0.0012781	0.382661	0.565442	-0.00621107	0.00214074	0.0118047	-0.0127758	1.61796e-13	2.72019e-12
YDR517W	0.000526743	0.285061	0.413884	0.00175948	1.18759e-07	1.8255e-06	-0.00086964	0.00246532	0.0064757	0.00055758	0.485138	0.591603	-0.000393014	0.417137	0.595976	-0.000312886	0.462958	0.656958	-0.00097417	0.21758	0.304119
YDR519W	0.000437286	0.419571	0.549706	0.000905574	0.0104453	0.024156	-0.000866714	0.00178399	0.00496596	0.00149657	0.0496383	0.099512	-0.000949304	0.0861588	0.212343	0.000305444	0.550564	0.728326	0.00032184	0.716581	0.77726
YDR520C	-0.00121552	0.0379303	0.0906957	-0.000491971	0.29949	0.383052	-0.00234738	2.98727e-06	2.22653e-05	-0.00207254	0.0357476	0.0770691	-0.000207215	0.775611	0.86931	-0.00133108	0.00676485	0.0306786	-0.0011996	0.277197	0.368558
YDR521W	0.0003321	0.611319	0.719957	-0.000768639	0.0199142	0.0409635	-0.00318819	4.15543e-06	2.97003e-05	-0.00195339	0.108426	0.183754	3.07881e-05	0.948687	0.973685	-0.0011655	0.0246604	0.0840775	-0.000808147	0.585323	0.664864
YDR522C	-0.00140511	0.0128182	0.0399302	-0.000818564	0.0309118	0.0588598	-0.00402805	2.05722e-09	3.65605e-08	-0.00171086	0.0405518	0.0848005	0.000862965	0.0177616	0.0742559	-0.000445856	0.240744	0.434328	-0.000910758	0.315086	0.408832
YDR523C	0.000881204	0.12251	0.221637	-0.0015916	0.0137098	0.0300609	0.000326855	0.0944469	0.139699	-0.00993047	7.12357e-12	1.64036e-10	0.000161315	0.789809	0.878613	-0.000153594	0.695936	0.828526	-0.00110154	0.179112	0.25921
YDR524C	0.00117396	0.0977417	0.187317	-0.00073683	0.021728	0.0440364	-0.000338127	0.526483	0.587983	0.00126759	0.125907	0.206575	0.000973616	0.0873075	0.214744	-0.000816609	0.0959696	0.229013	-0.00190073	0.101856	0.163134
YDR525W	-0.000398137	0.447123	0.574609	-0.00147895	5.66493e-05	0.000360646	-0.00196475	2.48578e-06	1.92803e-05	0.000758408	0.321035	0.431792	-0.000143931	0.788583	0.877725	-0.00373789	7.89586e-11	2.18879e-09	-0.00275156	0.00409027	0.0112066
YDR525W-A	-5.22854e-06	0.992396	0.994244	0.00200746	0.000237466	0.00110308	-0.000968791	0.0648329	0.101853	0.00417699	0.006649	0.0200657	0.000990582	0.0739566	0.192853	0.00085759	0.0420722	0.127043	-0.00530399	0.00268994	0.007792
YDR526C	0.00123448	0.0129756	0.0403058	0.00126644	0.00190478	0.00593288	9.08289e-05	0.625199	0.678761	0.00249355	0.00106806	0.00452454	-8.24296e-06	0.988153	0.993467	-5.17719e-05	0.909097	0.952997	0.000621136	0.359573	0.454089
YDR527W	0.000223126	0.683013	0.778219	0.00120326	0.00011558	0.000624659	-0.000818613	0.0196473	0.037243	0.00209716	0.0048377	0.0153839	-0.000569534	0.283296	0.463795	0.000121731	0.743148	0.860805	-0.00311385	0.000464918	0.0017592
YDR528W	0.000757133	0.171697	0.285503	0.00142727	0.00454949	0.0121552	0.000160139	0.515923	0.577838	0.00235296	0.0118112	0.0318735	3.98543e-06	0.995441	0.997895	-0.000961808	0.0575611	0.158919	-0.000511814	0.512115	0.601329
YDR529C	-0.00020095	0.686987	0.781093	0.000806396	0.00171268	0.00544926	-0.000253991	0.395737	0.461291	0.00188411	0.0174659	0.0437665	-0.000824639	0.175904	0.339239	2.26752e-05	0.970597	0.985939	-0.00165086	0.125451	0.192887
YDR530C	0.00182731	0.100498	0.191484	0.00142928	0.00337501	0.00955202	-0.000813663	0.208876	0.268665	0.00485119	0.0271435	0.0617828	-3.03821e-06	0.996994	0.998292	0.00365663	5.00422e-07	6.81263e-06	0.0128358	0.00277648	0.0080035
YDR531W	-0.0101722	0.0421497	0.098627	-0.0027161	0.166624	0.236755	-0.0131213	0.0634672	0.100053	NA	NA	NA	2.47838e-05	0.973588	0.988122	0.000804072	0.305618	0.506696	0.0123941	2.24958e-05	0.000129127
YDR532C	0.00220964	0.00566666	0.0213058	0.00401292	3.62132e-06	3.72065e-05	0.00203032	0.046247	0.0761994	0.0043199	0.000483687	0.00230472	-0.000304953	0.443998	0.621274	-0.000108422	0.835143	0.913895	-0.00231128	0.0727203	0.123065
YDR533C	0.000805272	0.239447	0.364935	0.0014441	0.000338761	0.00144959	-0.000997952	0.0177805	0.0343089	0.00106032	0.237246	0.340782	-7.31415e-05	0.896605	0.94546	-0.000722432	0.143731	0.30375	0.00380902	0.00520977	0.0136181
YDR534C	0.000538255	0.221404	0.343003	0.000941238	0.010105	0.0235021	-0.000853836	2.28476e-05	0.0001278	0.00317476	0.000185873	0.00101382	-0.00126916	0.0689262	0.183904	-0.000979765	0.0545492	0.152728	0.00262648	0.0339029	0.0649943
YDR535C	-0.000775068	0.261802	0.38938	-0.000222095	0.577068	0.656369	-0.00110407	0.139899	0.192495	0.00013509	0.9073	0.936251	-0.000681188	0.219055	0.392221	-0.00154962	0.059268	0.16261	-0.0031894	0.0701529	0.119498
YDR536W	0.00134344	0.108919	0.202507	0.00161157	1.95352e-07	2.83356e-06	6.58347e-05	0.820767	0.852756	0.00241347	0.00223421	0.0081517	-0.0010168	0.0555251	0.157321	0.00176735	2.53929e-05	0.000244632	0.00197242	0.043883	0.080677
YDR537C	0.00147049	0.145698	0.251749	0.000838059	0.00319007	0.00911581	-0.000727066	0.0146933	0.0290432	0.00176299	0.0417725	0.0865715	-0.00120311	0.0223377	0.0865113	0.000468927	0.23322	0.426078	-0.00281156	0.000430608	0.00164941
YDR538W	0.00190944	0.000226311	0.00168043	0.00138616	0.00108025	0.0037461	0.00059789	0.00963178	0.0203067	0.00309594	0.000391656	0.00192031	-0.000583054	0.319467	0.502299	-0.000214129	0.665486	0.81097	-0.00311271	0.00123562	0.00401338
YDR539W	0.000122999	0.740016	0.820598	0.000575973	0.112294	0.171145	-0.000329175	0.219208	0.279946	0.00187365	0.00706914	0.0210544	-0.00206498	0.044903	0.13579	0.00102912	0.0564688	0.15696	-0.00362941	7.96743e-06	5.16443e-05
YDR540C	-0.0004581	0.617411	0.724824	-0.000289812	0.226028	0.304561	-0.0013697	0.0235906	0.043587	-0.00117799	0.14812	0.235133	0.00143061	0.0199864	0.0804423	0.00156285	0.00124769	0.00754634	-0.0027513	0.0355788	0.06774
YDR541C	-0.000523275	0.122473	0.221637	0.000268299	0.427899	0.516481	-0.00122444	0.000102606	0.000445503	0.000212681	0.783835	0.845405	-0.000997936	0.0349953	0.115228	0.000892167	0.0133038	0.0530946	-0.000685579	0.340487	0.43577
YEL001C	7.56899e-05	0.839054	0.892941	7.78328e-05	0.809674	0.85291	-0.000936169	0.0100201	0.0209921	0.000965201	0.216145	0.316933	0.00106749	0.00250773	0.0226398	0.000167379	0.687155	0.824318	-0.00300855	0.00963537	0.0225652
YEL002C	-0.000699757	0.0695197	0.144054	0.000598796	0.103525	0.159548	0.000634073	0.0922924	0.137061	-8.78587e-05	0.921135	0.945814	0.00212492	0.00425623	0.0306349	-0.000460851	0.352715	0.55557	0.00256743	0.049859	0.0900328
YEL003W	5.28193e-05	0.929926	0.953943	0.000558127	0.439083	0.527506	-0.00125407	0.000188608	0.000740175	0.00144651	0.110114	0.186028	0.000601509	0.208683	0.379167	-0.000373115	0.51472	0.700861	-0.00223164	0.272203	0.363142
YEL004W	-0.000178319	0.79404	0.861435	-0.000357692	0.306867	0.391135	-0.00159504	1.1881e-05	7.36246e-05	-0.00144322	0.0959576	0.16717	-0.00176632	0.00188031	0.0192104	4.35774e-05	0.876873	0.937117	0.000791412	0.537183	0.623832
YEL005C	-0.00225747	0.0866941	0.170564	0.000126528	0.759396	0.812677	-0.00238771	0.0175478	0.033915	0.00926849	0.00155585	0.00612608	-0.000474316	0.596207	0.747567	0.000925053	0.365547	0.567073	0.00948985	0.172466	0.251269
YEL006W	-0.00268185	1.47421e-05	0.000203978	0.00013629	0.854465	0.88886	-0.00293748	0.000509202	0.00170734	0.00331481	0.204511	0.303636	-0.000991017	0.286592	0.467821	0.000686488	0.272897	0.471877	0.0106949	1.5067e-06	1.13648e-05
YEL007W	-0.00182333	0.00837169	0.0287543	0.000227002	0.661951	0.731956	-0.000403067	0.182248	0.239943	-0.00248139	0.0129088	0.0343346	0.000313088	0.583794	0.738815	-0.00250248	0.000262569	0.00194213	-0.0078708	1.40131e-06	1.07006e-05
YEL008W	-0.00284468	4.33753e-05	0.000473607	-0.00341409	8.83908e-07	1.10126e-05	-0.00456826	1.93e-09	3.47165e-08	-0.00249223	0.00811677	0.0234344	0.000940357	0.0584618	0.163385	-0.000529868	0.252604	0.448551	-0.00408205	0.01032	0.0239031
YEL009C	-0.00019635	0.816022	0.877401	-0.00210527	0.000258159	0.00117703	-0.000839472	0.0331705	0.0578502	0.000325641	0.817062	0.870767	0.000223349	0.661592	0.792416	6.57073e-05	0.902165	0.950096	-0.00431346	0.00729573	0.0179526
YEL010W	-0.00044367	0.46869	0.59624	0.000395816	0.21039	0.286754	-0.000946394	0.0234086	0.0432912	-0.000710875	0.309573	0.420582	0.00130702	1.59866e-05	0.00083374	9.06641e-06	0.983038	0.991926	-0.00166074	0.148761	0.222765
YEL011W	0.000410069	0.47516	0.602399	0.000296931	0.503933	0.587989	0.000139868	0.83184	0.86184	0.00076484	0.523974	0.6272	-0.00038702	0.423627	0.600899	0.000917718	0.010147	0.0426865	0.00741175	3.20983e-07	2.81002e-06
YEL012W	-0.000698905	0.40244	0.534359	0.00182581	0.0177204	0.036991	-0.00119931	0.0162197	0.0317212	0.00161507	0.0637732	0.121455	0.00118063	0.166605	0.328406	0.00123589	0.00307693	0.0158854	-0.00687677	0.000186447	0.000798401
YEL013W	0.00357789	1.35062e-05	0.000189407	0.00391275	2.26349e-07	3.2592e-06	-0.000728525	0.0405406	0.0681201	0.00263226	0.0090282	0.0256254	-0.00171912	0.00253042	0.0226398	0.00186704	0.00163312	0.00940154	0.0052417	6.1447e-07	5.11453e-06
YEL014C	0.000541065	0.353464	0.485561	0.00219494	4.88612e-05	0.00032129	-0.00091838	0.0454493	0.075215	0.000586004	0.400081	0.510327	-0.00161604	0.000277234	0.00620399	0.000153941	0.70545	0.835034	-0.00130115	0.137618	0.208916
YEL015W	-0.00104507	0.136615	0.240336	-0.00241573	8.29803e-07	1.04263e-05	-0.00211498	7.27805e-06	4.80709e-05	-0.00334962	0.00104644	0.0044425	-9.13872e-07	0.998835	0.998835	0.000238495	0.718148	0.845348	-0.00274029	0.00818538	0.0197018
YEL016C	0.000288821	0.585171	0.697491	0.00039555	0.245163	0.324982	-0.000558872	0.0228393	0.0424107	0.00250955	0.00160874	0.00629842	0.00158667	0.0394913	0.125402	-0.000427812	0.440567	0.638242	0.00171908	0.233287	0.320993
YEL017C-A	-0.0029602	0.0307417	0.0778141	-0.00192875	0.0121563	0.0272298	-0.00337016	3.96637e-08	5.38371e-07	-0.00421669	0.00164011	0.00639827	0.00204741	0.00144329	0.0167579	0.000282137	0.561939	0.736252	0.000328742	0.843501	0.880239
YEL017W	-0.00476492	0.000481632	0.00306154	-0.0114206	4.41751e-06	4.40115e-05	0.000144979	0.693096	0.741591	-0.00226019	0.0557739	0.109078	-0.000463083	0.422299	0.600052	-0.0104281	6.97549e-06	7.53108e-05	-0.029835	3.43638e-12	5.38002e-11
YEL018W	-0.000946166	0.174012	0.288298	-4.96112e-05	0.910106	0.929103	-0.00184004	7.16112e-05	0.000327508	-0.000817997	0.337294	0.447742	-0.000208343	0.721739	0.832537	0.00177175	3.25141e-05	0.000301798	0.00378179	0.00314491	0.00890081
YEL019C	0.000152702	0.752358	0.830217	0.000580051	0.19233	0.266622	-8.7698e-05	0.791053	0.828722	0.000888793	0.293639	0.403005	-0.000285739	0.580363	0.735645	0.000122008	0.787415	0.887176	0.00197925	0.204944	0.290088
YEL020C	0.000457146	0.479541	0.606394	0.000922133	0.112117	0.170964	-0.000554309	0.126978	0.17807	0.000558931	0.756117	0.822556	0.000626088	0.281262	0.461815	0.000226091	0.702366	0.833307	0.0039798	0.0198141	0.0412887
YEL023C	0.000984704	0.269217	0.397809	0.000696011	0.128032	0.19071	-0.000461062	0.181562	0.239093	0.00210784	0.070365	0.131156	-0.00357947	8.38081e-05	0.00288131	0.000510828	0.445747	0.643021	0.00584748	2.71728e-05	0.000151563
YEL024W	-0.0041697	6.69232e-07	1.37518e-05	0.000239698	0.453586	0.540758	-0.00191147	0.000275134	0.00101512	-5.64431e-06	0.994553	0.996236	-0.000513446	0.334738	0.518107	-0.000850427	0.0489221	0.141171	6.70958e-05	0.951229	0.963195
YEL025C	0.000642368	0.279807	0.40836	-0.000182736	0.576904	0.656309	0.000933182	0.077935	0.118535	-0.0038823	0.000574908	0.00266013	-0.000628825	0.229129	0.403913	0.000843228	0.167664	0.33874	0.00335056	0.00501497	0.0131846
YEL026W	-0.00107765	0.0386197	0.0919723	3.64554e-05	0.892656	0.916983	-0.00118619	0.00187477	0.00516493	-0.00102694	0.0882997	0.156924	-7.89175e-05	0.801925	0.887438	-0.00147389	2.59827e-06	3.09879e-05	-0.00196601	0.0676194	0.115958
YEL027W	-0.0129592	2.58983e-06	4.5345e-05	-0.0102126	4.15277e-12	1.08708e-10	-0.00461128	1.71362e-12	4.52733e-11	-0.00561163	4.36259e-06	3.90587e-05	-0.00060191	0.291774	0.472941	-0.00445226	2.97832e-15	1.85137e-13	-0.00162298	0.314233	0.407993
YEL028W	0.00229994	0.00313056	0.0135054	0.0017818	0.0462585	0.0816944	0.00146265	0.000601513	0.00197326	0.00387795	0.00459979	0.0147542	-0.00243701	0.0006413	0.00999323	0.00133126	0.0110179	0.045721	0.00186688	0.109705	0.172994
YEL029C	-5.62625e-05	0.935563	0.957735	0.000209451	0.481978	0.567293	-0.00120203	0.000364268	0.00128471	-0.000244513	0.681599	0.761508	0.000317825	0.247352	0.424485	-0.000231482	0.444538	0.642029	-0.000280644	0.727625	0.785209
YEL030W	-5.2059e-05	0.921356	0.947452	0.000279898	0.568513	0.648383	0.000208928	0.518511	0.580286	0.00261148	0.14064	0.225986	0.00118039	0.158391	0.317618	-0.000455688	0.474701	0.667422	0.00111997	0.774904	0.825393
YEL031W	0.000655296	0.176038	0.291166	0.00136488	0.000179828	0.000886338	0.000934785	0.105962	0.153848	0.00132846	0.0616782	0.118364	-0.000731444	0.157408	0.316461	0.00212656	6.15918e-06	6.73244e-05	0.000581126	0.55531	0.639363
YEL032W	-0.00124784	0.0394403	0.0937004	-0.000498965	0.163185	0.232706	-0.00269641	1.09244e-05	6.87039e-05	0.00126865	0.180207	0.274721	0.00133986	0.030309	0.105082	-0.000114972	0.787808	0.887456	0.00173243	0.258502	0.347844
YEL033W	8.10058e-05	0.864146	0.907544	8.55718e-05	0.810258	0.853373	0.00309316	7.27159e-05	0.000331535	-0.0067448	6.0158e-08	8.79049e-07	-0.00203769	0.000463721	0.0079677	-0.00952129	5.24782e-19	7.37007e-17	-0.0154687	2.43582e-13	4.06062e-12
YEL034W	0.00123463	0.0224176	0.061109	-0.000179041	0.709467	0.770956	0.00407899	4.41572e-07	4.21488e-06	-0.00702641	4.37195e-10	9.01505e-09	0.00123968	0.0362865	0.118465	-0.0127376	1.03413e-18	1.22386e-16	-0.0243507	2.18739e-21	5.39374e-20
YEL035C	7.5842e-05	0.907599	0.939345	-0.00096846	0.0037272	0.0103744	0.00412038	0.000388189	0.00135614	-0.00561456	0.00166084	0.00645787	-0.0013267	0.244499	0.420998	-0.00813839	2.11664e-13	9.1731e-12	-0.0195157	2.23206e-07	2.01977e-06
YEL036C	-0.00625189	2.23614e-07	4.95636e-06	-0.00864612	2.06184e-12	5.47173e-11	-0.00330836	6.5524e-07	5.98033e-06	-0.0135674	1.88606e-14	4.72954e-13	-0.00155718	0.000466099	0.0079677	-0.0028329	3.1733e-09	6.57526e-08	-0.00760552	1.00939e-09	1.26025e-08
YEL037C	-0.00208252	0.00789063	0.0274687	0.000238427	0.38676	0.475358	-0.00130272	0.000176394	0.000700606	-0.00336455	0.0014162	0.0057014	-0.000412302	0.444728	0.621872	-0.0015572	0.00035388	0.00252936	0.00458536	0.000399359	0.00154269
YEL038W	0.000921605	0.122091	0.221229	0.00094884	0.0881026	0.139896	-0.000781874	0.00581732	0.0132801	0.00281628	0.0246511	0.0573674	0.000780128	0.08498	0.210196	0.000321936	0.573109	0.744545	-0.00594456	0.000226868	0.000947499
YEL039C	-0.00143679	0.0249428	0.0664956	-0.00195117	0.000848175	0.0030588	-0.00270029	1.62065e-05	9.56358e-05	-0.00353613	0.00632258	0.019307	-0.000378247	0.574926	0.731314	0.000586953	0.341006	0.543806	0.000690304	0.517083	0.605704
YEL040W	2.87783e-05	0.955283	0.970368	0.000358425	0.423675	0.512532	-0.00150675	0.000662713	0.00214431	-3.707e-05	0.970557	0.979317	-0.00152999	0.03428	0.113847	0.000162235	0.640074	0.794004	-0.00440766	0.00239218	0.00705729
YEL042W	-0.00060161	0.374524	0.506729	0.000376014	0.54869	0.631372	3.88346e-05	0.954718	0.96351	0.000843452	0.748085	0.81667	-0.000110437	0.861685	0.922228	0.00179112	0.0644173	0.172809	0.0050898	0.132866	0.202916
YEL043W	0.00181054	0.0042217	0.0170307	0.00139866	0.0429625	0.0768597	-0.000487662	0.0231181	0.0428478	0.0025693	0.0630694	0.12044	-0.00149429	0.0762607	0.196613	0.00254027	7.66274e-07	1.00762e-05	-0.0017287	0.157162	0.232346
YEL044W	0.000529174	0.302882	0.432751	-0.000153964	0.692788	0.757281	0.000295467	0.447617	0.513173	0.00249073	0.0151129	0.0390902	-0.00321895	0.000335082	0.00667344	-0.00507244	3.13018e-10	7.61389e-09	0.00433642	0.00436642	0.0118155
YEL045C	0.00195305	0.00559808	0.0210758	0.000154673	0.537356	0.620745	-0.000917988	0.0943961	0.139671	-0.00345886	0.0208053	0.0500104	0.00141602	0.00372758	0.0280996	-0.00139437	0.0659057	0.175577	-0.00878551	4.72405e-06	3.20607e-05
YEL046C	0.00288278	0.00137667	0.007103	0.000588155	0.0829435	0.132952	-0.000292085	0.372358	0.43958	-0.00268527	0.0410225	0.0854828	0.00155645	0.00135132	0.0160232	-0.0021794	0.00164308	0.00944117	-0.0100066	1.67617e-10	2.24934e-09
YEL047C	-0.00121231	0.290073	0.419303	0.000382011	0.575371	0.655321	-0.00154233	0.00277508	0.00714973	0.000407626	0.728188	0.799966	0.000545755	0.339163	0.521215	0.000296807	0.581674	0.751547	-0.00201751	0.322446	0.41701
YEL048C	0.000257546	0.515789	0.638052	0.000814819	0.00754805	0.0183976	-0.00159601	3.02799e-08	4.20649e-07	-0.000894434	0.287804	0.397114	-0.000343432	0.464784	0.63755	-0.000611102	0.0769604	0.195305	-0.00130106	0.310336	0.404174
YEL049W	8.60091e-05	0.856363	0.903701	7.96775e-05	0.72519	0.783986	-0.000546275	0.0616509	0.0976895	0.000496281	0.4799	0.587151	4.92206e-05	0.913137	0.953766	-0.000876586	0.0463748	0.135835	-0.00257809	0.0305473	0.0594081
YEL050C	-0.00187051	0.00251261	0.0113509	-0.00157921	0.000327143	0.00141213	-0.00266417	1.2941e-07	1.47279e-06	-0.00718648	9.90537e-08	1.37283e-06	-0.000492612	0.27818	0.458185	-0.00127902	0.00409139	0.0203216	-0.00319947	0.00795382	0.019263
YEL051W	0.00381406	0.000546879	0.00339604	0.000699602	0.261297	0.342265	0.000655634	0.177819	0.234791	0.00241698	0.0180171	0.0448005	5.41239e-05	0.923766	0.960893	0.000866903	0.024163	0.0828616	-0.00535136	4.91836e-05	0.000252664
YEL052W	-0.001778	0.18284	0.299031	-0.00149867	0.0533198	0.0921303	3.44281e-05	0.973787	0.978387	0.0048124	0.0316784	0.0697581	-0.000921454	0.295877	0.477281	0.0008156	0.235707	0.42928	-0.000602223	0.739997	0.795803
YEL053C	-0.000620615	0.27101	0.399343	7.16919e-05	0.880817	0.908131	0.00174133	0.000352018	0.00125044	0.000645545	0.484644	0.591243	-0.000293578	0.49902	0.669494	-0.000562633	0.147268	0.309101	-0.00533895	9.62265e-05	0.000455453
YEL054C	0.00166753	0.0141142	0.0430334	0.000510004	0.1402	0.205932	0.000856384	0.123301	0.173944	0.00202063	0.0106517	0.0293466	0.000528369	0.369365	0.553194	-0.00505602	1.08594e-10	2.91829e-09	-0.0179343	2.7247e-20	6.44991e-19
YEL055C	5.6851e-05	0.92883	0.953315	0.000403526	0.340513	0.426487	0.00105624	0.197076	0.256103	-2.03129e-05	0.985195	0.989039	0.000829564	0.177864	0.342268	-0.000375387	0.479953	0.672809	0.000507409	0.722499	0.781388
YEL056W	-7.57883e-05	0.795897	0.862975	0.000434517	0.107426	0.164803	-0.00138228	1.91952e-05	0.000109968	0.00114486	0.0820482	0.147812	-0.00161663	0.0293592	0.102541	-0.000134564	0.734741	0.856187	-0.00408501	0.00030752	0.00123618
YEL057C	-0.00194131	0.00573944	0.0214975	-0.00109841	0.0111993	0.0255502	-0.00156065	1.82075e-06	1.44898e-05	-0.00222185	0.00672296	0.0202167	-0.000548106	0.129732	0.275871	-8.45897e-05	0.873109	0.935045	0.00126701	0.203399	0.288523
YEL058W	0.000192452	0.594727	0.706463	0.000669557	0.0275768	0.0533854	-5.7385e-05	0.829019	0.859519	0.00194518	0.00416732	0.0136481	0.000749116	0.11737	0.258097	-0.000500625	0.244022	0.437775	-0.00411244	2.51008e-05	0.00014107
YEL059W	-0.0036598	9.74141e-07	1.90263e-05	-0.00255497	5.81994e-06	5.55522e-05	-0.00170183	0.000713658	0.00228047	0.00131772	0.083599	0.150057	-0.000175156	0.63509	0.776221	0.00402095	3.6362e-13	1.48193e-11	0.00482293	2.26622e-06	1.64559e-05
YEL060C	0.00353118	0.00173514	0.0085287	0.00372891	0.000330781	0.00142265	-0.000608229	0.265072	0.329004	-0.00083382	0.468902	0.577155	-0.000164389	0.803991	0.888127	0.00158662	0.0133743	0.0532765	-0.0024843	0.0125442	0.0282484
YEL061C	-7.86817e-05	0.901532	0.934864	0.000201477	0.55295	0.635263	-0.000820349	0.0190278	0.0363011	0.00298079	0.00970214	0.0272636	-0.000936796	0.123895	0.267808	0.000587396	0.317855	0.519957	-0.00398359	0.00271074	0.00783691
YEL062W	-0.00077735	0.22133	0.343003	0.000191519	0.621057	0.696101	0.000490805	0.131437	0.183367	0.00137673	0.0718109	0.133096	-0.000999733	0.00902469	0.0495266	0.000755794	0.0554888	0.154836	-0.000855284	0.297417	0.390528
YEL063C	-0.000747414	0.308596	0.438691	0.00052973	0.0691076	0.114081	-0.00042796	0.166079	0.221964	0.000438671	0.593819	0.687787	4.62775e-06	0.993774	0.996898	-0.000248815	0.450405	0.646708	0.00253408	0.0788294	0.131375
YEL064C	-0.00116136	0.210571	0.331955	-0.000977892	0.0368861	0.0677715	-2.98236e-05	0.952723	0.961989	0.000610154	0.691979	0.770485	-0.00199959	0.00938335	0.0509216	8.70017e-05	0.871606	0.934544	0.00692243	0.0164569	0.0352359
YEL066W	-0.00191336	0.0227081	0.061709	-0.00011518	0.73433	0.791578	0.000239445	0.41697	0.48177	0.000958656	0.32177	0.432352	-9.60159e-05	0.849244	0.914627	-9.23687e-05	0.82006	0.905066	0.00107802	0.275258	0.366392
YEL067C	-0.00025368	0.64299	0.74539	0.000488753	0.0690592	0.114064	0.000342407	0.251679	0.314625	0.00148155	0.101253	0.173888	0.000438139	0.260564	0.439198	6.57689e-05	0.869035	0.933401	-0.000942081	0.386852	0.481977
YEL068C	0.00251745	0.000685578	0.00406131	0.00115227	0.00217566	0.00662323	0.0028893	4.58624e-06	3.23112e-05	0.00614111	7.05088e-08	1.00547e-06	-0.00118526	0.0172482	0.0729834	0.000839277	0.0324091	0.104095	-0.00138166	0.191841	0.274032
YEL071W	3.38146e-05	0.950182	0.967178	0.00106059	0.0073408	0.0179813	0.000971606	0.00877723	0.0186915	0.00162985	0.0617388	0.118396	-0.00162211	0.00337115	0.0264871	0.000210359	0.391926	0.59293	0.000529751	0.485107	0.57671
YEL072W	0.00277373	4.32366e-06	6.99109e-05	0.00295639	0.000437852	0.00178827	0.0019252	0.000118937	0.000504565	0.00644918	3.26463e-06	3.00936e-05	-0.000364025	0.567388	0.726113	-0.000130646	0.789568	0.888091	2.91929e-05	0.977311	0.981027
YER001W	0.000201169	0.548523	0.666911	0.000340937	0.257371	0.338096	0.00269228	0.00075152	0.00237707	0.00287365	0.0013	0.00533155	-0.000910869	0.188918	0.355129	0.000204805	0.717738	0.845028	0.00436658	0.000350125	0.00138228
YER002W	-0.00262706	0.037981	0.0907069	-0.00206163	0.00729319	0.0178943	-0.000848121	0.393468	0.459387	-0.00274368	0.119863	0.198809	0.000860631	0.0314769	0.107676	0.00208988	0.00552135	0.0259249	0.00778488	0.000228692	0.000953097
YER003C	0.000524386	0.27599	0.404375	0.000867139	0.00740375	0.0180981	0.00203763	3.385e-05	0.000177082	0.00506275	3.61003e-06	3.29694e-05	-0.000297603	0.669937	0.79961	-0.00120931	0.110712	0.253186	0.000657895	0.437015	0.531932
YER004W	-0.00212458	0.14146	0.246368	NA	NA	NA	-0.0031504	0.00393828	0.00959916	0.00462424	0.197687	0.295656	0.000654144	0.332027	0.515463	0.000176628	0.842264	0.917897	0.00823003	0.0950926	0.153969
YER005W	0.000440641	0.379528	0.511279	0.000539134	0.216691	0.293921	0.0017709	0.0159805	0.0313155	0.00213786	0.00972975	0.0273283	-0.000675668	0.209553	0.379961	-0.000520531	0.293523	0.494617	-0.000316032	0.766574	0.817873
YER006W	-0.00221826	2.93149e-06	5.07267e-05	-0.00137843	0.0157095	0.0335385	-0.000295575	0.566467	0.625205	-0.000785429	0.301833	0.411294	-0.00225239	0.00297641	0.0245205	-0.000662551	0.17438	0.348873	0.00236711	0.0493983	0.0893184
YER007C-A	-0.000148299	0.823555	0.882351	-0.000471757	0.258248	0.338962	0.000442744	0.322263	0.388264	0.00184062	0.161502	0.252172	-0.00171451	0.00448356	0.0318245	0.000276615	0.533646	0.716313	0.00817622	1.23423e-07	1.17054e-06
YER007W	NA	NA	NA	NA	NA	NA	NA	NA	NA	0.001065	0.911442	0.938399	0.00106088	0.026144	0.0961685	-9.63038e-05	0.873534	0.935072	0.00371786	0.479714	0.571404
YER008C	-0.000860719	0.0655369	0.137242	-0.00124828	0.0592906	0.100597	0.000908469	0.287292	0.352226	-0.00360951	0.00237516	0.00856564	0.0005544	0.309264	0.492309	-0.000388417	0.51596	0.701236	0.00107906	0.310286	0.404174
YER009W	-0.000330574	0.405168	0.536894	-0.000495942	0.21604	0.29324	0.000536391	0.355851	0.423132	-0.000593579	0.523281	0.626731	-0.00212053	0.00489025	0.0334364	0.000242352	0.546363	0.724906	0.00091883	0.329525	0.424126
YER010C	-0.000332202	0.684107	0.779315	-0.000247617	0.516384	0.598387	0.000299127	0.639162	0.69189	-0.00184124	0.0655682	0.12421	-0.000982688	0.0289684	0.101882	0.000325215	0.432785	0.630971	0.00024512	0.78441	0.833568
YER011W	-0.00017237	0.712443	0.800805	0.000409323	0.563511	0.644292	0.000706027	0.412383	0.477216	0.00281371	0.0121672	0.0326538	9.55573e-05	0.883189	0.937094	0.00104453	0.0841649	0.208263	-0.00284919	0.0848637	0.139973
YER012W	-0.0023421	0.00185373	0.00901942	0.00164883	0.00395588	0.0108535	-0.00205014	0.000764803	0.00240878	-0.00471024	0.00736149	0.0217872	-0.00329303	0.00010884	0.00347048	0.000818225	0.217128	0.406389	-0.0054995	0.000822466	0.00284974
YER013W	0.000397913	0.505001	0.62909	0.000763599	0.0351625	0.0653555	0.00138737	0.0244092	0.0448753	0.00234556	0.00947033	0.0267265	0.000153151	0.849469	0.914627	0.000781687	0.147225	0.309101	-0.000782144	0.350505	0.444649
YER014C-A	-0.000215334	0.772089	0.844716	-0.000775586	0.242323	0.321829	0.00255872	0.00992498	0.0208474	0.00117591	0.396315	0.507112	-0.00027809	0.59829	0.748805	0.00105586	0.0370693	0.115237	0.00548252	0.0109847	0.0252554
YER014W	0.000239724	0.627756	0.733911	0.000800178	0.104719	0.161178	-0.000743956	0.133495	0.185581	0.00178886	0.0501808	0.100328	0.00103398	0.0309925	0.106433	0.000712586	0.127944	0.279804	-0.00743773	7.99778e-06	5.17843e-05
YER016W	NA	NA	NA	0.000191669	0.774302	0.824455	-0.000471081	0.798321	0.835153	NA	NA	NA	-0.00167371	0.0283975	0.100783	-0.00215071	0.00078362	0.00508692	-0.0321489	0.0289095	0.0567639
YER017C	-0.000710623	0.345214	0.47623	-0.000972119	0.0215558	0.0437323	0.00339751	0.00764922	0.0166672	0.00557842	0.000281417	0.00144318	0.000213175	0.533164	0.69855	0.00150976	9.33517e-06	9.77018e-05	-0.00396239	0.0046032	0.0123449
YER018C	6.36836e-05	0.939349	0.960447	0.000202198	0.498107	0.582108	0.00282985	0.0118653	0.0242301	0.0035178	0.0140607	0.0367702	0.000270482	0.375608	0.558872	0.00110192	9.19522e-05	0.000760583	-0.00574672	0.00651111	0.0163506
YER019C-A	0.000822597	0.0497253	0.111764	0.000600432	0.0488365	0.0854819	0.00233188	0.0252212	0.0460677	0.00281895	0.00987112	0.0276466	0.000260042	0.386172	0.567862	0.000949764	0.000466923	0.00323222	-0.0041265	0.000404147	0.00155915
YER019W	0.000187759	0.75272	0.830307	0.000547211	0.152814	0.220682	0.00184146	0.0571953	0.0916798	0.00336462	0.00147891	0.00590964	0.000403694	0.13064	0.277227	7.73425e-05	0.837823	0.914988	-0.00554052	6.57859e-06	4.33542e-05
YER020W	0.00295096	0.000771311	0.00446636	-0.000838517	0.0641302	0.10718	0.000850375	0.25205	0.314957	-0.00172334	0.209337	0.308954	-0.000951674	0.0542584	0.155074	0.00107017	0.0186785	0.0679188	0.00189865	0.16814	0.246175
YER021W	0.000298215	0.766991	0.840721	0.00465263	1.54561e-08	2.94114e-07	0.00382069	8.49919e-05	0.000378466	0.00445993	0.00197842	0.00741499	-0.00189908	0.000282884	0.00628473	-0.00128545	0.0234825	0.081425	-0.0103404	4.28563e-11	6.08211e-10
YER022W	-0.0025477	0.00037688	0.00251531	-0.00527445	7.63861e-06	7.01946e-05	1.01028e-05	0.99282	0.993828	-0.00494566	9.05509e-06	7.36099e-05	-0.00044204	0.304747	0.487248	-0.00851968	2.10015e-19	3.23109e-17	-0.0146952	1.46564e-13	2.47113e-12
YER023W	0.000365135	0.389162	0.521172	0.00119243	0.00389014	0.0107428	0.00429984	0.0010389	0.00312726	0.00233663	0.0132011	0.034908	0.000180035	0.583825	0.738815	0.000328155	0.229925	0.422437	-0.0018502	0.109393	0.172637
YER024W	0.00137946	0.0305583	0.0774823	0.000644901	0.0419264	0.0753751	0.00316466	0.00222187	0.00593368	0.00212996	0.0373028	0.0794951	-0.000432798	0.452013	0.626664	0.000515117	0.167157	0.337933	3.40268e-05	0.979526	0.982348
YER025W	0.00104408	0.564947	0.681206	-0.000836206	0.0150594	0.032349	0.00155163	0.0849204	0.127521	-0.00336624	0.000741072	0.00331868	-0.000238455	0.701174	0.821205	0.00905549	1.2783e-19	2.07018e-17	0.0018391	0.225971	0.312892
YER027C	0.0010093	0.219914	0.341538	-0.000881024	0.355364	0.442095	0.000308524	0.0258682	0.0470895	0.00438878	1.38676e-06	1.43226e-05	0.000869658	0.0154484	0.0684447	-0.000500765	0.160941	0.328502	0.000410871	0.664626	0.733269
YER028C	0.00299912	0.0015688	0.00788797	0.00210707	0.00127747	0.00427985	0.00308859	0.0183669	0.0352334	0.00244012	0.0404918	0.084705	6.96462e-05	0.923887	0.960893	-0.000772909	0.107019	0.246941	-0.00366175	0.0398054	0.0744188
YER030W	0.000317999	0.409512	0.541051	0.000222401	0.670049	0.737857	0.00368135	0.0424715	0.0709818	0.00142574	0.219428	0.32024	0.000302465	0.569316	0.727507	0.000808072	0.179202	0.35586	-0.00242275	0.150426	0.224747
YER032W	0.00134489	0.0321172	0.0804697	0.00182321	0.000268831	0.00121446	0.00612709	1.82163e-06	1.44898e-05	0.00529838	0.000331077	0.00165763	-0.00370918	0.0166244	0.0715931	0.000967932	0.0195418	0.0702454	0.00624055	0.00651366	0.0163506
YER033C	0.000127315	0.820942	0.881091	0.00078436	0.0339042	0.0634351	0.00366184	0.00109427	0.00327397	0.00391808	0.00337346	0.0115134	-0.000237196	0.610152	0.758867	9.6267e-05	0.770258	0.878183	0.00263462	0.016851	0.035909
YER034W	-0.00169887	0.0738919	0.150842	-0.00311025	0.014573	0.0315447	0.000659646	0.610939	0.665845	-0.00457964	0.00632163	0.019307	-0.000344075	0.601532	0.752098	-0.000190191	0.737131	0.856876	0.00106449	0.527175	0.614744
YER035W	-0.000854773	0.167958	0.280864	-1.47655e-05	0.970555	0.976137	0.0034872	0.00368189	0.00910167	0.000389988	0.653161	0.738096	-0.000793181	0.210903	0.381621	0.000225309	0.536377	0.718204	0.00229849	0.0173848	0.0369309
YER036C	0.0021935	0.000712416	0.00419093	0.000284436	0.48625	0.570957	0.00573805	2.59297e-05	0.000141692	0.00626201	1.94259e-06	1.90921e-05	0.000247367	0.539834	0.703972	-0.000263488	0.345625	0.548613	-0.00118519	0.266833	0.35727
YER037W	0.00355094	1.19101e-10	3.06451e-09	0.00161758	9.51318e-07	1.1729e-05	0.00262172	0.00175104	0.00488343	0.00284791	1.20297e-05	9.40448e-05	-0.00112824	0.08723	0.214639	-0.000843783	0.193782	0.374846	0.000218453	0.78256	0.832199
YER038C	0.000531298	0.331367	0.462835	0.0010469	0.00174303	0.00552642	0.00450706	0.000751211	0.00237707	0.00273977	0.015475	0.0397552	0.00104089	0.0845714	0.209353	0.00082673	0.298448	0.49936	0.00069069	0.491373	0.582638
YER038W-A	-0.00708556	0.179404	0.295594	-0.00515391	0.00539876	0.0138792	-0.0125511	0.107699	0.15614	-0.0129042	0.0812053	0.146561	0.00498237	0.00145155	0.0167911	0.000590508	0.142538	0.301747	-0.00337216	0.00546787	0.0141305
YER039C	0.00105942	0.200833	0.320532	0.000856486	0.144095	0.210246	0.00340935	0.0659678	0.103334	-0.00142245	0.279353	0.388539	0.00133745	0.0120951	0.0589339	-0.000351744	0.421845	0.621085	0.00740114	0.0163131	0.0349787
YER039C-A	0.000489424	0.407926	0.539585	0.00139226	0.036581	0.0673458	-0.000735027	0.0156947	0.0308166	0.00272672	0.00433014	0.0140492	-0.000324985	0.529109	0.695459	0.00043025	0.438638	0.636345	-0.00151447	0.275243	0.366392
YER040W	-0.000420192	0.31273	0.443123	-0.00600328	1.09209e-05	9.33957e-05	0.00394624	0.00551369	0.0127334	-0.00501286	1.85142e-06	1.83223e-05	-0.000541681	0.108306	0.246934	0.00132919	0.000394855	0.00278982	-0.00132141	0.105294	0.167417
YER041W	0.000875015	0.0381874	0.0910896	0.00054683	0.0771811	0.125586	0.00484224	0.000857803	0.00266482	0.00268957	0.000694276	0.00313165	-0.000694905	0.0864942	0.213085	-0.000186426	0.618795	0.778905	-0.00217927	0.02263	0.0463247
YER042W	-0.000360524	0.470358	0.597848	0.000302097	0.196448	0.27144	0.00210714	0.0255166	0.0465496	0.000914811	0.287764	0.397114	0.00101113	0.0322064	0.109623	0.000565545	0.197167	0.379415	-0.00261822	0.00427167	0.0115909
YER043C	7.97942e-05	0.833259	0.88883	0.000348237	0.257453	0.338128	0.00116738	0.169282	0.225481	0.00190056	0.17175	0.264719	6.76422e-05	0.895164	0.944751	0.000473097	0.103378	0.241437	0.000953412	0.45647	0.549734
YER044C	0.000713911	0.0328635	0.0817856	0.000713597	0.0271594	0.0526809	0.004407	0.00340685	0.00851065	0.0017363	0.0750233	0.137884	-0.000513333	0.210297	0.380637	-0.000819612	0.00726654	0.0325698	-0.00265364	0.0561947	0.0995094
YER044C-A	-0.000728296	0.214752	0.336347	0.000599253	0.0875989	0.139211	0.00367479	0.0283957	0.0508481	0.00175447	0.327547	0.437963	0.00164129	0.00699912	0.0421867	-0.000627426	0.348495	0.551321	-0.00527076	0.00146612	0.00464231
YER045C	0.00273056	3.58746e-06	6.0486e-05	0.00172126	4.02153e-07	5.43366e-06	0.00501832	0.0014426	0.00414031	0.00580499	3.50114e-06	3.21237e-05	-0.000491263	0.191934	0.358487	0.000133623	0.676477	0.815642	-0.00337484	0.0141404	0.0310742
YER046W	0.000603937	0.243984	0.370134	0.00081808	0.00091996	0.00327971	0.00258232	0.00331745	0.00834012	0.00327547	0.00200899	0.00750581	0.00205633	7.29473e-06	0.000472545	-0.000163327	0.561725	0.736252	-0.0054058	1.16643e-05	7.28928e-05
YER046W-A	0.000434432	0.288792	0.417866	0.000760193	0.0537141	0.0926807	0.00239024	0.0269474	0.0487243	0.000677404	0.425982	0.537289	0.000308173	0.410369	0.590325	0.000696257	0.0135558	0.0538557	0.000871444	0.535658	0.62255
YER047C	0.000664822	0.477234	0.603992	0.00129103	0.0284009	0.0548016	-0.000267648	0.618737	0.67298	8.58776e-05	0.960673	0.972984	0.00233973	0.000904074	0.0123912	0.000223042	0.667524	0.812007	-0.000811123	0.790365	0.838691
YER048C	0.00215433	0.0029744	0.012905	0.00171962	0.000174257	0.000865147	0.00292565	0.00933494	0.0197583	0.00256976	0.0196093	0.0477367	0.001303	0.00191606	0.0193061	0.000215133	0.653099	0.803352	-0.00509679	4.4518e-05	0.000232942
YER048W-A	0.00143675	0.00199106	0.00942646	0.00142707	5.26011e-05	0.000340424	-0.000421448	0.163145	0.218586	0.000798041	0.337006	0.447476	-0.000746576	0.243357	0.419999	-0.00111899	0.0185165	0.0675061	-0.00292537	0.00262851	0.007629
YER049W	0.000726076	0.374081	0.506361	-0.00616262	0.0015952	0.00513903	0.00309025	0.120716	0.170826	0.0023668	0.0731758	0.135288	-0.000312709	0.561201	0.721351	0.000170282	0.801248	0.894452	-0.0060288	0.00767496	0.0187223
YER050C	-0.000253209	0.587112	0.699382	0.000534368	0.22553	0.304028	0.00346529	0.0015063	0.0042857	0.000598197	0.643909	0.73029	-0.000423532	0.438353	0.615755	1.47631e-05	0.974689	0.988015	0.00359488	0.0560108	0.0992133
YER051W	0.000817714	0.364149	0.496666	0.00222846	0.000113145	0.000616568	0.00554955	0.0108456	0.0224263	0.00485769	0.000593188	0.00273129	0.00191405	0.000159627	0.00436534	0.000447048	0.338448	0.541693	-0.00684184	3.93194e-05	0.000208505
YER052C	0.000396031	0.398508	0.530675	0.0013617	0.00416815	0.0112996	0.00413697	0.0399315	0.0671921	0.00225279	0.0265269	0.0607768	-0.000139959	0.740339	0.84389	-0.000144641	0.784012	0.885797	-0.00305543	0.103438	0.165133
YER053C	0.0029332	0.000115523	0.00101082	0.00197864	0.000262271	0.00119028	0.00525151	0.000452544	0.00154986	0.00683549	2.31119e-05	0.0001668	-0.00242366	0.00338749	0.0265562	0.000449678	0.544848	0.724345	-1.67803e-05	0.990636	0.991642
YER054C	0.00264838	0.0114979	0.0365635	0.00261798	0.000252501	0.00115748	0.00416168	0.00634687	0.0143417	0.00397561	0.0167845	0.0424128	-0.00110966	0.0689415	0.183904	0.000176719	0.584392	0.752532	-0.00188816	0.172148	0.250991
YER055C	0.00154606	0.00362544	0.0152707	0.00211988	0.000134343	0.000702331	0.0047176	0.000427502	0.00147519	0.00364905	0.00893891	0.0254329	-0.00114063	0.0781648	0.1991	0.000500174	0.177959	0.353962	0.00392468	0.00424786	0.0115369
YER056C	-0.00827438	0.059708	0.128072	-0.00221048	0.0362286	0.066854	-0.0118341	0.0898545	0.134046	-0.000278931	0.9157	0.941635	0.00348018	0.00731225	0.0433105	0.00121582	0.000285626	0.0020834	0.00155146	0.224437	0.311181
YER056C-A	0.002295	0.0105615	0.03438	-0.000541931	0.188648	0.26244	0.00346856	0.00355539	0.00882953	-0.000873392	0.440578	0.550303	0.000118394	0.815236	0.894129	-0.00958108	8.18242e-17	6.45572e-15	-0.0152904	2.36303e-16	4.66147e-15
YER057C	0.000847628	0.0707277	0.145995	0.00132374	0.00054916	0.00213341	0.00532492	0.000791924	0.00248363	0.00200857	0.0439254	0.0901355	-0.00208306	2.50414e-07	4.64436e-05	-0.00197665	1.81437e-06	2.25568e-05	-0.0027151	0.023876	0.0484727
YER059W	-0.0014041	0.0748508	0.152537	0.00075778	0.17184	0.242589	-0.000687665	0.487693	0.551006	0.000409411	0.731748	0.802982	-0.000524996	0.340698	0.52338	-0.0063093	2.44313e-14	1.23238e-12	-0.00647398	3.38168e-05	0.000183435
YER060W	0.00100378	0.0921412	0.178667	0.000893773	0.0419288	0.0753751	0.00520201	0.00383009	0.0093704	0.00402565	0.00389279	0.0129935	-0.00198167	0.0237904	0.0903741	0.0011867	0.00370725	0.0186545	0.00127669	0.515372	0.604433
YER060W-A	-0.00118054	0.0254232	0.0674078	-0.000737049	0.0928049	0.145991	0.00299587	0.000871929	0.00270182	-0.00112019	0.195085	0.292504	-0.000981343	0.0184953	0.0762982	0.000157784	0.769091	0.877128	0.00459849	0.0217971	0.044868
YER061C	0.00181267	0.0105304	0.0343024	0.00273065	4.20176e-05	0.000285161	0.00430416	0.00251551	0.00657835	0.00385135	0.000132429	0.000752123	0.000181173	0.586274	0.740581	0.000650229	0.0760084	0.193688	0.00192267	0.35461	0.448518
YER062C	0.0021111	0.00208989	0.00979255	0.000322495	0.599271	0.677068	0.00473622	0.00367232	0.00908181	0.00630914	0.000557289	0.0025928	-0.00138927	0.256739	0.435373	-0.000156672	0.791414	0.889433	0.00489941	0.0471913	0.0858524
YER063W	-0.000426706	0.543737	0.662924	9.35991e-05	0.816704	0.858635	0.00352013	0.0982699	0.144416	0.00179141	0.189407	0.285436	-3.73941e-05	0.94709	0.973021	0.00109977	0.0522457	0.147893	-0.00586038	0.00453468	0.0122038
YER064C	0.00167144	0.0119134	0.0376823	0.000957489	0.00362282	0.0101287	0.00158013	0.170061	0.226416	0.00233595	0.0116204	0.0314592	-0.000251562	0.613406	0.761223	-0.00101379	0.00255507	0.0136849	-0.00379339	0.0711196	0.120771
YER065C	-0.000208584	0.710821	0.799779	-0.000270426	0.30899	0.393502	0.000214202	0.788287	0.826702	-2.17739e-06	0.998384	0.998258	0.000331322	0.512822	0.681327	0.000553826	0.163734	0.332768	0.00159847	0.44912	0.542648
YER066C-A	-0.000529542	0.567404	0.683472	3.14481e-05	0.863081	0.894991	-0.00210931	0.000264079	0.000980062	-0.000163011	0.869197	0.909621	1.56761e-06	0.998666	0.998828	-0.00048877	0.390553	0.591259	0.00261552	0.36398	0.4585
YER066W	-0.00185431	0.0065406	0.0238052	-0.000773939	0.0478394	0.0840599	-0.000144611	0.848519	0.875289	-0.00246789	0.00650241	0.0197462	-0.00114159	0.0372971	0.120667	0.000449697	0.361487	0.563812	-0.0015452	0.224473	0.311181
YER067C-A	-0.000384161	0.500764	0.625479	1.3923e-05	0.961035	0.969059	0.00140471	0.277529	0.342456	0.00134114	0.160833	0.25127	-0.000637545	0.147888	0.303672	6.21536e-05	0.905274	0.951992	-0.00134734	0.476714	0.56881
YER067W	-0.000941407	0.203207	0.32336	-1.35749e-05	0.978426	0.982911	0.00144825	0.366601	0.434257	0.00400082	0.00658733	0.0199406	0.0012497	0.0128304	0.0611133	-3.7298e-05	0.937266	0.970053	-0.00928183	8.61809e-05	0.000414987
YER068C-A	-0.000481156	0.367981	0.499933	0.000567269	0.126216	0.188586	0.00254627	0.113499	0.162834	0.000419825	0.687732	0.766478	-0.00251605	0.0429303	0.132087	-0.00135471	0.111919	0.254973	-0.00498369	0.00426688	0.0115832
YER068W	-0.00319706	0.000295548	0.00206257	-0.00140087	3.77439e-05	0.000260336	0.000797816	0.417702	0.482522	0.00125267	0.424784	0.536007	0.00142987	0.0600547	0.166927	0.0035967	2.99858e-07	4.27159e-06	0.000721333	0.623002	0.696961
YER069W	-0.00423222	2.06127e-06	3.63053e-05	-0.00435641	6.09501e-07	7.8756e-06	-0.00382996	0.00352852	0.00877386	-0.00563206	1.71475e-06	1.7084e-05	-0.000168235	0.681587	0.808187	-0.0018827	4.69468e-06	5.34031e-05	-0.00815329	6.2402e-07	5.18673e-06
YER070W	0.00147186	0.000432858	0.00281501	0.00149353	0.00248158	0.00736878	0.00246896	0.0316375	0.0556738	0.00566693	4.66452e-06	4.12625e-05	0.000813338	0.229435	0.404151	0.00103401	0.0502815	0.143855	-0.00334489	0.0479462	0.0870653
YER071C	0.000343279	0.426286	0.555307	0.000487646	0.0552104	0.0948983	0.00294373	0.0363662	0.0623269	0.00183912	0.108055	0.183176	-0.000139886	0.723398	0.833169	0.000227919	0.522909	0.706783	0.000621385	0.652533	0.723163
YER072W	0.00242744	1.75576e-05	0.000232973	0.00165164	5.16297e-05	0.000335764	0.00334175	0.00477412	0.0112608	0.0064888	2.13264e-07	2.69104e-06	0.000642629	0.115693	0.25666	0.00115848	0.0368135	0.114883	-0.00124167	0.35181	0.445827
YER073W	-0.000961933	0.290139	0.419303	-0.000790565	0.0384272	0.0702322	-0.00150184	0.035764	0.0615266	-0.00152111	0.138266	0.222777	0.00102744	0.157653	0.316717	0.000351085	0.53739	0.718945	-0.00381002	0.0158333	0.034098
YER074W	0.00237708	0.00732195	0.0260718	-0.000160163	0.650461	0.721813	0.00359025	0.00197557	0.00537082	0.0034696	0.00838901	0.0241118	0.00212087	0.0012403	0.0152048	-0.00928266	8.82439e-22	2.85818e-19	-0.0247034	3.55863e-17	7.36362e-16
YER075C	9.30824e-05	0.820627	0.880913	-0.00189069	0.000210558	0.00100539	-0.000731702	0.482519	0.546203	0.00353588	0.000606081	0.0027783	-0.000561379	0.194159	0.36145	0.000551315	0.297592	0.498335	-0.00177469	0.229481	0.316935
YER078C	0.00175413	0.0396044	0.0939394	1.08547e-05	0.979091	0.983244	0.00209918	0.038083	0.0646628	0.00371482	0.0155673	0.0399511	-0.000434944	0.499899	0.669788	-0.000478196	0.283213	0.482528	-0.00277482	0.0533075	0.0953094
YER079W	0.0010329	0.109606	0.20321	-0.000174555	0.633166	0.706995	-0.000781999	0.136859	0.189278	0.000861653	0.364987	0.476161	0.00107405	0.0735493	0.192248	0.000196465	0.582517	0.751776	-0.00067801	0.610975	0.686394
YER080W	0.000985355	0.216668	0.337966	0.000359695	0.276254	0.358839	0.000891835	0.258415	0.321449	0.00211133	0.110056	0.185982	-0.00125803	0.0475561	0.14145	0.000715404	0.0669251	0.177372	0.00542715	0.000194697	0.000827161
YER081W	0.00131016	0.0530931	0.117066	0.00140741	0.00326399	0.00929114	0.000670633	0.389677	0.456371	0.00511373	7.55665e-06	6.26334e-05	-0.000383519	0.50565	0.675262	0.000102967	0.793928	0.889627	-0.000726549	0.542166	0.627175
YER082C	-1.14335e-05	0.982917	0.987254	0.000273415	0.40664	0.495674	0.00136212	0.172848	0.229405	0.00252592	0.00358613	0.012175	0.000136504	0.804257	0.888212	0.000844991	0.0683071	0.180148	0.000810185	0.447568	0.541216
YER083C	4.93246e-05	0.93028	0.954141	-0.000225614	0.450835	0.538129	0.000134225	0.820065	0.852326	0.00254891	0.0268335	0.0613129	0.00384276	3.5347e-05	0.00154273	0.000722056	0.112532	0.255592	0.00089795	0.460292	0.553548
YER084W	0.000573886	0.634825	0.739255	-4.36381e-05	0.856967	0.89068	-0.00118793	0.0105485	0.0219269	0.000838823	0.494111	0.600409	0.000933459	0.108514	0.247133	0.00225918	2.15763e-06	2.61895e-05	0.0056748	0.00290045	0.00830425
YER085C	0.00034828	0.419692	0.549742	0.000728926	0.0460369	0.0813515	0.00170807	0.114019	0.163381	0.00267533	0.0193919	0.0474024	-0.000119555	0.814455	0.894129	0.00051459	0.347878	0.55077	-0.00326089	0.00145678	0.00461769
YER086W	NA	NA	NA	0.00206491	0.375624	0.464227	NA	NA	NA	NA	NA	NA	0.000697886	0.313541	0.497227	0.00114169	0.191782	0.372664	-0.00349185	0.353908	0.447911
YER087C-A	0.00153499	0.00709781	0.0254421	0.00170589	6.07534e-05	0.000378462	0.00266817	0.0061154	0.0138769	0.00530757	0.000204789	0.00109777	0.000318549	0.362147	0.546909	4.97439e-05	0.892493	0.944523	-0.00170221	0.147081	0.220641
YER087W	0.00072908	0.182532	0.298818	0.00135889	0.000474498	0.00190574	0.00142165	0.0920429	0.136759	0.00426597	0.000227658	0.001205	0.000913253	0.0454708	0.137036	0.00063059	0.0978011	0.23174	-0.00526365	8.74124e-05	0.000420204
YER088C	0.000410018	0.785635	0.854195	-0.00703129	7.17748e-05	0.000433432	-0.00165703	0.113271	0.162585	-0.0104642	0.00204193	0.00759052	-0.000214178	0.740632	0.84389	0.000614427	0.303438	0.504506	-0.00531509	0.00399973	0.0109732
YER089C	-0.000633884	0.23291	0.357181	0.00025444	0.271664	0.354154	0.000760214	0.44782	0.513306	0.00227205	0.0538181	0.106203	0.000616188	0.134632	0.283525	-0.000449529	0.286018	0.485561	-0.00327151	0.0100813	0.023461
YER090W	0.000967306	0.249475	0.376055	0.0018409	0.000559969	0.0021702	0.00397787	0.0649028	0.101909	-0.00034981	0.825869	0.876838	-0.000812169	0.206115	0.375614	0.00193911	0.0617164	0.167609	-0.00243903	0.315035	0.408832
YER091C	0.00104295	0.134854	0.238016	0.00135197	4.31907e-05	0.000289471	0.00185988	0.00122244	0.00359741	0.00249355	0.0671761	0.126769	-0.000825841	0.338062	0.520495	0.0024993	2.43889e-06	2.93143e-05	0.00804825	2.07971e-05	0.000120664
YER091C-A	0.00222055	0.00599303	0.0222502	0.00106171	0.0511268	0.0890169	0.000477805	0.158162	0.212487	0.00289486	0.00344958	0.0117528	-3.49965e-05	0.949181	0.973868	-0.000722206	0.145328	0.306389	-0.00393369	0.000552269	0.00203634
YER092W	0.000153309	0.800048	0.86494	0.00173916	0.000116035	0.000626546	-0.000130724	0.78373	0.822945	0.00401272	0.00430815	0.014024	-0.000389864	0.604689	0.754207	0.000431192	0.510146	0.697189	0.00312452	0.0273786	0.0543315
YER093C	-0.00112349	0.186389	0.30337	0.000705895	0.00821069	0.0197363	0.00601071	0.0361207	0.061996	0.00277031	0.231389	0.333723	0.00091846	0.158872	0.317618	0.0023862	0.00178127	0.0100846	0.0140469	3.60489e-07	3.10592e-06
YER093C-A	-0.000180322	0.734949	0.816794	0.000561104	0.158259	0.226939	0.000675401	0.541235	0.601394	0.000407638	0.634858	0.724049	0.000813266	0.037714	0.121499	0.00122436	0.0028585	0.0150008	-0.00290275	0.0291813	0.0571648
YER094C	0.000394339	0.536659	0.657177	-0.00131442	7.04051e-05	0.000426903	-0.00136999	0.162296	0.217498	-0.00114334	0.326418	0.437045	-0.00310833	0.000109652	0.00347833	-3.99221e-05	0.947775	0.975573	-0.00339727	0.0274637	0.0544637
YER095W	-0.0020638	0.0158259	0.0470168	-0.00201083	1.0363e-05	8.97921e-05	0.000955184	0.42392	0.488941	-0.00597887	0.00137557	0.00556813	-0.00181506	0.000662052	0.0102006	-0.00643405	1.9478e-14	1.00729e-12	-0.0112627	1.64415e-10	2.21139e-09
YER096W	0.00122699	0.0652069	0.136697	0.000270137	0.298876	0.38268	7.84284e-05	0.886381	0.907073	0.00135436	0.0771515	0.141051	0.000431962	0.270211	0.449516	0.000725233	0.0924655	0.22315	-0.00256721	0.00973467	0.0227617
YER097W	-0.0015943	0.0633331	0.133668	0.000154729	0.385097	0.473759	0.00102514	0.177889	0.234831	-0.000325167	0.806185	0.862281	-0.000863213	0.0412411	0.128831	0.000672371	0.139562	0.297453	0.00229883	0.111443	0.175125
YER098W	0.00201871	1.08122e-05	0.00015917	0.00136455	0.000591014	0.00226864	0.00310478	0.0214221	0.0400555	0.00541321	1.08853e-05	8.67017e-05	0.000510334	0.14509	0.298923	-0.000102008	0.805484	0.896536	-0.00606447	1.25552e-06	9.69997e-06
YER101C	0.00362916	0.0372797	0.0897198	0.00228613	0.000787405	0.00289973	0.00192299	0.0269793	0.0487522	0.00549089	0.0799221	0.144771	-0.00030826	0.64989	0.786472	0.000420092	0.466722	0.660277	-0.00163552	0.634094	0.706698
YER103W	0.000257802	0.602023	0.711911	-0.000148794	0.719626	0.77999	-0.000445858	0.332486	0.399118	-0.000820889	0.571518	0.669137	0.000453604	0.306017	0.488643	0.000205098	0.486229	0.677594	0.00025359	0.883525	0.910606
YER104W	0.000799618	0.161603	0.272082	0.000622161	0.0291379	0.0560356	0.00359746	0.00215468	0.00577509	0.00251457	0.170428	0.262928	0.00292398	2.04907e-08	6.63682e-06	-0.000567728	0.314288	0.516786	-0.00278017	0.0256604	0.0514774
YER106W	0.0024941	3.65367e-07	7.86269e-06	0.00118114	0.010163	0.0236139	0.00383388	0.000378039	0.00132459	0.00372103	0.0112366	0.0306444	-0.000900087	0.0776773	0.198269	-0.0022738	4.86687e-05	0.000437876	-0.00740868	2.16897e-07	1.97173e-06
YER107C	0.00255214	4.20066e-05	0.000462073	0.00210648	7.63347e-05	0.000455392	0.00433583	6.80814e-05	0.000314034	0.00336284	0.0262774	0.0602984	-0.000462323	0.247798	0.424728	-0.000542936	0.233602	0.426583	-0.00114501	0.619266	0.693307
YER108C	-9.12465e-05	0.871093	0.913112	0.00139158	0.0104265	0.0241221	-0.000738331	0.0996527	0.145904	0.00100731	0.635137	0.724105	0.000734466	0.192165	0.358685	9.40789e-05	0.877577	0.937117	-0.0065539	0.015608	0.0337379
YER109C	0.000117187	0.865009	0.908129	-0.000339398	0.473236	0.559004	-0.000671453	0.594856	0.650593	-0.0131514	0.000357354	0.00176785	-0.00143851	0.0762617	0.196613	-0.00124183	0.163576	0.332556	-0.0530423	2.1173e-18	4.67544e-17
YER110C	0.00182761	0.122008	0.221146	0.000953277	0.0265623	0.0517773	0.00167994	0.0753346	0.1155	-0.00142835	0.425016	0.536185	-0.000354388	0.455337	0.629837	-6.50384e-06	0.990398	0.994925	-0.00363468	0.0521295	0.0935422
YER111C	0.00385375	4.09138e-06	6.72578e-05	0.00162297	0.00191899	0.005974	0.00533747	0.000136361	0.0005633	0.00588409	4.03761e-05	0.000270294	-0.00195742	0.000382787	0.00720389	-0.00161829	0.00104418	0.00648427	-0.00205146	0.342988	0.438024
YER112W	0.00182468	0.000113216	0.000995559	0.00298471	6.9487e-07	8.93965e-06	0.00426454	0.000230289	0.000875307	-0.00110521	0.331951	0.442566	0.0036337	4.68134e-08	1.15236e-05	0.00668767	2.05222e-15	1.302e-13	-0.00509547	0.00722384	0.0178202
YER113C	0.000241334	0.737084	0.818705	0.000979109	0.154358	0.222369	0.00384529	0.00589545	0.0134448	0.0027424	0.320895	0.431702	0.000163142	0.741611	0.843964	-0.000692404	0.316655	0.519099	-0.0055242	0.0351758	0.0671301
YER114C	-0.000184942	0.760823	0.836109	-0.000878982	0.0103729	0.0240356	0.00104502	0.250349	0.313228	0.000776685	0.5073	0.612444	0.00135071	0.0290352	0.101959	0.000777278	0.0886206	0.216256	-0.00120647	0.489328	0.580826
YER115C	0.00217254	0.00271536	0.0120642	0.00143314	2.00561e-05	0.000153791	0.00338999	0.000324678	0.00116947	0.0061016	0.000394174	0.00192787	0.000214065	0.778411	0.871129	0.000375683	0.407836	0.607852	-0.000240042	0.903493	0.926988
YER116C	-0.00270226	0.841677	0.893431	-0.0152622	0.174596	0.245663	NA	NA	NA	NA	NA	NA	0.00726118	6.03516e-05	0.00227855	-0.00450385	8.0927e-11	2.23329e-09	-0.0100923	1.31387e-07	1.24209e-06
YER117W	0.00228102	0.00325452	0.0139567	-0.000457631	0.118835	0.179634	0.00585442	0.000159172	0.00064431	0.00158698	0.127097	0.208009	0.000185816	0.814871	0.894129	-0.0149494	4.69617e-16	3.32186e-14	-0.0328289	3.97153e-19	9.1099e-18
YER118C	-0.00151951	0.106437	0.199523	0.00244934	8.35225e-05	0.000486981	0.00373364	0.000596131	0.00195777	0.00124946	0.399151	0.509749	0.000909673	0.12453	0.268804	-0.00142884	0.0200354	0.0713115	-0.00547321	0.00101925	0.00342917
YER119C	0.000607844	0.474986	0.602307	0.000815853	0.0761429	0.124068	0.00224013	0.137814	0.190156	0.00135301	0.266307	0.374259	-8.69541e-05	0.821778	0.898423	0.00166477	0.0246843	0.0840932	-0.000771142	0.612588	0.687781
YER119C-A	0.000989319	0.102884	0.194775	0.00172218	0.000261571	0.00118971	0.0026324	0.0326727	0.0571554	0.00517987	5.23613e-05	0.000337724	-0.00136382	0.0687991	0.183788	-0.0177509	4.34116e-22	1.5715e-19	-0.0161404	6.58701e-11	9.12926e-10
YER120W	-0.000260814	0.690054	0.783827	0.000600708	0.0756213	0.123286	0.00163564	0.0941572	0.13941	0.00412652	0.000627755	0.00286877	0.000791455	0.116759	0.25754	-0.0103942	3.76131e-12	1.3004e-10	-0.0154476	2.99562e-10	3.93083e-09
YER121W	-0.000879137	0.226257	0.34924	0.000292851	0.580047	0.659377	0.0044411	0.0638084	0.100484	0.0019317	0.313247	0.42421	-0.000352956	0.550024	0.712449	0.000931531	0.0828386	0.205892	-0.000757599	0.638632	0.711086
YER122C	-0.00221539	0.0553412	0.120897	0.00112281	0.0465782	0.0821609	0.00352828	0.0370525	0.0632286	0.00125158	0.33682	0.447401	0.000199778	0.744816	0.846463	0.00085738	0.168529	0.340265	0.000911361	0.535319	0.622278
YER123W	-0.00111302	0.0296103	0.0755643	0.000822447	0.0205611	0.0420471	0.00555763	0.000322731	0.00116317	0.00380765	0.00387748	0.012957	0.000334939	0.582702	0.738002	-0.00245332	2.47152e-07	3.63001e-06	-0.0043354	0.0229114	0.0468196
YER124C	-5.14979e-05	0.908371	0.939475	0.000742101	0.0110992	0.0253512	0.00338991	0.00994328	0.0208668	0.00338239	0.0243042	0.0568607	0.00140361	0.0266011	0.0967842	-0.000340751	0.418537	0.618412	-0.00182379	0.190606	0.272795
YER125W	0.00664334	5.81855e-08	1.37737e-06	-0.00218808	0.022536	0.0454096	0.00568803	4.04998e-05	0.000204853	-0.000671598	0.612486	0.704371	-0.00447816	1.07451e-05	0.000636649	0.00535471	2.19863e-09	4.73089e-08	0.00815704	2.30594e-05	0.000131851
YER126C	0.000913624	0.0891017	0.1742	0.000845456	0.0492482	0.0861008	0.0042405	0.00183129	0.00507141	0.00432724	0.0162694	0.0413405	0.00173123	0.00462236	0.0322883	-0.000324601	0.531383	0.714002	0.00137237	0.254468	0.343417
YER127W	0.00065004	0.442633	0.570698	0.00167391	0.00143884	0.00472534	0.00366393	0.0378482	0.0643637	0.00579204	0.00059093	0.00272506	0.00137531	0.030103	0.104486	0.00072943	0.106006	0.245434	-0.00358698	0.121985	0.188193
YER128W	0.00228054	0.000943293	0.00526642	0.00148872	1.02416e-05	8.92544e-05	0.0047038	0.00197127	0.00536614	0.00698776	0.00447867	0.0144553	0.00107363	0.00970273	0.0519222	0.000250252	0.599224	0.765226	-0.00556949	0.000433447	0.0016583
YER129W	0.00107038	0.0637974	0.134408	0.0012713	0.00072585	0.00270162	0.00393124	0.00134622	0.00389963	0.00509945	0.017288	0.0433887	-0.0011903	0.0756103	0.195507	-0.002506	0.000169841	0.00132304	-0.00353878	0.0448183	0.0820398
YER130C	0.00141197	0.00327454	0.014002	0.00267953	8.01024e-10	1.83029e-08	0.00519632	0.000503543	0.00169316	0.00826202	3.57963e-05	0.000242382	-0.00054619	0.130143	0.276459	0.00127251	0.000868163	0.005525	-0.00176429	0.258934	0.348266
YER131W	0.00182691	0.0351302	0.0859894	0.000700736	0.166821	0.236977	0.00234149	0.0504851	0.0821475	0.00448074	0.141922	0.227661	-0.00128188	0.0267331	0.0969314	0.000886001	0.138513	0.295872	-0.00810819	0.00569432	0.0146199
YER132C	0.000346101	0.42932	0.558126	-0.000517208	0.105874	0.162702	0.00307751	0.029638	0.0526878	0.00243555	0.0506729	0.101038	0.00067946	0.1584	0.317618	0.000543393	0.222591	0.413564	0.000315403	0.848808	0.884219
YER133W	-0.00380595	0.000136165	0.00114789	-0.00721735	1.17259e-08	2.2752e-07	-0.0037036	0.00258013	0.0067029	-0.00588187	0.00896298	0.0254892	-0.00297327	0.000548687	0.00895656	0.000124208	0.890256	0.943124	-0.0123599	9.55528e-11	1.29996e-09
YER134C	-0.000357974	0.51963	0.641329	0.000770461	0.0328209	0.0618382	0.00141339	0.132111	0.184135	-0.00128657	0.21867	0.319449	-0.000239345	0.690448	0.813364	-0.00385937	2.42604e-11	7.2125e-10	-0.00236265	0.104052	0.165934
YER135C	0.000157229	0.767219	0.84075	0.00277758	3.96578e-08	7.02679e-07	0.00394882	0.0034382	0.0085781	0.00575167	0.000532659	0.00249982	-0.00320476	0.000122678	0.00379378	0.0018308	2.13842e-06	2.60591e-05	-0.00259562	0.171314	0.250083
YER136W	0.000939136	0.0364549	0.0884182	-9.06701e-05	0.828521	0.868897	0.0038608	0.00663554	0.0148522	0.00408415	0.00231379	0.00839032	1.15804e-05	0.976978	0.989583	-0.00721946	5.26715e-20	1.07491e-17	-0.00671714	2.38571e-05	0.000135366
YER137C	0.000308509	0.561078	0.678198	0.000106485	0.753324	0.807786	0.00279401	0.0171968	0.0333128	0.00261164	0.0786994	0.143173	0.00113291	0.0309091	0.106306	-0.00107223	0.0113107	0.0466528	-0.00387173	0.00108952	0.00362234
YER140W	0.00134033	0.00136183	0.00703871	0.000758638	0.00861153	0.0205248	0.00446315	0.00163832	0.0046038	0.0035894	0.0076212	0.0223058	-0.000635076	0.227837	0.402908	-0.000509945	0.121239	0.269255	-0.00151635	0.209586	0.294966
YER141W	-5.25212e-05	0.889215	0.924521	0.000792966	0.0686878	0.113514	0.00222606	0.0120217	0.0245072	0.00337835	0.0769015	0.140725	5.47786e-05	0.874438	0.931005	0.000611546	0.23697	0.430944	-0.00338305	0.0917556	0.149425
YER142C	0.000815419	0.199886	0.319882	0.000827207	0.0041612	0.011286	0.00363264	0.00381013	0.00934841	0.00276925	0.0330208	0.0719504	-0.000295429	0.52505	0.692638	-9.61395e-06	0.982929	0.991926	-0.00457507	0.00179752	0.00554049
YER143W	0.00312776	0.00356494	0.0150587	0.00160574	0.000622532	0.0023592	0.002313	0.00657868	0.0147481	0.00328778	0.061914	0.118694	-0.000646336	0.516019	0.68454	-0.000745154	0.269119	0.468503	0.00516849	0.0545819	0.0972645
YER144C	0.000786477	0.0762537	0.154756	0.00125272	0.000527063	0.00206918	-0.00048167	0.0808127	0.122321	0.00240389	0.00651615	0.0197655	0.000314251	0.63377	0.775511	-0.000451597	0.496404	0.685814	-0.00395541	3.84173e-05	0.000205008
YER145C	-0.00649181	9.64567e-08	2.22113e-06	-0.00271551	0.000215718	0.00102375	-0.00148804	0.178265	0.235222	-0.00771716	6.58571e-09	1.18104e-07	-0.000170564	0.758186	0.856926	0.000715391	0.28726	0.487265	9.54534e-05	0.946827	0.960131
YER146W	-0.000142598	0.84981	0.899673	0.000813161	0.0917307	0.144609	0.00324599	0.0119536	0.024402	0.00109934	0.37864	0.489362	-0.000192027	0.741904	0.843964	0.0024371	0.000327448	0.00235136	0.00130543	0.307482	0.401164
YER147C	0.00223373	0.0127108	0.0396795	-0.000203893	0.70296	0.765572	0.0022252	0.102407	0.149272	0.00155382	0.325489	0.436197	-0.000466099	0.515161	0.683845	0.000762483	0.278145	0.478397	-0.00285889	0.228605	0.315872
YER148W	0.0031091	2.13474e-05	0.000274043	-0.0016965	0.00340381	0.00961083	-0.000686298	0.136921	0.189278	0.00287604	0.10865	0.184026	-0.00384775	1.74335e-05	0.000879393	-0.0140161	8.03817e-26	7.0667e-23	-0.00656459	4.17774e-06	2.87487e-05
YER149C	-0.000389798	0.29382	0.422661	0.00118818	0.000252778	0.00115785	-6.53988e-05	0.936919	0.949108	0.00241907	0.0475154	0.0960042	-0.000693582	0.0886246	0.216845	-0.00192669	2.348e-05	0.000227911	-0.00281497	0.033352	0.0641043
YER150W	0.00159527	0.0163697	0.0482449	0.00161186	8.90164e-06	7.98181e-05	0.00215691	0.0243378	0.0448136	0.0047407	0.00230884	0.00838266	0.000226252	0.646835	0.784832	0.000580892	0.220181	0.410978	0.00418451	0.0322195	0.0623121
YER151C	0.00247083	0.00348454	0.0147718	0.00273344	1.56567e-08	2.96975e-07	0.00118888	0.132886	0.185083	0.00545883	0.00332236	0.0113455	-0.00121132	0.162111	0.32252	0.00451145	6.74682e-14	3.16946e-12	0.0116529	1.52901e-07	1.42724e-06
YER152C	0.00289946	0.00502962	0.0194799	0.00138111	0.0301381	0.057702	-0.000473529	0.290284	0.355246	-0.0033292	0.0355752	0.0767533	0.00101464	0.156595	0.315445	-0.000579725	0.221396	0.411747	0.00463722	0.103166	0.164832
YER153C	-0.000152297	0.778794	0.849098	0.000833899	0.000990393	0.00349086	0.000724632	0.246144	0.309077	0.00250468	0.0334628	0.072678	-0.000428397	0.576641	0.732587	0.000479881	0.243501	0.437392	-0.000265399	0.846665	0.882608
YER154W	0.00118402	0.116734	0.213681	0.00133218	0.00972292	0.0227612	0.00238906	0.0168537	0.0327123	0.00451582	0.0670695	0.126608	-0.000167157	0.832152	0.903505	0.00130442	0.01646	0.0620418	-0.0058542	0.00344074	0.00967329
YER155C	0.00018737	0.798888	0.864476	0.00403219	2.34625e-07	3.36202e-06	0.0035084	0.00299384	0.00765007	0.00362427	0.149743	0.237263	0.000132336	0.816387	0.895074	1.97977e-05	0.971166	0.985939	0.00197152	0.615168	0.690023
YER156C	-6.61654e-05	0.877862	0.917229	0.000926938	0.0129211	0.0286607	0.00149754	0.210456	0.270344	0.00253221	0.00798242	0.0231342	0.000280803	0.584992	0.739728	-0.000392903	0.335271	0.538759	-0.004633	0.000336219	0.0013345
YER157W	0.00349542	0.0919772	0.178466	-0.00365301	0.0301811	0.0577471	0.00505675	0.00698208	0.0154583	0.0035487	0.480675	0.587856	0.00126123	0.0934585	0.224665	0.000864977	0.286307	0.485916	-0.0148531	0.00038608	0.00149628
YER158C	-0.0038253	6.96543e-07	1.41654e-05	-0.00237706	0.000476587	0.00191217	-0.00469997	3.64598e-06	2.65398e-05	-0.00529498	1.66269e-06	1.66213e-05	3.56195e-05	0.959413	0.97898	-0.00227869	7.52624e-05	0.000640615	-0.00613976	3.55736e-07	3.07335e-06
YER159C	0.00153581	0.0287271	0.0737237	0.00137315	0.000994292	0.00349835	0.00234703	0.0777708	0.118346	0.00162646	0.245303	0.349723	-0.00125704	0.0102762	0.0539165	0.000883651	0.0341767	0.108638	-0.00263281	0.0290105	0.0569056
YER161C	0.000332712	0.556046	0.673906	0.00131498	0.000139827	0.000722071	0.00276336	0.0477862	0.0784462	0.00198851	0.0742003	0.136626	-0.000586817	0.190673	0.356765	0.00206833	6.13709e-07	8.26426e-06	0.000950737	0.31299	0.406736
YER162C	0.00384068	0.000202851	0.001549	0.00674478	3.12947e-14	8.65429e-13	0.00577564	0.000225935	0.000860415	0.0092528	6.39127e-06	5.41884e-05	-0.00309915	0.00126206	0.0154102	0.00153687	0.0296293	0.0968855	-0.000490424	0.697042	0.760666
YER163C	-0.00194115	0.000341724	0.00233795	-0.000686262	0.287963	0.371521	-0.000691348	0.539684	0.600122	-0.00634984	0.000907003	0.0039497	-0.00189213	0.00025523	0.00583897	-0.000432572	0.257654	0.454589	0.00153907	0.239105	0.326796
YER164W	0.00233479	0.00306458	0.0132574	0.00576024	4.87164e-06	4.7891e-05	0.00441121	0.00319	0.00806687	0.00449666	0.00358815	0.012175	-0.000198517	0.781123	0.873053	0.00703462	2.40906e-16	1.80797e-14	0.00217209	0.101416	0.162563
YER165W	0.00102196	0.106047	0.199107	-0.00967109	1.72445e-10	4.18249e-09	-0.00315786	0.0210187	0.039401	0.00299262	0.0309447	0.0686397	-0.00190754	0.00297085	0.0245076	-0.00898471	7.1708e-17	5.73105e-15	-0.00605389	0.00018886	0.000806402
YER166W	-0.00278075	0.132554	0.235642	-0.00189505	0.000543446	0.00211587	-0.00323769	0.0152297	0.0300032	-0.0105564	1.49618e-05	0.00011314	0.000165277	0.781465	0.873277	-0.00131647	0.164295	0.333686	-0.0171799	4.19622e-18	9.1839e-17
YER167W	0.000264226	0.558435	0.67597	5.1114e-05	0.901467	0.923309	-0.000199539	0.782481	0.822041	0.0078607	9.87859e-07	1.04396e-05	-4.92385e-05	0.940523	0.969348	-8.71648e-05	0.869	0.933401	-3.36294e-06	0.998208	0.998208
YER168C	0.000270981	0.634095	0.738551	0.000368363	0.289268	0.373089	0.00299987	0.0240314	0.044346	0.00310177	0.0155029	0.039803	-0.00120686	0.0303814	0.105274	-0.00027772	0.534678	0.717139	-0.00234569	0.0681655	0.116841
YER169W	-0.000112454	0.86102	0.906031	0.000450245	0.23736	0.316729	0.00281895	0.0366024	0.0626411	0.00195609	0.0269913	0.0615546	-0.00111039	0.0786032	0.199803	-0.000744568	0.132249	0.28637	-0.00151342	0.162163	0.238311
YER170W	0.000603176	0.254772	0.381506	0.000889942	0.0186371	0.0387567	0.00203181	0.0864501	0.129424	0.00138163	0.144151	0.230439	-0.000145625	0.730685	0.837518	-0.000136209	0.672592	0.813838	-0.0017687	0.0439624	0.0807478
YER171W	0.00281975	5.04746e-05	0.000533409	0.000237951	0.425938	0.514655	0.00304665	0.0199007	0.0376391	0.00190891	0.0161783	0.0411797	-0.00220722	0.000235884	0.0055195	-0.00184928	0.000508445	0.00347663	-0.00375659	0.000315241	0.00126054
YER172C	-0.00536512	0.000115635	0.00101082	-0.00732157	0.000844198	0.00305012	-0.00167757	0.621353	0.675372	-0.00111547	0.775433	0.838635	0.00617661	8.95335e-05	0.00298769	0.000717227	0.0889258	0.216732	-0.00366587	0.000957644	0.00324218
YER173W	0.00270247	0.036033	0.0876824	-0.0052193	7.30791e-05	0.000439514	0.00404615	0.0040204	0.00977115	0.00223909	0.122664	0.202434	0.000734483	0.308128	0.491376	3.82814e-05	0.953467	0.978122	-0.00887533	3.3589e-06	2.35521e-05
YER174C	-0.000320627	0.573663	0.688209	0.000465423	0.119393	0.180155	0.00159717	0.194155	0.253142	0.00185545	0.0801085	0.145024	-0.000360929	0.423676	0.600899	8.10329e-05	0.881064	0.938875	-0.000553859	0.591722	0.670203
YER175C	-0.00130342	0.150039	0.257446	-0.000156446	0.767641	0.820158	0.00117937	0.275148	0.339801	0.00111121	0.461202	0.570049	-0.000332575	0.715677	0.828807	0.000114225	0.827797	0.910503	0.00424669	0.124561	0.191717
YER176W	-9.4819e-05	0.885123	0.921562	0.000180652	0.549449	0.632	0.00127308	0.16709	0.223082	0.00294016	0.0150558	0.0389595	0.000105869	0.919702	0.957834	0.00182855	2.72883e-05	0.00026036	-0.00476193	0.00131373	0.00421848
YER177W	-0.00593806	0.0296426	0.0756143	-0.00409182	0.00329715	0.00936301	-0.0107951	0.0242218	0.0446417	-0.0042663	0.219501	0.320268	0.00430185	0.00393148	0.0292556	-0.00021801	0.530383	0.713556	0.00080554	0.539715	0.625422
YER178W	0.00231301	0.00188159	0.00909002	0.00224849	0.000300677	0.00132692	0.00285914	0.0391741	0.066068	0.00454287	2.4678e-05	0.000175957	0.000730605	0.0958718	0.228326	0.00181412	0.000239669	0.00178778	0.000574663	0.723057	0.78142
YER179W	0.000821117	0.133286	0.23621	0.000965648	0.013852	0.0303053	0.00249373	0.045175	0.0748238	0.00284819	0.00454343	0.0146051	0.000261612	0.659914	0.791051	-0.000202679	0.576233	0.746946	0.00299414	0.0899103	0.14682
YER180C	-0.00210606	0.00736378	0.0261697	-0.000356832	0.512798	0.594697	0.000205547	0.873025	0.896093	-0.000546656	0.589453	0.684131	0.00191676	0.012288	0.0594502	0.000369175	0.429768	0.628515	0.000889097	0.330616	0.425345
YER181C	0.00055825	0.372157	0.504342	0.000651882	0.311334	0.395975	0.00278706	0.112428	0.161701	0.00194971	0.113967	0.191118	0.000494736	0.56224	0.722193	-0.000305712	0.669268	0.812699	-0.0055706	0.000353065	0.00139296
YER182W	-0.000375882	0.423994	0.553295	0.000915492	0.000958436	0.00339642	0.00155551	0.139172	0.19166	0.0018512	0.0110976	0.0303772	0.000355458	0.419223	0.597767	-0.000192766	0.73667	0.856876	-0.00261856	0.00911053	0.0215406
YER183C	0.000618185	0.126142	0.227041	0.000977494	0.00198664	0.0061394	0.00228487	0.0489121	0.0800281	0.00217165	0.00292655	0.0102119	0.000203801	0.546926	0.71038	0.000214951	0.640834	0.794619	-0.000753423	0.5505	0.634936
YER184C	0.000533033	0.250307	0.376829	0.00100532	0.00812354	0.0195586	0.00276203	0.0426343	0.0711935	0.00309493	0.00207969	0.00768802	-0.000139611	0.784347	0.875309	0.000955446	0.0333154	0.106395	-0.00244796	0.0376894	0.0711469
YER185W	0.00182191	0.00203554	0.00959276	0.00138066	0.000801277	0.00294166	0.00355566	0.0134431	0.0269044	0.00399817	0.000111939	0.000652025	0.000254809	0.596987	0.747936	-6.18271e-05	0.893026	0.944762	-0.00277216	0.00836478	0.0200335
YER187W	0.00172539	0.000187381	0.0014591	0.00171667	2.64327e-06	2.82872e-05	0.00351195	0.0113629	0.0233492	0.00362771	2.41265e-05	0.000173068	0.000133987	0.683324	0.808531	-0.000146502	0.670772	0.813225	-0.00404463	0.000207352	0.000874633
YER188W	0.000385651	0.804141	0.868097	-0.00251221	0.000207392	0.000991392	-0.00257831	0.00208469	0.00560782	-0.00109803	0.37643	0.486932	0.00126564	0.176265	0.339722	-0.00673756	1.71486e-08	3.16915e-07	-0.0179028	1.73091e-13	2.90186e-12
YFL001W	0.000576254	0.164595	0.276646	0.00115341	0.0738307	0.120766	-0.00114991	0.0378662	0.0643759	0.000288736	0.888878	0.923036	-0.000830258	0.419974	0.598268	0.00117804	0.156597	0.3222	0.00908216	0.00122741	0.00398892
YFL002C	9.43151e-05	0.894836	0.929386	0.000743683	0.628114	0.702813	-0.000904222	0.337321	0.403694	0.00232208	0.643138	0.729695	-0.00193444	0.0715781	0.188647	0.00134763	0.0516175	0.146519	0.00621903	0.349531	0.443936
YFL003C	0.000472787	0.596928	0.707798	0.0024531	0.00221931	0.00673763	0.000119866	0.844912	0.872481	0.00375617	0.0791536	0.14369	-0.00192764	0.00788391	0.0452273	0.00141054	0.00831948	0.0364399	0.0040789	0.0463658	0.0845847
YFL004W	0.000515984	0.283036	0.41155	0.00137394	0.000482795	0.00192792	-0.00174285	7.63598e-06	5.00995e-05	0.0017996	0.0984355	0.170533	-0.00109344	0.352115	0.537164	0.00159354	0.0267184	0.0896049	-0.0023653	0.0189726	0.039675
YFL005W	-0.00171428	0.0822873	0.164075	0.00045188	0.504361	0.588256	-0.00254104	0.00532594	0.0123362	-0.0026579	0.112208	0.188715	-0.00215857	0.0226472	0.0874894	-0.000950943	0.140416	0.299003	0.00363433	0.0506379	0.091142
YFL006W	-0.000811283	0.310626	0.440907	0.00181337	0.0204075	0.0418329	-0.00123887	0.226219	0.28772	-0.000469498	0.741635	0.811125	-0.00130918	0.087623	0.215176	0.000778051	0.22626	0.417637	0.00873497	0.00145365	0.00461024
YFL007W	-0.00208492	0.0475497	0.107898	0.00108416	0.0288946	0.0556272	-0.00190904	0.0355039	0.0612394	-0.00131569	0.392487	0.502648	0.000655249	0.0757171	0.195618	0.000220615	0.635502	0.790715	0.00197088	0.146037	0.219241
YFL009W	-0.000875918	0.0984384	0.188347	0.00197394	0.00907275	0.0214856	-0.0025613	0.0319659	0.0560849	0.000300492	0.813379	0.86778	8.00297e-05	0.915848	0.955276	0.000137292	0.77996	0.883955	0.0031834	0.0364189	0.0690792
YFL010C	-0.0117555	0.0212913	0.0587149	-0.00115574	0.397733	0.486621	NA	NA	NA	NA	NA	NA	0.00395635	0.000687874	0.0104656	8.07185e-05	0.865884	0.931769	0.00143665	0.233098	0.320809
YFL011W	-0.00110042	0.271449	0.399423	0.00185162	0.0313574	0.059574	-0.00155053	0.0744953	0.11445	0.00243442	0.27162	0.380281	-0.000143493	0.831472	0.903264	0.000720726	0.220791	0.411201	0.00300153	0.0942024	0.152695
YFL012W	NA	NA	NA	0.00142391	0.0282235	0.0545127	-0.00129511	0.413697	0.478455	0.00356175	0.0249328	0.0577956	0.00116207	0.0137821	0.0638667	-0.00094887	0.163174	0.332177	-0.0101183	0.154948	0.229821
YFL013C	-4.77282e-05	0.956883	0.971326	0.000354323	0.48325	0.568337	-0.000668134	0.520982	0.5825	0.00481855	0.0339305	0.0736072	-0.00153737	0.0290767	0.101959	-0.000909999	0.112819	0.255891	0.00633981	0.025201	0.0507104
YFL013W-A	0.00223792	0.0203918	0.0570315	0.00199077	0.00611101	0.015409	0.00145867	0.0849521	0.127536	0.0084517	0.00388282	0.0129676	-0.00129832	0.184884	0.350192	0.00101074	0.257402	0.454589	0.00980055	0.001189	0.00388329
YFL014W	-0.000644431	0.387634	0.519361	0.000206417	0.555508	0.637359	-0.0022639	0.000287727	0.00105631	0.0021164	0.105348	0.179565	-0.00110204	0.215425	0.387862	0.000541423	0.439163	0.636624	0.00142368	0.405367	0.500723
YFL015C	-0.000131787	0.838219	0.892672	0.00114702	0.00459909	0.0122293	-0.00142953	0.0292693	0.052252	0.00397165	0.00153421	0.00606915	-0.00235282	0.0334065	0.112532	0.00030389	0.370835	0.572247	0.00300596	0.015262	0.0330724
YFL016C	-0.000873133	0.208063	0.328993	0.000170048	0.671318	0.738862	-0.00243167	0.000555669	0.00184055	0.00200357	0.198114	0.296145	-0.00319501	0.000315603	0.00655289	4.62418e-05	0.95077	0.976965	0.0121923	8.95712e-06	5.72443e-05
YFL017C	-0.00188943	0.0544514	0.119482	-0.000483726	0.347679	0.434269	-0.00154756	0.242975	0.305616	0.000625557	0.823686	0.875698	-0.00245603	0.022469	0.0869352	-0.000257374	0.704087	0.834134	0.00559266	0.0681735	0.116841
YFL018C	0.00259527	0.00529202	0.0202183	0.00199042	0.0024266	0.00722729	0.00210386	0.000326368	0.00117413	0.00896489	4.73651e-06	4.17744e-05	-0.00299062	1.40731e-05	0.000766425	0.000191834	0.768161	0.876596	0.00452319	0.0787599	0.131296
YFL018W-A	0.00138117	0.0195963	0.0551718	0.00143633	0.00203157	0.00626189	-0.000226252	0.594172	0.650205	0.00559623	3.90931e-06	3.53439e-05	-0.00318009	0.0123625	0.0596443	0.00121449	0.0410155	0.124462	0.00579231	0.00455392	0.0122389
YFL019C	-9.63182e-05	0.854071	0.90257	0.000257698	0.619975	0.695284	-0.00142546	0.0612235	0.0971108	0.00367153	0.0169308	0.0426912	-0.00285403	0.000419729	0.00764204	-5.4727e-05	0.891914	0.944073	0.00471924	0.0192094	0.0401274
YFL020C	0.000120352	0.840922	0.893431	-0.000215159	0.725299	0.783986	-0.00149719	0.0530522	0.0858057	0.00323354	0.128983	0.210513	-0.000724135	0.518197	0.686381	0.000370832	0.641304	0.795041	0.00387914	0.0618661	0.107937
YFL021W	-0.00135284	0.000939919	0.00526248	-0.0078261	1.70475e-05	0.000134159	-0.00605329	1.01363e-07	1.19733e-06	-0.00887858	4.43743e-10	9.1183e-09	-0.00111163	0.309368	0.492309	0.00127997	0.000203043	0.00154759	0.00570591	0.00818068	0.0197018
YFL022C	-5.60673e-05	0.91539	0.944105	0.00174457	0.106149	0.162997	-0.00110659	0.168271	0.224286	0.00334012	0.185029	0.280339	-0.000846674	0.128991	0.274865	-9.34239e-05	0.860232	0.929891	0.0011523	0.671248	0.73851
YFL023W	0.00336305	0.000576158	0.00353628	0.00105649	0.000153292	0.000778032	0.00133645	0.0825673	0.12462	0.00486873	0.0132456	0.0349945	1.57291e-05	0.986601	0.993198	5.95176e-05	0.89173	0.944041	0.00451218	0.0370637	0.0701
YFL024C	0.000724728	0.180466	0.296564	0.00117317	0.000778474	0.0028722	-0.000708925	0.123613	0.174301	0.00138164	0.274902	0.38356	0.000777181	0.275134	0.45491	0.000703359	0.0198717	0.0709766	0.00944703	8.94978e-09	1.00123e-07
YFL025C	-0.000893892	0.289323	0.41843	-0.00263259	0.00409497	0.011137	-0.00538062	7.51951e-05	0.000341523	-0.00112416	0.383862	0.494599	-0.000942577	0.385364	0.567426	-0.00100179	0.0458556	0.134792	-0.000541333	0.805276	0.84858
YFL026W	0.00134668	0.0524702	0.116125	0.00150424	0.000306801	0.00134393	-0.000862045	0.0601106	0.0956018	0.00222804	0.0111153	0.0304103	4.18892e-05	0.956397	0.977568	-0.000497924	0.380139	0.581539	0.00067192	0.556033	0.64007
YFL027C	0.00342761	2.85181e-05	0.000340262	0.0018045	5.12007e-05	0.000333698	0.00061783	0.221698	0.2827	0.00573391	0.000187556	0.00102018	-0.00216157	0.0395439	0.125451	0.000252632	0.545104	0.724373	9.11997e-05	0.957739	0.967384
YFL028C	-0.00254313	0.000821235	0.00469572	-0.000517013	0.174291	0.245468	-0.00142745	0.575762	0.633574	0.00497739	0.0451009	0.0919419	-0.000615921	0.385997	0.567862	0.00110979	0.241196	0.434538	-0.00708696	0.370889	0.465716
YFL029C	-0.00751166	0.00471388	0.0186318	-0.00465919	0.000448934	0.00182597	-0.00865525	0.00727014	0.0159824	NA	NA	NA	0.00221115	0.0805775	0.202842	-9.43973e-05	0.830758	0.912174	-0.000245357	0.858461	0.89145
YFL030W	0.000102197	0.879646	0.918121	0.000595459	0.358957	0.445908	-0.00119029	0.0112936	0.023239	0.00321422	0.0369726	0.078962	0.000156623	0.817249	0.89554	0.000874003	0.246692	0.44132	0.00208714	0.399634	0.495191
YFL031W	0.00231763	0.00127462	0.00669911	0.00260816	9.94696e-06	8.7209e-05	0.00122342	0.00413428	0.00999863	0.00449115	0.000296628	0.00151462	-0.000146698	0.791354	0.879124	-0.00400652	4.22855e-08	7.33029e-07	-0.017436	2.96024e-14	5.18305e-13
YFL032W	0.000115381	0.844797	0.895167	0.000471921	0.275616	0.358168	0.000124837	0.786279	0.825036	0.00110903	0.474856	0.582545	8.75099e-05	0.894148	0.944164	-0.00561327	2.84905e-07	4.10239e-06	-0.0106611	4.2729e-06	2.93694e-05
YFL033C	-0.00198539	0.00495299	0.0192335	-0.000609591	0.021721	0.0440364	-0.0024226	0.000102898	0.000446444	0.00105317	0.676678	0.757577	-0.00162506	0.127983	0.273761	-0.000527865	0.366698	0.567856	0.00172104	0.42101	0.516167
YFL034C-A	0.000288355	0.695696	0.788119	-0.000400093	0.487739	0.572026	-0.00159896	0.000116831	0.0004967	0.000891063	0.201143	0.299839	-0.000705147	0.347745	0.531947	-0.000195191	0.758888	0.87098	-0.00425023	0.0028961	0.00829579
YFL034W	0.00087548	0.165037	0.276997	0.000302802	0.243763	0.323595	-0.00188877	0.00026075	0.000969905	0.00251631	0.0401481	0.0841645	-0.00248183	0.0020586	0.0202698	0.00109417	0.0605987	0.16523	0.00132786	0.350167	0.444507
YFL035C	0.00111026	0.120635	0.219195	-0.00582185	4.08151e-06	4.12191e-05	-0.00408235	5.82408e-09	9.6546e-08	0.00590862	0.000193145	0.00104482	-0.00212561	0.00795176	0.0453758	-0.00153904	0.029997	0.0979317	0.000235649	0.813447	0.85521
YFL035C-A	-0.0010207	0.32046	0.450791	-0.00579448	0.000366139	0.00154662	-0.00606925	1.59981e-08	2.36534e-07	-0.000171705	0.904067	0.933728	-0.00276069	0.00108115	0.0138849	-7.18744e-05	0.879818	0.938696	0.00393405	0.00559464	0.014392
YFL035C-B	-0.000418804	0.565638	0.681483	-0.000743535	0.0278774	0.0538793	-0.00161045	0.00404043	0.0098158	0.00113756	0.419144	0.530246	-0.003487	0.000762428	0.0111449	0.00036839	0.438927	0.636465	0.00416246	0.00701469	0.0174424
YFL037W	0.000999339	0.03896	0.092671	-0.00136349	0.0218237	0.0441851	-0.00432829	5.55854e-07	5.16412e-06	0.00333559	0.00196932	0.00738556	-0.00290605	0.00837912	0.0471092	0.000141066	0.731029	0.853491	-0.00250284	0.0379924	0.0715922
YFL038C	-0.00276994	0.00416851	0.0168967	-0.00223918	7.86296e-06	7.19648e-05	-0.00328344	2.83729e-06	2.14172e-05	-0.00434818	0.000959143	0.00412815	-0.00317937	0.000144723	0.00418134	-0.00939317	3.02584e-18	3.17473e-16	-0.01306	1.0563e-08	1.1641e-07
YFL040W	-0.000920052	0.247333	0.373875	-0.00044219	0.135554	0.200409	-0.00287798	5.88847e-08	7.39871e-07	-0.00228934	0.0234463	0.055325	-0.000931074	0.0199649	0.0804084	0.00046523	0.231265	0.424003	-0.00276834	0.0321879	0.0622714
YFL041W	-0.00099096	0.214322	0.335988	0.000582321	0.118981	0.179716	-0.00136558	0.000450263	0.00154473	0.00115065	0.346511	0.457735	-0.00101315	0.172229	0.335199	-0.000428863	0.177939	0.353962	-0.00432512	0.000900908	0.0030765
YFL042C	NA	NA	NA	-0.00199017	0.0039554	0.0108535	NA	NA	NA	NA	NA	NA	0.001408	0.00372856	0.0280996	0.0015978	0.00165	0.00947208	0.00406151	0.106624	0.169215
YFL043C	0.000546548	0.278725	0.407081	0.000662515	0.0590916	0.100317	-0.00212918	6.43604e-06	4.3381e-05	0.00122477	0.149131	0.236484	0.000200088	0.728333	0.836224	-0.000456202	0.181428	0.359143	0.000878431	0.377975	0.473309
YFL044C	0.00478389	0.000200857	0.00153905	0.00117287	0.00294171	0.00849221	0.000918638	0.0700602	0.108795	0.0084155	5.92362e-05	0.000375734	-0.00143155	0.168092	0.330152	-0.000204741	0.728367	0.852648	0.00365122	0.0654876	0.112957
YFL045C	0.00132264	0.0465186	0.10621	0.00126297	0.00193526	0.00600885	-0.00102243	0.0305078	0.0539905	0.00264082	0.080827	0.146056	-0.000279339	0.642499	0.781102	-1.91164e-05	0.966417	0.984657	-0.00132142	0.417032	0.512564
YFL046W	-0.00201215	0.0394909	0.0937454	-0.000333962	0.636791	0.709972	-0.00171074	0.0935033	0.138616	0.000159972	0.970011	0.979111	-0.00019419	0.786343	0.875865	0.00150196	0.0366894	0.114671	0.0131054	0.0128298	0.0287166
YFL047W	0.00379758	9.03248e-05	0.000835004	0.00204391	5.43582e-05	0.000349286	0.00233637	0.000781289	0.00245418	0.00517093	0.000672921	0.00304927	-0.00296427	0.000970013	0.0128523	0.000449144	0.44851	0.644962	-0.00465187	0.00112177	0.0037046
YFL048C	0.000756825	0.381077	0.513131	-3.08314e-05	0.938102	0.951283	-0.00229798	0.00129097	0.00376909	0.000118761	0.903372	0.933337	-0.000909443	0.359353	0.544828	0.000605204	0.39465	0.595801	0.00240396	0.129126	0.197766
YFL049W	-0.00297469	0.000140922	0.00117793	-0.00241525	0.000257719	0.00117701	-0.00581094	1.15166e-09	2.17055e-08	-0.0023273	0.00676179	0.0203128	-0.000997322	0.122913	0.266651	-0.000532688	0.0499285	0.143226	-0.00387089	0.000651577	0.00234421
YFL050C	0.00240552	0.00133482	0.00694761	0.00125733	0.000708659	0.0026493	0.00121445	0.0134747	0.0269585	0.00696625	4.77087e-06	4.19491e-05	-0.00217459	0.0110982	0.0558761	0.00105311	0.0504095	0.14402	0.00119675	0.380014	0.475158
YFL051C	-0.000232592	0.817965	0.878852	0.000806272	0.100666	0.156035	-0.00294818	0.000576177	0.0018975	0.000856545	0.455873	0.564849	0.000233863	0.761023	0.859012	0.000309694	0.536054	0.717928	-0.00620383	1.57291e-05	9.49847e-05
YFL052W	0.000671859	0.180495	0.296564	-0.000353012	0.330712	0.416601	-0.000221728	0.483067	0.546694	0.00282314	0.00784638	0.0228518	-0.00146104	0.035202	0.115785	-0.00102596	0.0499452	0.143226	-0.00498603	2.0743e-05	0.000120664
YFL053W	0.000570669	0.367536	0.499559	0.000211169	0.471512	0.557747	-0.000976979	0.0138888	0.0276414	0.00310023	0.00540477	0.0169146	-0.00149346	0.121574	0.264898	-0.000848224	0.0674765	0.178679	-0.000139608	0.912129	0.933844
YFL054C	0.000520658	0.405453	0.537034	0.00126514	0.00194997	0.00604184	-0.000423507	0.286201	0.351311	0.0043307	0.00081157	0.00357357	-0.00216064	0.048606	0.143326	-0.000439257	0.481653	0.674577	-0.00236808	0.0641988	0.11122
YFL055W	-0.00017132	0.72442	0.809195	0.00111319	0.0149739	0.0322356	-0.000493362	0.290225	0.355246	0.00556939	1.40741e-05	0.000107333	-0.00358432	0.000781474	0.0113693	0.000393194	0.403917	0.603913	0.000730011	0.666854	0.735179
YFL056C	0.00167564	0.0277658	0.0718173	0.00145713	0.00743581	0.0181689	-0.000720106	0.123254	0.17392	0.00370647	0.00780151	0.0227547	-0.00221268	0.00272808	0.0234964	-0.00140183	0.0131457	0.0525317	-0.00594184	0.00191249	0.00583409
YFL060C	-0.00431379	0.00646713	0.0236038	0.00142524	0.626599	0.701383	-0.00383403	0.0248526	0.0455208	-0.00138477	0.632508	0.722177	-0.000500556	0.451458	0.626302	0.00108568	0.128229	0.280028	0.00868512	0.000103853	0.000486516
YFL063W	-0.00192388	0.105868	0.198996	0.00157635	0.220577	0.298372	-0.00264752	9.01914e-06	5.80166e-05	-0.000506436	0.650566	0.736429	-0.000106907	0.809422	0.891088	0.000787934	0.315936	0.518611	-0.00758842	7.08825e-07	5.81001e-06
YFR001W	0.000161449	0.802125	0.866711	0.000741512	0.140121	0.205891	-0.00160076	4.01023e-05	0.000203364	0.00291509	0.000958256	0.00412733	-0.00109611	0.253855	0.432151	-0.00102707	0.0508903	0.145057	-0.00288764	0.00811305	0.0195652
YFR002W	0.000822563	0.17901	0.295174	0.00255262	0.000253706	0.0011612	0.00315987	0.000234499	0.00088562	0.00873737	0.000491546	0.00233652	-0.00282469	0.0124598	0.0598575	0.000926221	0.316635	0.519099	0.0112227	0.000464826	0.0017592
YFR003C	0.000520515	0.539319	0.659032	0.00144635	0.0128247	0.0284748	-0.00100741	0.00371405	0.00916587	0.0019272	0.115318	0.192674	-0.000802699	0.0465324	0.139333	0.000490844	0.363867	0.566322	-0.00489818	3.59405e-05	0.000193009
YFR004W	-6.65263e-05	0.937756	0.959316	0.00321233	2.60311e-07	3.70317e-06	6.71076e-05	0.974088	0.978387	0.00245329	0.0379029	0.080542	-0.000955992	0.134316	0.283217	-0.00145597	0.12286	0.271678	-0.0136788	2.13452e-12	3.39572e-11
YFR005C	8.0852e-05	0.942065	0.962237	-0.00059017	0.0136038	0.0298728	-0.00134813	0.255704	0.318647	0.00225262	0.122461	0.202154	-0.000542205	0.547161	0.710535	0.000149123	0.851721	0.924099	0.00105563	0.623606	0.697506
YFR006W	-0.00027696	0.495396	0.620739	0.000550863	0.0610429	0.102862	-0.0015833	2.64106e-05	0.000143789	0.000960027	0.361268	0.472274	-0.00247785	0.00212907	0.0207149	-0.000281187	0.514181	0.70068	-0.00331254	0.00881192	0.0209181
YFR007W	5.26802e-06	0.991387	0.993766	0.000812811	0.0255927	0.050218	-0.00143857	0.000104897	0.000453123	0.00171006	0.0591501	0.114433	-0.00117464	0.221859	0.39586	8.55092e-05	0.87052	0.93412	-0.00211511	0.0428908	0.0792468
YFR008W	0.000934452	0.40135	0.53363	0.000704646	0.0579381	0.098755	-0.00139185	0.0329324	0.0575078	0.00168557	0.356301	0.467951	-5.22002e-05	0.958115	0.978304	0.000918243	0.23413	0.427167	0.00226886	0.153447	0.228166
YFR009W	0.000231497	0.792359	0.859927	0.000649233	0.138868	0.204433	-0.00260677	1.05646e-05	6.65828e-05	0.00108579	0.353173	0.464565	-0.00101597	0.248722	0.425886	-0.001524	0.00216415	0.0119019	-0.00332358	0.0209775	0.0433921
YFR010W	-0.000728669	0.557424	0.67516	-0.00142299	0.226724	0.305057	-0.00254836	0.147455	0.20093	-0.00046545	0.867059	0.908347	-0.00320671	0.00746082	0.0438305	-0.00196623	0.133759	0.288725	0.00571373	0.118291	0.183451
YFR011C	-0.000710227	0.0853274	0.16832	0.00043561	0.0849673	0.135645	-0.00140023	3.00712e-08	4.18733e-07	-3.22007e-05	0.948319	0.965282	0.000173617	0.636986	0.777403	8.63642e-05	0.829395	0.911283	-0.00168603	0.0155117	0.0335887
YFR012W	-0.00074602	0.160683	0.270995	0.000454481	0.244248	0.324095	-0.000984567	0.0192323	0.0365971	0.00138173	0.123047	0.202761	0.00039817	0.421397	0.599048	-0.000231289	0.590756	0.758346	-0.0022817	0.0147899	0.0323096
YFR013W	0.000758768	0.0849972	0.167839	0.000544245	0.100213	0.155496	-0.00316521	7.7728e-09	1.23654e-07	-0.000439909	0.554537	0.654387	0.000507198	0.261304	0.440325	0.000269462	0.533636	0.716313	0.00289588	0.00231104	0.00685499
YFR014C	-0.000312456	0.724365	0.809195	-0.000863584	0.256154	0.336871	-0.000905495	0.0737929	0.113637	0.00121546	0.354725	0.466399	-0.00127068	0.160323	0.319815	0.00220085	0.00527751	0.0250214	0.00682822	0.000145957	0.000646539
YFR015C	-0.000169332	0.700977	0.792432	0.000324773	0.486636	0.571184	-0.00174756	8.45475e-09	1.33427e-07	0.00055573	0.582199	0.678238	-0.000920201	0.0804262	0.202679	-0.000708122	0.165219	0.334901	-0.000382833	0.723697	0.781904
YFR016C	0.00174539	0.0495524	0.111471	0.000551645	0.367955	0.455743	-0.000929115	0.0538082	0.0868622	0.00231653	0.0170756	0.042973	-0.000228227	0.738624	0.842382	0.000794373	0.233939	0.426946	-0.00171908	0.218637	0.305092
YFR017C	0.00158485	0.0323268	0.0808581	0.0013612	0.000264246	0.0011974	-6.29219e-05	0.814889	0.848586	0.00302113	0.00421509	0.0137589	-0.000977153	0.106817	0.245097	0.00127191	0.0429519	0.128877	-0.00428352	0.000103182	0.000484242
YFR018C	-0.00106128	0.319429	0.449663	0.000706307	0.355502	0.442173	-0.00183498	0.000549097	0.00182559	-1.51683e-05	0.990885	0.993403	-0.00127154	0.123548	0.267339	0.00107052	0.0321337	0.10348	-0.00326673	0.0028364	0.00814056
YFR019W	0.00125818	0.0345051	0.0849182	0.00153201	9.20174e-05	0.000528805	0.000395546	0.0512432	0.0832667	0.00197261	0.102078	0.175051	0.001382	0.04956	0.145326	-0.000555607	0.365644	0.567079	-0.000452498	0.716108	0.776888
YFR020W	0.000282947	0.582375	0.695419	0.000600067	0.22159	0.299605	-0.00113627	0.0052205	0.0121442	0.00307697	0.0121055	0.0325047	4.19357e-05	0.928003	0.962895	-0.000326737	0.564237	0.737613	-0.00208564	0.148246	0.222107
YFR021W	0.00147984	0.0917136	0.178071	-0.0015246	0.000115141	0.000622854	-0.000857294	0.0103748	0.0216496	0.0036362	0.0172374	0.0432799	0.000808968	0.338391	0.520495	0.000971007	0.116197	0.261168	0.00711019	0.00106857	0.00356673
YFR022W	0.00110189	0.187411	0.304864	0.00128637	0.00496679	0.0129772	-0.00163366	0.0164468	0.0320487	-0.000462223	0.717105	0.791759	-0.000785873	0.336711	0.51985	-0.000764008	0.121421	0.269476	0.00210336	0.196772	0.280264
YFR023W	0.000305451	0.568557	0.684303	0.000757137	0.0267121	0.0520349	-0.00150466	0.000154382	0.000627064	-8.31624e-05	0.927812	0.9498	-6.33957e-05	0.88516	0.9387	-0.000807632	0.03425	0.108703	0.000835857	0.406786	0.501951
YFR024C	0.00287852	3.39471e-05	0.000389339	0.00269094	1.08758e-05	9.31451e-05	-0.000813968	0.0206905	0.0388719	0.00168842	0.032222	0.0705474	-0.000224704	0.689412	0.812556	0.000463235	0.23938	0.432768	0.00101589	0.331928	0.426775
YFR024C-A	0.00143128	0.0256211	0.0676624	0.00169933	0.0176206	0.0368086	-0.00189087	2.18601e-05	0.000122778	0.000517273	0.569139	0.666964	0.000202686	0.688945	0.812215	0.000627926	0.212043	0.399811	-0.00307411	0.00185669	0.00569027
YFR025C	0.00105456	0.217523	0.338873	0.00132342	0.00377828	0.0104976	-0.000541307	0.0351823	0.0608441	0.00383874	0.00610164	0.0187679	-0.000760079	0.317904	0.501203	0.00195335	0.0080091	0.0352698	-0.00397119	0.000392507	0.00151821
YFR026C	-0.00261145	0.000165944	0.00133431	-0.0013565	0.0119857	0.0269598	-0.0046758	2.59052e-10	5.43641e-09	-0.00394644	0.000103714	0.000613164	-0.000665531	0.114478	0.255366	-0.000885344	0.0273973	0.0912352	0.000889938	0.41328	0.508375
YFR027W	-0.000675204	0.152415	0.260239	0.000231002	0.432361	0.520911	-0.00215135	2.71461e-07	2.74616e-06	0.000182626	0.82376	0.875698	8.90138e-06	0.985474	0.992734	0.000546928	0.334388	0.537853	-0.00264134	0.0324012	0.0625816
YFR028C	0.00128658	0.0741291	0.151274	0.000681507	0.50387	0.587989	0.00211896	0.236652	0.298871	0.00238837	0.154484	0.243332	4.96229e-05	0.931189	0.96462	0.00119689	0.0353397	0.111243	0.000426429	0.816559	0.858025
YFR029W	-0.0149455	0.17771	0.29344	-0.00340539	0.0422578	0.0758282	-0.00577379	0.0321796	0.0563929	NA	NA	NA	0.00149624	0.246057	0.423088	-0.00225369	1.7314e-05	0.000172971	-0.000646692	0.651283	0.722048
YFR030W	-0.000824639	0.291503	0.420452	0.00078448	0.159391	0.22834	-0.00154588	0.0334786	0.0582681	0.00118147	0.358472	0.470282	0.00105602	0.104576	0.241576	-9.85136e-05	0.883384	0.939523	-0.00163571	0.257049	0.346281
YFR031C	-0.000345662	0.59612	0.707152	0.000209093	0.510994	0.593164	-0.00218694	2.04975e-05	0.000116189	0.000201819	0.796709	0.855392	-0.00134416	0.0642275	0.174969	6.76587e-05	0.899256	0.948517	0.0035774	0.0436485	0.0803958
[truncated: 3,867 more rows]
