# Supplementary material for: The genetic control of growth rate: a systems biology study in yeast
Source: BMC Syst Biol. 2012 Jan 13;6:4. doi: 10.1186/1752-0509-6-4 (PMC3398284; doi:10.1186/1752-0509-6-4)
Supplement: Additional file 4 — Table S2: GO analysis of the growth rates. Each experiment is given on a separate spreadsheet. Abbreviations: C, N, P: Carbon-, Nitrogen- or Phosphorus-limited F1 media 01, 02, 03: Dilution rates in chemostats of 0.1, 0.2 or 0.3 h-1, respectively Turb: Turbidostat FPM: Footprinting media Columns: 1: Internal database row number. 2: GO term ID 3: Name of the GO term 4: Class of the GO term (MF: Molecular Function, BP: Biological Process, CC: Cellular Compartment) 5: Number of genes annotated to the GO term 6: Coeff: Logistic regression coefficient β of the GO term. Positive values indicate enrichment of a GO term among the haploproficient genes, negative values indicate enrichment among the haploinsufficient genes. 7: Odd.ratio: Log odds ratio of the GO term. 8: P-value: P-value for rejecting the null hypothesis that β≠0 9: FDR: False Discovery Rate at specified P-value. [file 1752-0509-6-4-S4.XLS]

## Sheet: info
Additional File 4 Table S2: GO analysis of the growth rates
Each experiment is given on a separate spreadsheet.
Abbreviations:
C, N, P : Carbon-, Nitrogen- or Phosphorus-limited F1 media
01, 02, 03 : Dilution rates in chemostats of 0.1, 0.2 or 0.3 h-1, respectively
Turb: Turbidostat
FPM: Footprinting media
Columns:
1: Internal database row number.
2: GO term ID
3: Name of the GO term
4: Class of the GO term (MF: Molecular Function, BP: Biological Process, CC: Cellular Compartment)
5: Number of genes annotated to the GO term
6: Coeff: Logistic regression coefficient β of the GO term. Positive values indicate enrichment of a GO term among the haploproficient genes, negative values indicate enrichment among the haploinsufficient genes.
7: Odd.ratio : Log odds ratio of the GO term.
8: P-value: P-value for rejecting the null hypothesis that β ≠ 0
9: FDR: False Discovery Rate at specified P-value

## Sheet: C01
	GO.ID	GO.term	Ontology	n.genes	coeff	odds.ratio	p.value	FDR
1225	GO:0003735	structural constituent of ribosome	MF	203	168.118	Inf	4.49575e-07	0.000236776
937	GO:0030529	ribonucleoprotein complex	CC	492	94.5489	1.52959e+255	1.2279e-05	0.00149237
935	GO:0005840	ribosome	CC	289	115.947	Inf	3.29181e-05	0.00325067
1173	GO:0000243	commitment complex	CC	11	324.438	Inf	0.000809463	0.0284302
165	GO:0030029	actin filament-based process	BP	101	151.103	Inf	0.000969356	0.031908
166	GO:0030036	actin cytoskeleton organization and biogenesis	BP	97	152.246	Inf	0.00110446	0.0320794
944	GO:0043228	non-membrane-bound organelle	CC	902	52.0161	2.45345e+140	0.00107379	0.0320794
947	GO:0043232	intracellular non-membrane-bound organelle	CC	902	52.0161	2.45345e+140	0.00107379	0.0320794
1224	GO:0005198	structural molecule activity	MF	327	83.5704	3.58184e+225	0.00118897	0.0335459
722	GO:0000027	ribosomal large subunit assembly and maintenance	BP	39	218.926	Inf	0.00124492	0.0339134
1500	GO:0019843	rRNA binding	MF	33	225.916	Inf	0.00183316	0.04456
1444	GO:0004003	ATP-dependent DNA helicase activity	MF	19	265.273	Inf	0.00229587	0.0525722
279	GO:0007015	actin filament organization	BP	54	179.326	Inf	0.0031198	0.0657237
1422	GO:0008565	protein transporter activity	MF	63	-112.277	9.28882e-304	0.00499679	0.0928815
614	GO:0016197	endosome transport	BP	50	-122.793	0	0.00470785	0.0885523
1550	GO:0004406	H3/H4 histone acetyltransferase activity	MF	10	-210.549	0	0.00451733	0.0859926
24	GO:0051234	establishment of localization	BP	1082	-38.4218	1.99888e-104	0.00432524	0.08334
684	GO:0006890	retrograde vesicle-mediated transport, Golgi to ER	BP	24	-160.431	0	0.00400721	0.0781654
943	GO:0043227	membrane-bound organelle	CC	3372	-35.5119	1.42699e-96	0.00395595	0.0781299
946	GO:0043231	intracellular membrane-bound organelle	CC	3372	-35.5119	1.42699e-96	0.00395595	0.0781299
1366	GO:0016407	acetyltransferase activity	MF	52	-123.734	0	0.00362332	0.0733955
1424	GO:0004527	exonuclease activity	MF	45	-131.122	0	0.00334065	0.0685484
391	GO:0042592	homeostatic process	BP	138	-86.5363	2.76065e-234	0.00328394	0.0682714
25	GO:0006810	transport	BP	1065	-40.0855	6.46153e-109	0.00302373	0.0649399
1517	GO:0016896	exoribonuclease activity, producing 5'-phosphomonoesters	MF	22	-168.47	0	0.00304149	0.0649399
1515	GO:0004532	exoribonuclease activity	MF	23	-168.141	0	0.00253598	0.0556506
1116	GO:0030131	clathrin adaptor complex	CC	14	-197.424	0	0.00248667	0.0553371
388	GO:0019725	cellular homeostasis	BP	133	-90.2746	2.24633e-244	0.00236154	0.0533033
27	GO:0046907	intracellular transport	BP	521	-53.3076	1.33203e-144	0.00220876	0.0513211
1336	GO:0042623	ATPase activity, coupled	MF	162	-84.4329	1.31272e-228	0.00210878	0.0501112
1364	GO:0008080	N-acetyltransferase activity	MF	39	-142.522	0	0.00212497	0.0501112
1113	GO:0030119	AP-type membrane coat adaptor complex	CC	17	-189.562	0	0.0017952	0.0443189
396	GO:0055080	cation homeostasis	BP	102	-102.46	2.90537e-277	0.00169836	0.0425939
395	GO:0055072	iron ion homeostasis	BP	36	-148.934	0	0.00166486	0.042427
399	GO:0006879	cellular iron ion homeostasis	BP	36	-148.934	0	0.00166486	0.042427
1426	GO:0008408	3'-5' exonuclease activity	MF	29	-161.019	0	0.00153153	0.0403302
1427	GO:0016796	exonuclease activity, active with either ribo- or deoxyribonucleic acids and producing 5'-phosphomonoesters	MF	30	-160.712	0	0.00131982	0.0353444
1287	GO:0022892	substrate-specific transporter activity	MF	316	-67.9379	4.34044e-184	0.00123509	0.0339134
249	GO:0016569	covalent chromatin modification	BP	81	-114.954	0	0.00111669	0.0320794
250	GO:0016570	histone modification	BP	81	-114.954	0	0.00111669	0.0320794
355	GO:0006811	ion transport	BP	150	-92.0506	3.61548e-249	0.00100012	0.0320794
389	GO:0030003	cellular cation homeostasis	BP	97	-107.907	5.76798e-292	0.00106994	0.0320794
356	GO:0006812	cation transport	BP	122	-100.331	1.61821e-271	0.000889941	0.0299172
551	GO:0006368	RNA elongation from RNA polymerase II promoter	BP	53	-135.836	0	0.000875104	0.0299172
938	GO:0031974	membrane-enclosed lumen	CC	754	-50.7323	1.18869e-137	0.000789332	0.0284302
948	GO:0043233	organelle lumen	CC	754	-50.7323	1.18869e-137	0.000789332	0.0284302
1226	GO:0005215	transporter activity	MF	384	-65.0812	2.22778e-176	0.000809721	0.0284302
134	GO:0016568	chromatin modification	BP	218	-81.6418	4.48083e-221	0.0007201	0.0278416
549	GO:0043044	ATP-dependent chromatin remodeling	BP	23	-181.789	0	0.000700831	0.0278416
982	GO:0031981	nuclear lumen	CC	509	-59.1307	2.5584e-160	0.00069629	0.0278416
1051	GO:0016023	cytoplasmic membrane-bound vesicle	CC	99	-110.468	7.08218e-299	0.000668488	0.0278416
1052	GO:0030135	coated vesicle	CC	77	-120.891	0	0.000679844	0.0278416
1054	GO:0031982	vesicle	CC	110	-105.731	4.31333e-286	0.000722473	0.0278416
1055	GO:0031988	membrane-bound vesicle	CC	99	-110.468	7.08218e-299	0.000668488	0.0278416
1053	GO:0031410	cytoplasmic vesicle	CC	108	-107.869	7.33035e-292	0.000587027	0.0272795
262	GO:0016192	vesicle-mediated transport	BP	322	-72.2262	1.15783e-195	0.000484137	0.0231799
392	GO:0048878	chemical homeostasis	BP	114	-107.293	2.63111e-290	0.000463645	0.0228925
393	GO:0050801	ion homeostasis	BP	114	-107.293	2.63111e-290	0.000463645	0.0228925
981	GO:0005654	nucleoplasm	CC	317	-73.5639	2.83938e-199	0.000402439	0.0211951
1030	GO:0000124	SAGA complex	CC	16	-210.163	0	0.000381322	0.0207755
1518	GO:0000175	3'-5'-exoribonuclease activity	MF	17	-207.377	0	0.000339974	0.0191843
387	GO:0006873	cellular ion homeostasis	BP	109	-112.242	1.15585e-303	0.000283656	0.0165991
397	GO:0055082	cellular chemical homeostasis	BP	109	-112.242	1.15585e-303	0.000283656	0.0165991
1019	GO:0016585	chromatin remodeling complex	CC	79	-126.83	0	0.000250564	0.0158356
1121	GO:0005798	Golgi-associated vesicle	CC	66	-135.282	0	0.000243247	0.0158356
390	GO:0030005	cellular di-, tri-valent inorganic cation homeostasis	BP	63	-140.399	0	0.000159739	0.0109734
394	GO:0055066	di-, tri-valent inorganic cation homeostasis	BP	63	-140.399	0	0.000159739	0.0109734
1167	GO:0030137	COPI-coated vesicle	CC	19	-209.361	0	0.000126302	0.00950271
1450	GO:0016251	general RNA polymerase II transcription factor activity	MF	59	-146.154	0	0.000109525	0.00865249
983	GO:0044451	nucleoplasm part	CC	297	-82.3768	4.64949e-223	9.06949e-05	0.007542
615	GO:0042147	retrograde transport, endosome to Golgi	BP	16	-224.939	0	7.91057e-05	0.00694372
1023	GO:0000123	histone acetyltransferase complex	CC	34	-182.103	0	4.32274e-05	0.00401761
1031	GO:0046695	SLIK (SAGA-like) complex	CC	13	-247.855	0	3.20819e-05	0.00325067
252	GO:0043543	protein amino acid acylation	BP	55	-159.453	0	2.37388e-05	0.0026791
1109	GO:0048475	coated membrane	CC	41	-181.941	0	8.33102e-06	0.00109692
1111	GO:0030117	membrane coat	CC	41	-181.941	0	8.33102e-06	0.00109692
1118	GO:0030662	coated vesicle membrane	CC	34	-196.012	0	5.10661e-06	0.000806845
1114	GO:0030120	vesicle coat	CC	32	-202.343	0	3.32919e-06	0.000584458
1120	GO:0044433	cytoplasmic vesicle part	CC	41	-188.628	0	2.62614e-06	0.000518663
248	GO:0006473	protein amino acid acetylation	BP	42	-188.209	0	2.18887e-06	0.000507874
255	GO:0016573	histone acetylation	BP	34	-200.869	0	2.25008e-06	0.000507874
1110	GO:0012506	vesicle membrane	CC	37	-196.152	0	2.06444e-06	0.000507874
1117	GO:0030659	cytoplasmic vesicle membrane	CC	37	-196.152	0	2.06444e-06	0.000507874
1129	GO:0016586	RSC complex	CC	16	-279.63	0	3.88971e-08	3.07287e-05
1128	GO:0016514	SWI/SNF complex	CC	12	-348.903	0	1.03982e-10	1.64292e-07

## Sheet: P01
	GO.ID	GO.term	Ontology	n.genes	coeff	odds.ratio	p.value	FDR
976	GO:0005684	U2-dependent spliceosome	CC	43	221.283	Inf	7.29277e-05	0.0147707
408	GO:0043087	regulation of GTPase activity	BP	24	237.851	Inf	0.00106692	0.0703788
436	GO:0008154	actin polymerization and/or depolymerization	BP	12	306.106	Inf	0.00109921	0.0703788
940	GO:0030529	ribonucleoprotein complex	CC	492	57.0882	1.20037e+154	0.00105742	0.0703788
947	GO:0043228	non-membrane-bound organelle	CC	908	42.6044	9.72874e+114	0.00113644	0.0703788
950	GO:0043232	intracellular non-membrane-bound organelle	CC	908	42.6044	9.72874e+114	0.00113644	0.0703788
978	GO:0030532	small nuclear ribonucleoprotein complex	CC	55	169.166	Inf	0.000936312	0.0703788
1133	GO:0016586	RSC complex	CC	16	280.116	Inf	0.000906053	0.0703788
1212	GO:0005685	snRNP U1	CC	16	275.246	Inf	0.00118504	0.0703788
1077	GO:0044440	endosomal part	CC	65	-93.7037	1.24901e-253	0.00197192	0.0978568
1177	GO:0030014	CCR4-NOT complex	CC	12	-156.704	0	0.0017084	0.0875144
378	GO:0051704	multi-organism process	BP	128	-75.2703	7.0417e-204	0.00156406	0.0827911
133	GO:0006325	establishment and/or maintenance of chromatin architecture	BP	243	-61.4211	1.68389e-166	0.00101662	0.0703788
248	GO:0006473	protein amino acid acetylation	BP	41	-114.821	0	0.000804348	0.0703788
255	GO:0016573	histone acetylation	BP	33	-121.354	0	0.000973965	0.0703788
1034	GO:0046695	SLIK (SAGA-like) complex	CC	13	-155.681	0	0.00128526	0.0703788
1076	GO:0010008	endosome membrane	CC	59	-104.463	1.1388e-282	0.000563691	0.0703788
1251	GO:0043167	ion binding	MF	712	-43.0726	5.60212e-117	0.000601572	0.0703788
1271	GO:0030528	transcription regulator activity	MF	337	-54.3782	1.71751e-147	0.00101511	0.0703788
1301	GO:0004553	hydrolase activity, hydrolyzing O-glycosyl compounds	MF	41	-111.87	1.16645e-302	0.00126797	0.0703788
1470	GO:0019207	kinase regulator activity	MF	42	-111.135	1.12212e-300	0.0012487	0.0703788
1474	GO:0019887	protein kinase regulator activity	MF	40	-112.686	7.31363e-305	0.00127641	0.0703788
1490	GO:0003709	RNA polymerase III transcription factor activity	MF	10	-175.625	0	0.000424254	0.0612469
134	GO:0016568	chromatin modification	BP	217	-68.9352	8.83256e-187	0.000333537	0.0529656
984	GO:0005654	nucleoplasm	CC	320	-60.2011	3.30305e-163	0.000304304	0.0529656
679	GO:0006383	transcription from RNA polymerase III promoter	BP	37	-132.332	0	6.99468e-05	0.0147707
986	GO:0044451	nucleoplasm part	CC	299	-66.8138	4.69548e-181	7.44114e-05	0.0147707
1014	GO:0005667	transcription factor complex	CC	118	-95.3486	4.53946e-258	3.398e-05	0.0107921
1578	GO:0017136	NAD-dependent histone deacetylase activity	MF	10	-196.528	0	1.77951e-05	0.00706467
249	GO:0016569	covalent chromatin modification	BP	80	-112.208	1.42129e-303	1.20669e-05	0.00638743
250	GO:0016570	histone modification	BP	80	-112.208	1.42129e-303	1.20669e-05	0.00638743
1132	GO:0016514	SWI/SNF complex	CC	12	-217.281	0	4.82461e-08	7.66148e-05

## Sheet: N01
	GO.ID	GO.term	Ontology	n.genes	coeff	odds.ratio	p.value	FDR
1208	GO:0022624	proteasome accessory complex	CC	20	851.898	Inf	5.59856e-17	4.42006e-14
1209	GO:0005838	proteasome regulatory particle	CC	20	851.898	Inf	5.59856e-17	4.42006e-14
1160	GO:0000502	proteasome complex	CC	42	645.853	Inf	3.17691e-16	1.67212e-13
1575	GO:0004298	threonine endopeptidase activity	MF	13	548.447	Inf	2.65263e-05	0.00077565
1162	GO:0005839	proteasome core complex	CC	14	533.882	Inf	3.09889e-05	0.000889662
166	GO:0030036	actin cytoskeleton organization and biogenesis	BP	100	243.179	Inf	6.74955e-05	0.00168332
1239	GO:0008233	peptidase activity	MF	130	208.745	Inf	8.73639e-05	0.00205889
297	GO:0030163	protein catabolic process	BP	186	161.744	Inf	0.000192262	0.00394262
220	GO:0000114	G1-specific transcription in mitotic cell cycle	BP	16	472.879	Inf	0.000223389	0.00435471
165	GO:0030029	actin filament-based process	BP	104	217.899	Inf	0.000246424	0.00474516
1344	GO:0004175	endopeptidase activity	MF	77	252.304	Inf	0.000267107	0.00501854
292	GO:0006511	ubiquitin-dependent protein catabolic process	BP	159	168.958	Inf	0.000330129	0.00579193
296	GO:0019941	modification-dependent protein catabolic process	BP	159	168.958	Inf	0.000330129	0.00579193
303	GO:0051603	proteolysis involved in cellular protein catabolic process	BP	162	163.232	Inf	0.000436149	0.0075679
301	GO:0044257	cellular protein catabolic process	BP	171	157.275	Inf	0.000470686	0.0078233
73	GO:0006508	proteolysis	BP	242	118.232	Inf	0.00117428	0.0168563
300	GO:0043632	modification-dependent macromolecule catabolic process	BP	166	144.587	Inf	0.00133248	0.0183473
1568	GO:0004888	transmembrane receptor activity	MF	12	452.039	Inf	0.00250363	0.0280371
1102	GO:0044438	microbody part	CC	39	281.69	Inf	0.00329587	0.034238
1103	GO:0044439	peroxisomal part	CC	39	281.69	Inf	0.00329587	0.034238
493	GO:0019395	fatty acid oxidation	BP	10	463.09	Inf	0.00402283	0.03995
1220	GO:0005669	transcription factor TFIID complex	CC	14	411.944	Inf	0.0044317	0.0426687
977	GO:0042579	microbody	CC	58	222.174	Inf	0.00488358	0.0464528
279	GO:0007015	actin filament organization	BP	56	222.275	Inf	0.00563816	0.0529957
1515	GO:0005216	ion channel activity	MF	10	451.456	Inf	0.00563856	0.0529957
1101	GO:0031903	microbody membrane	CC	31	294.405	Inf	0.00582982	0.0541488
1104	GO:0005778	peroxisomal membrane	CC	31	294.405	Inf	0.00582982	0.0541488
978	GO:0005777	peroxisome	CC	57	218.569	Inf	0.00599025	0.055062
1125	GO:0005934	cellular bud tip	CC	56	207.26	Inf	0.00950217	0.0815431
1431	GO:0015267	channel activity	MF	13	389.249	Inf	0.0110569	0.0922239
1432	GO:0022803	passive transmembrane transporter activity	MF	13	389.249	Inf	0.0110569	0.0922239
1433	GO:0022838	substrate specific channel activity	MF	13	389.249	Inf	0.0110569	0.0922239
588	GO:0016049	cell growth	BP	82	-97.3457	1.84863e-263	0.0115398	0.0953999
928	GO:0005622	intracellular	CC	4349	-47.7502	1.3295e-129	0.0110972	0.0922239
1457	GO:0033558	protein deacetylase activity	MF	26	-146.53	0	0.0110097	0.0922239
1458	GO:0004407	histone deacetylase activity	MF	26	-146.53	0	0.0110097	0.0922239
1469	GO:0019829	cation-transporting ATPase activity	MF	26	-150.79	0	0.00801903	0.0691915
377	GO:0051704	multi-organism process	BP	131	-84.9533	5.1714e-230	0.00794096	0.0688943
950	GO:0044424	intracellular part	CC	4315	-49.2048	1.57637e-133	0.00785119	0.0684919
1147	GO:0016469	proton-transporting two-sector ATPase complex	CC	28	-149.223	0	0.00681255	0.0597612
1053	GO:0031982	vesicle	CC	108	-92.8456	2.58462e-251	0.00675921	0.0596246
1194	GO:0016471	vacuolar proton-transporting V-type ATPase complex	CC	13	-190.447	0	0.00672367	0.0596246
1195	GO:0033176	proton-transporting V-type ATPase complex	CC	13	-190.447	0	0.00672367	0.0596246
486	GO:0051726	regulation of cell cycle	BP	148	-82.7496	4.58545e-224	0.00652421	0.0585325
681	GO:0006384	transcription initiation from RNA polymerase III promoter	BP	12	-195.944	0	0.00636864	0.0574634
627	GO:0009199	ribonucleoside triphosphate metabolic process	BP	25	-156.014	0	0.00622228	0.0564654
628	GO:0009201	ribonucleoside triphosphate biosynthetic process	BP	25	-156.014	0	0.00622228	0.0564654
623	GO:0009141	nucleoside triphosphate metabolic process	BP	29	-149.073	0	0.00599789	0.055062
831	GO:0006476	protein amino acid deacetylation	BP	26	-157.736	0	0.00460031	0.0440236
391	GO:0042592	homeostatic process	BP	139	-87.9384	4.53833e-238	0.00441854	0.0426687
1052	GO:0031410	cytoplasmic vesicle	CC	106	-97.2319	3.75088e-263	0.00443113	0.0426687
1472	GO:0046961	hydrogen ion transporting ATPase activity, rotational mechanism	MF	23	-165.354	0	0.00413889	0.040592
832	GO:0016575	histone deacetylation	BP	22	-167.846	0	0.00409079	0.0403709
40	GO:0006139	nucleobase, nucleoside, nucleotide and nucleic acid metabolic process	BP	1462	-39.0244	4.72287e-106	0.00365629	0.0365398
587	GO:0008361	regulation of cell size	BP	110	-97.7881	1.18228e-264	0.00354325	0.0356356
625	GO:0009144	purine nucleoside triphosphate metabolic process	BP	23	-167.352	0	0.00350077	0.035434
626	GO:0009145	purine nucleoside triphosphate biosynthetic process	BP	23	-167.352	0	0.00350077	0.035434
629	GO:0009205	purine ribonucleoside triphosphate metabolic process	BP	23	-167.352	0	0.00350077	0.035434
630	GO:0009206	purine ribonucleoside triphosphate biosynthetic process	BP	23	-167.352	0	0.00350077	0.035434
10	GO:0044238	primary metabolic process	BP	2939	-38.1181	1.31981e-103	0.00321061	0.0337971
249	GO:0016569	covalent chromatin modification	BP	82	-111.134	1.13163e-300	0.00271285	0.0288228
250	GO:0016570	histone modification	BP	82	-111.134	1.13163e-300	0.00271285	0.0288228
392	GO:0048878	chemical homeostasis	BP	115	-98.3274	4.14407e-266	0.00271982	0.0288228
393	GO:0050801	ion homeostasis	BP	115	-98.3274	4.14407e-266	0.00271982	0.0288228
1174	GO:0005832	chaperonin-containing T-complex	CC	10	-219.609	0	0.00265557	0.0288228
1326	GO:0016462	pyrophosphatase activity	MF	317	-67.5628	4.46593e-183	0.0025841	0.0283354
1327	GO:0016817	hydrolase activity, acting on acid anhydrides	MF	317	-67.5628	4.46593e-183	0.0025841	0.0283354
1328	GO:0016818	hydrolase activity, acting on acid anhydrides, in phosphorus-containing anhydrides	MF	317	-67.5628	4.46593e-183	0.0025841	0.0283354
388	GO:0019725	cellular homeostasis	BP	134	-93.7599	8.80988e-254	0.00244301	0.0275537
14	GO:0006996	organelle organization and biogenesis	BP	1317	-41.8263	1.29445e-113	0.00237121	0.0271514
412	GO:0006891	intra-Golgi vesicle-mediated transport	BP	20	-179.847	0	0.00229546	0.0271514
624	GO:0009142	nucleoside triphosphate biosynthetic process	BP	27	-163.281	0	0.00237969	0.0271514
1098	GO:0005795	Golgi stack	CC	13	-204.686	0	0.00235387	0.0271514
1099	GO:0031984	organelle subcompartment	CC	13	-204.686	0	0.00235387	0.0271514
1100	GO:0031985	Golgi cisterna	CC	13	-204.686	0	0.00235387	0.0271514
1278	GO:0003702	RNA polymerase II transcription factor activity	MF	123	-96.9271	2.49267e-262	0.00239015	0.0271514
24	GO:0051234	establishment of localization	BP	1093	-44.3589	1.89141e-120	0.0022027	0.0266422
1050	GO:0016023	cytoplasmic membrane-bound vesicle	CC	97	-106.236	1.86678e-287	0.00222721	0.0266422
1054	GO:0031988	membrane-bound vesicle	CC	97	-106.236	1.86678e-287	0.00222721	0.0266422
1462	GO:0019207	kinase regulator activity	MF	41	-143.159	0	0.00222617	0.0266422
23	GO:0051179	localization	BP	1130	-44.3174	2.44644e-120	0.00200412	0.0247227
25	GO:0006810	transport	BP	1076	-45.4867	1.7092e-123	0.00176231	0.0219109
5	GO:0009987	cellular process	BP	4008	-51.2151	5.91575e-139	0.00166064	0.0209256
1264	GO:0030528	transcription regulator activity	MF	335	-68.6633	4.78307e-186	0.00166981	0.0209256
631	GO:0046034	ATP metabolic process	BP	21	-181.025	0	0.00161679	0.020588
633	GO:0006754	ATP biosynthetic process	BP	21	-181.025	0	0.00161679	0.020588
634	GO:0015985	energy coupled proton transport, down electrochemical gradient	BP	21	-181.025	0	0.00161679	0.020588
635	GO:0015986	ATP synthesis coupled proton transport	BP	21	-181.025	0	0.00161679	0.020588
1329	GO:0017111	nucleoside-triphosphatase activity	MF	298	-72.1324	2.07339e-195	0.00155832	0.0205049
1466	GO:0019887	protein kinase regulator activity	MF	39	-149.08	0	0.0015464	0.0205049
1483	GO:0003709	RNA polymerase III transcription factor activity	MF	10	-226.906	0	0.00152224	0.0203696
310	GO:0032200	telomere organization and biogenesis	BP	259	-76.7071	9.32821e-208	0.00138683	0.0187163
311	GO:0000723	telomere maintenance	BP	259	-76.7071	9.32821e-208	0.00138683	0.0187163
387	GO:0006873	cellular ion homeostasis	BP	110	-105.382	3.77658e-285	0.00133625	0.0183473
397	GO:0055082	cellular chemical homeostasis	BP	110	-105.382	3.77658e-285	0.00133625	0.0183473
1333	GO:0016887	ATPase activity	MF	221	-82.1345	2.09655e-222	0.00122601	0.0172845
1074	GO:0000139	Golgi membrane	CC	131	-99.7763	5.0903e-270	0.00118535	0.0168618
196	GO:0006886	intracellular protein transport	BP	282	-75.3382	4.61718e-204	0.00115805	0.0167758
1471	GO:0046933	hydrogen ion transporting ATP synthase activity, rotational mechanism	MF	18	-193.684	0	0.00113224	0.0165538
1051	GO:0030135	coated vesicle	CC	75	-122.263	0	0.00109329	0.0161337
726	GO:0051235	maintenance of localization	BP	22	-183.103	0	0.00103379	0.0153996
1132	GO:0000118	histone deacetylase complex	CC	26	-174.139	0	0.00100535	0.0151185
28	GO:0051641	cellular localization	BP	612	-57.6521	2.5042e-156	0.000949097	0.0144099
8	GO:0043170	macromolecule metabolic process	BP	2462	-41.8034	1.49208e-113	0.000930429	0.0142636
1576	GO:0003899	DNA-directed RNA polymerase activity	MF	34	-160.941	0	0.000905516	0.0140177
1577	GO:0034062	RNA polymerase activity	MF	34	-160.941	0	0.000905516	0.0140177
398	GO:0065008	regulation of biological quality	BP	279	-77.2732	2.76733e-209	0.000864282	0.013647
615	GO:0016197	endosome transport	BP	50	-142.628	0	0.000833906	0.0133004
685	GO:0006890	retrograde vesicle-mediated transport, Golgi to ER	BP	22	-187.331	0	0.000674874	0.0108737
1120	GO:0005798	Golgi-associated vesicle	CC	64	-133.354	0	0.000640464	0.0104257
1070	GO:0044431	Golgi apparatus part	CC	188	-91.5894	6.35425e-248	0.000599209	0.00985574
942	GO:0043227	membrane-bound organelle	CC	3378	-48.4411	1.81531e-131	0.000467359	0.0078233
945	GO:0043231	intracellular membrane-bound organelle	CC	3378	-48.4411	1.81531e-131	0.000467359	0.0078233
29	GO:0051649	establishment of cellular localization	BP	579	-62.035	3.70934e-168	0.000454136	0.00779436
616	GO:0042147	retrograde transport, endosome to Golgi	BP	16	-213.711	0	0.000317803	0.00570239
218	GO:0051325	interphase	BP	111	-115.643	0	0.000279134	0.00506612
219	GO:0051329	interphase of mitotic cell cycle	BP	111	-115.643	0	0.000279134	0.00506612
80	GO:0016070	RNA metabolic process	BP	1081	-52.5449	1.52342e-142	0.000270156	0.00501854
725	GO:0045185	maintenance of protein localization	BP	19	-205.186	0	0.000252553	0.00480459
113	GO:0019222	regulation of metabolic process	BP	745	-60.0169	1.0382e-162	0.000204792	0.00414458
941	GO:0043226	organelle	CC	3648	-54.6717	2.77212e-148	0.000209985	0.00414458
944	GO:0043229	intracellular organelle	CC	3648	-54.6717	2.77212e-148	0.000209985	0.00414458
724	GO:0032507	maintenance of cellular protein localization	BP	18	-213.338	0	0.000147127	0.00305677
727	GO:0051651	maintenance of cellular localization	BP	18	-213.338	0	0.000147127	0.00305677
263	GO:0032940	secretion by cell	BP	228	-93.3456	1.15621e-252	0.000131573	0.00285066
265	GO:0046903	secretion	BP	228	-93.3456	1.15621e-252	0.000131573	0.00285066
949	GO:0044422	organelle part	CC	2160	-48.3128	4.02867e-131	0.000133597	0.00285066
953	GO:0044446	intracellular organelle part	CC	2160	-48.3128	4.02867e-131	0.000133597	0.00285066
264	GO:0045045	secretory pathway	BP	221	-96.2892	1.31312e-260	8.94478e-05	0.00205889
1212	GO:0000428	DNA-directed RNA polymerase complex	CC	31	-184.792	0	9.12744e-05	0.00205889
1213	GO:0030880	RNA polymerase complex	CC	31	-184.792	0	9.12744e-05	0.00205889
1214	GO:0055029	nuclear DNA-directed RNA polymerase complex	CC	31	-184.792	0	9.12744e-05	0.00205889
114	GO:0031323	regulation of cellular metabolic process	BP	719	-64.6441	3.3681e-175	7.06598e-05	0.00171649
1055	GO:0005794	Golgi apparatus	CC	240	-94.7853	1.50441e-256	6.82284e-05	0.00168332
680	GO:0006383	transcription from RNA polymerase III promoter	BP	37	-177.66	0	6.27014e-05	0.00159686
1165	GO:0030137	COPI-coated vesicle	CC	18	-220.917	0	5.9765e-05	0.00154703
939	GO:0032991	macromolecular complex	CC	1541	-53.1618	3.29632e-144	5.58483e-05	0.00146974
27	GO:0046907	intracellular transport	BP	525	-73.5095	3.98162e-199	4.54398e-05	0.00121609
6	GO:0010467	gene expression	BP	1344	-55.5478	1.19693e-150	4.2899e-05	0.00116789
1108	GO:0048475	coated membrane	CC	39	-177.849	0	3.99293e-05	0.00110611
1110	GO:0030117	membrane coat	CC	39	-177.849	0	3.99293e-05	0.00110611
948	GO:0043234	protein complex	CC	1134	-59.5086	2.44326e-161	2.59876e-05	0.000774234
202	GO:0045184	establishment of protein localization	BP	454	-79.643	1.11161e-215	2.43979e-05	0.000740852
122	GO:0050789	regulation of biological process	BP	970	-62.433	3.12674e-169	2.3681e-05	0.000733182
199	GO:0015031	protein transport	BP	446	-81.0865	1.41285e-219	1.8872e-05	0.000595979
1109	GO:0012506	vesicle membrane	CC	35	-189.546	0	1.68378e-05	0.00054259
1116	GO:0030659	cytoplasmic vesicle membrane	CC	35	-189.546	0	1.68378e-05	0.00054259
198	GO:0008104	protein localization	BP	468	-80.6412	2.2484e-218	1.48085e-05	0.000497501
1117	GO:0030662	coated vesicle membrane	CC	32	-197.108	0	1.16427e-05	0.000399648
411	GO:0006888	ER to Golgi vesicle-mediated transport	BP	74	-152.688	0	1.03577e-05	0.000363439
975	GO:0044428	nuclear part	CC	916	-66.9453	2.07259e-181	7.72336e-06	0.000277163
123	GO:0050794	regulation of cellular process	BP	950	-67.0522	1.0667e-181	5.88248e-06	0.00021601
201	GO:0033036	macromolecule localization	BP	521	-81.6433	4.43718e-221	4.74566e-06	0.000178414
983	GO:0016591	DNA-directed RNA polymerase II, holoenzyme	CC	69	-161.301	0	3.85749e-06	0.00014856
1113	GO:0030120	vesicle coat	CC	30	-208.547	0	3.4194e-06	0.000134981
112	GO:0019219	regulation of nucleobase, nucleoside, nucleotide and nucleic acid metabolic process	BP	623	-79.327	7.92382e-215	2.25537e-06	9.13136e-05
110	GO:0010468	regulation of gene expression	BP	649	-78.8502	1.5334e-213	1.88203e-06	7.82034e-05
1119	GO:0044433	cytoplasmic vesicle part	CC	39	-199.161	0	1.0882e-06	4.70906e-05
1450	GO:0016251	general RNA polymerase II transcription factor activity	MF	60	-174.806	0	1.10345e-06	4.70906e-05
1190	GO:0000119	mediator complex	CC	21	-239.138	0	1.01444e-06	4.57655e-05
402	GO:0048193	Golgi vesicle transport	BP	155	-130.126	0	8.79229e-07	4.08324e-05
124	GO:0051252	regulation of RNA metabolic process	BP	574	-84.679	2.84306e-229	7.81968e-07	3.7416e-05
126	GO:0065007	biological regulation	BP	1146	-69.2579	1.18817e-187	7.78998e-07	3.7416e-05
117	GO:0045449	regulation of transcription	BP	586	-84.3804	1.81871e-228	7.16642e-07	3.65025e-05
106	GO:0006355	regulation of transcription, DNA-dependent	BP	563	-86.2894	1.2805e-233	5.42963e-07	2.8578e-05
1538	GO:0016455	RNA polymerase II transcription mediator activity	MF	21	-245.505	0	3.49417e-07	1.90251e-05
937	GO:0031974	membrane-enclosed lumen	CC	754	-80.3903	1.06935e-217	3.05181e-07	1.721e-05
947	GO:0043233	organelle lumen	CC	754	-80.3903	1.06935e-217	3.05181e-07	1.721e-05
15	GO:0016043	cellular component organization and biogenesis	BP	2044	-66.866	3.39346e-181	1.607e-07	9.75946e-06
108	GO:0006366	transcription from RNA polymerase II promoter	BP	323	-107.75	1.53158e-291	1.4714e-07	9.29336e-06
262	GO:0016192	vesicle-mediated transport	BP	321	-108.09	1.86011e-292	1.41649e-07	9.29336e-06
1334	GO:0042623	ATPase activity, coupled	MF	163	-135.258	0	1.26875e-07	8.71025e-06
104	GO:0006350	transcription	BP	649	-86.7876	5.79161e-235	1.16454e-07	8.35823e-06
1217	GO:0005665	DNA-directed RNA polymerase II, core complex	CC	12	-297.7	0	1.04453e-07	7.85387e-06
116	GO:0032774	RNA biosynthetic process	BP	622	-90.1214	5.82168e-244	5.14341e-08	4.06072e-06
105	GO:0006351	transcription, DNA-dependent	BP	620	-91.8534	1.23177e-248	2.74737e-08	2.31932e-06
132	GO:0051276	chromosome organization and biogenesis	BP	549	-95.3034	6.00975e-258	2.79083e-08	2.31932e-06
551	GO:0006354	RNA elongation	BP	59	-194.248	0	1.66524e-08	1.54671e-06
750	GO:0000086	G2/M transition of mitotic cell cycle	BP	35	-231.022	0	5.7603e-09	5.6847e-07
1127	GO:0016514	SWI/SNF complex	CC	12	-322.691	0	2.51617e-09	2.64869e-07
133	GO:0006325	establishment and/or maintenance of chromatin architecture	BP	247	-131.323	0	1.68002e-09	1.89482e-07
552	GO:0006368	RNA elongation from RNA polymerase II promoter	BP	53	-210.739	0	1.24079e-09	1.50709e-07
981	GO:0031981	nuclear lumen	CC	511	-105.67	6.2935e-286	1.12619e-09	1.48188e-07
1018	GO:0016585	chromatin remodeling complex	CC	78	-190.308	0	6.61162e-10	9.49068e-08
1447	GO:0008094	DNA-dependent ATPase activity	MF	56	-212.112	0	3.40686e-10	5.37942e-08
134	GO:0016568	chromatin modification	BP	218	-142.395	0	2.10001e-10	3.68435e-08
137	GO:0006338	chromatin remodeling	BP	145	-163.166	0	1.1145e-10	2.19974e-08
550	GO:0043044	ATP-dependent chromatin remodeling	BP	23	-284.335	0	3.59832e-11	8.11679e-09
980	GO:0005654	nucleoplasm	CC	320	-137.458	0	2.12036e-12	5.58008e-10
982	GO:0044451	nucleoplasm part	CC	300	-147.4	0	7.89164e-14	2.49218e-11
1128	GO:0016586	RSC complex	CC	16	-380.967	0	5.13858e-16	2.02846e-13

## Sheet: N02
	GO.ID	GO.term	Ontology	n.genes	coeff	odds.ratio	p.value	FDR
1505	GO:0019783	small conjugating protein-specific protease activity	MF	22	183.863	Inf	0.000814342	0.0323905
1506	GO:0004843	ubiquitin-specific protease activity	MF	20	187.796	Inf	0.00092538	0.0342391
914	GO:0006268	DNA unwinding during replication	BP	11	217.25	Inf	0.00124318	0.0412063
422	GO:0009070	serine family amino acid biosynthetic process	BP	23	174.6	Inf	0.00148786	0.0475578
1151	GO:0005811	lipid particle	CC	33	152.076	Inf	0.00183253	0.0540888
511	GO:0006512	ubiquitin cycle	BP	146	77.4681	1.21341e+209	0.00212048	0.0544144
1307	GO:0016790	thiolester hydrolase activity	MF	26	162.173	Inf	0.00238589	0.0588957
969	GO:0005740	mitochondrial envelope	CC	319	50.9479	3.21276e+137	0.00255224	0.0590013
973	GO:0031966	mitochondrial membrane	CC	297	52.2637	1.14313e+141	0.0028189	0.0631673
842	GO:0009266	response to temperature stimulus	BP	26	156.858	Inf	0.00364459	0.0733992
971	GO:0019866	organelle inner membrane	CC	195	62.669	1.38637e+169	0.00382074	0.0759851
1217	GO:0022624	proteasome accessory complex	CC	21	166.172	Inf	0.00437397	0.082845
1218	GO:0005838	proteasome regulatory particle	CC	21	166.172	Inf	0.00437397	0.082845
166	GO:0030036	actin cytoskeleton organization and biogenesis	BP	98	86.4245	1.80809e+233	0.00480161	0.088972
1559	GO:0004221	ubiquitin thiolesterase activity	MF	18	172.421	Inf	0.00512334	0.0893579
19	GO:0042254	ribosome biogenesis and assembly	BP	336	-35.5568	1.07965e-96	0.00609797	0.0989987
867	GO:0006302	double-strand break repair	BP	55	-69.0741	3.72539e-187	0.0058824	0.0964835
394	GO:0030003	cellular cation homeostasis	BP	98	-56.9859	1.57337e-154	0.00545097	0.0903385
396	GO:0042592	homeostatic process	BP	140	-50.1036	5.91549e-136	0.00541862	0.0903385
597	GO:0007124	pseudohyphal growth	BP	59	-68.0004	2.94423e-184	0.00536476	0.0903385
8	GO:0043170	macromolecule metabolic process	BP	2469	-20.4831	5.20716e-56	0.00498863	0.0893579
778	GO:0000272	polysaccharide catabolic process	BP	12	-109.683	9.31962e-297	0.00522331	0.0893579
779	GO:0044247	cellular polysaccharide catabolic process	BP	12	-109.683	9.31962e-297	0.00522331	0.0893579
1076	GO:0000322	storage vacuole	CC	147	-49.3876	5.06206e-134	0.00521527	0.0893579
1077	GO:0000323	lytic vacuole	CC	147	-49.3876	5.06206e-134	0.00521527	0.0893579
1078	GO:0000324	vacuole, cell cycle-correlated morphology	CC	147	-49.3876	5.06206e-134	0.00521527	0.0893579
110	GO:0010468	regulation of gene expression	BP	656	-28.3852	2.45031e-77	0.0048093	0.088972
592	GO:0008361	regulation of cell size	BP	110	-55.7736	2.94243e-151	0.00436415	0.082845
467	GO:0006612	protein targeting to membrane	BP	36	-81.6706	3.74567e-221	0.00391434	0.0768854
1120	GO:0012506	vesicle membrane	CC	37	-81.4938	1.12401e-220	0.00358474	0.0731195
1127	GO:0030659	cytoplasmic vesicle membrane	CC	37	-81.4938	1.12401e-220	0.00358474	0.0731195
6	GO:0010467	gene expression	BP	1346	-23.4278	5.87649e-64	0.00332549	0.0712357
437	GO:0050793	regulation of developmental process	BP	31	-86.3322	9.81693e-234	0.00339087	0.0712357
1566	GO:0015036	disulfide oxidoreductase activity	MF	13	-110.289	2.15828e-298	0.00340284	0.0712357
1128	GO:0030662	coated vesicle membrane	CC	33	-85.0929	2.17225e-230	0.00318021	0.0693111
401	GO:0055080	cation homeostasis	BP	103	-58.8853	1.17589e-159	0.00300753	0.066458
1080	GO:0044431	Golgi apparatus part	CC	191	-47.6787	2.07326e-129	0.00260786	0.059273
17	GO:0022613	ribonucleoprotein complex biogenesis and assembly	BP	403	-36.1385	2.90598e-98	0.00255882	0.0590013
198	GO:0008104	protein localization	BP	473	-34.1351	7.41785e-93	0.0024899	0.0590013
112	GO:0019219	regulation of nucleobase, nucleoside, nucleotide and nucleic acid metabolic process	BP	629	-30.8279	6.25639e-84	0.00243847	0.0588957
1124	GO:0030120	vesicle coat	CC	31	-88.2126	8.25964e-239	0.00244319	0.0588957
1344	GO:0042623	ATPase activity, coupled	MF	161	-51.3281	2.93037e-139	0.00227392	0.0574256
117	GO:0045449	regulation of transcription	BP	592	-32.0947	2.38395e-87	0.00198786	0.0544144
267	GO:0032940	secretion by cell	BP	233	-45.0875	2.04269e-122	0.00210809	0.0544144
269	GO:0046903	secretion	BP	233	-45.0875	2.04269e-122	0.00210809	0.0544144
1065	GO:0005794	Golgi apparatus	CC	241	-44.6001	4.22437e-121	0.00206578	0.0544144
395	GO:0030005	cellular di-, tri-valent inorganic cation homeostasis	BP	64	-71.4405	1.52821e-193	0.00194749	0.0543589
399	GO:0055066	di-, tri-valent inorganic cation homeostasis	BP	64	-71.4405	1.52821e-193	0.00194749	0.0543589
1419	GO:0008135	translation factor activity, nucleic acid binding	MF	54	-75.4875	1.82582e-204	0.00193925	0.0543589
268	GO:0045045	secretory pathway	BP	226	-46.1122	3.50346e-125	0.00183582	0.0540888
1084	GO:0000139	Golgi membrane	CC	134	-55.7573	3.25605e-151	0.00182878	0.0540888
202	GO:0045184	establishment of protein localization	BP	459	-35.6519	5.97687e-97	0.00172108	0.0536911
124	GO:0051252	regulation of RNA metabolic process	BP	580	-33.1391	3.61832e-90	0.00149459	0.0475578
1131	GO:0005798	Golgi-associated vesicle	CC	65	-73.2286	2.28164e-198	0.00123327	0.0412063
993	GO:0016591	DNA-directed RNA polymerase II, holoenzyme	CC	68	-72.3327	5.97191e-196	0.00118906	0.0411261
1130	GO:0044433	cytoplasmic vesicle part	CC	41	-85.2405	8.67716e-231	0.00107384	0.0379662
985	GO:0044428	nuclear part	CC	915	-29.4475	3.32719e-80	0.000947397	0.034257
199	GO:0015031	protein transport	BP	450	-37.9116	4.76035e-103	0.000872473	0.0330501
106	GO:0006355	regulation of transcription, DNA-dependent	BP	569	-34.9583	4.45361e-95	0.000835876	0.0324361
1221	GO:0000428	DNA-directed RNA polymerase complex	CC	31	-94.2664	3.78265e-255	0.000760751	0.0310347
1222	GO:0030880	RNA polymerase complex	CC	31	-94.2664	3.78265e-255	0.000760751	0.0310347
1223	GO:0055029	nuclear DNA-directed RNA polymerase complex	CC	31	-94.2664	3.78265e-255	0.000760751	0.0310347
1567	GO:0015035	protein disulfide oxidoreductase activity	MF	11	-124.498	0	0.000750374	0.0310347
1274	GO:0030528	transcription regulator activity	MF	334	-43.3661	9.03813e-118	0.000608326	0.0276528
104	GO:0006350	transcription	BP	655	-34.2939	2.76595e-93	0.000557767	0.0261002
126	GO:0065007	biological regulation	BP	1152	-29.2327	1.26428e-79	0.000421356	0.0203145
266	GO:0016192	vesicle-mediated transport	BP	325	-45.3468	4.0767e-123	0.000359712	0.0178844
1288	GO:0003702	RNA polymerase II transcription factor activity	MF	123	-65.2613	7.27163e-177	0.00023689	0.0121578
403	GO:0065008	regulation of biological quality	BP	280	-49.2008	1.61609e-133	0.000226222	0.0119973
14	GO:0006996	organelle organization and biogenesis	BP	1310	-29.6492	9.49951e-81	0.000210566	0.0117535
116	GO:0032774	RNA biosynthetic process	BP	628	-37.1242	6.35095e-101	0.000214237	0.0117535
105	GO:0006351	transcription, DNA-dependent	BP	626	-37.9716	3.27881e-103	0.000151396	0.00915699
1460	GO:0016251	general RNA polymerase II transcription factor activity	MF	59	-84.1482	7.70156e-228	0.000155398	0.00915699
947	GO:0031974	membrane-enclosed lumen	CC	754	-36.286	1.16187e-98	0.000114663	0.00729714
957	GO:0043233	organelle lumen	CC	754	-36.286	1.16187e-98	0.000114663	0.00729714
1226	GO:0005665	DNA-directed RNA polymerase II, core complex	CC	12	-132.27	0	8.95674e-05	0.00619573
418	GO:0006888	ER to Golgi vesicle-mediated transport	BP	74	-84.302	2.96158e-228	2.79014e-05	0.00201778
991	GO:0031981	nuclear lumen	CC	511	-44.7353	1.82269e-121	2.61622e-05	0.0019821
407	GO:0048193	Golgi vesicle transport	BP	158	-69.739	5.97686e-189	8.05248e-06	0.000640575
316	GO:0032200	telomere organization and biogenesis	BP	259	-60.0021	1.13775e-162	5.9647e-06	0.000499465
317	GO:0000723	telomere maintenance	BP	259	-60.0021	1.13775e-162	5.9647e-06	0.000499465
1457	GO:0008094	DNA-dependent ATPase activity	MF	57	-96.1056	4.11085e-260	5.41745e-06	0.000499465
990	GO:0005654	nucleoplasm	CC	320	-57.1274	6.53029e-155	3.42597e-06	0.00034067
15	GO:0016043	cellular component organization and biogenesis	BP	2041	-35.285	5.8441e-96	1.97379e-06	0.000209354
992	GO:0044451	nucleoplasm part	CC	300	-60.308	1.69978e-163	1.37855e-06	0.000156662
108	GO:0006366	transcription from RNA polymerase II promoter	BP	327	-59.6159	1.25476e-161	8.49086e-07	0.000103915
1176	GO:0030137	COPI-coated vesicle	CC	19	-135.934	0	5.04234e-07	6.68531e-05
692	GO:0006890	retrograde vesicle-mediated transport, Golgi to ER	BP	24	-135.959	0	3.11534e-08	4.50592e-06
556	GO:0006354	RNA elongation	BP	59	-108.775	2.63296e-294	2.57762e-08	4.10099e-06
133	GO:0006325	establishment and/or maintenance of chromatin architecture	BP	247	-72.7166	5.49646e-197	1.92516e-08	3.40326e-06
137	GO:0006338	chromatin remodeling	BP	146	-86.4265	5.46345e-234	9.88279e-09	1.96544e-06
132	GO:0051276	chromosome organization and biogenesis	BP	549	-58.849	1.47318e-159	5.18799e-09	1.17916e-06
557	GO:0006368	RNA elongation from RNA polymerase II promoter	BP	53	-116.976	0	2.51995e-09	6.68207e-07
134	GO:0016568	chromatin modification	BP	220	-79.8783	2.57578e-216	1.50684e-09	5.19399e-07
1138	GO:0016514	SWI/SNF complex	CC	12	-169.838	0	1.6323e-09	5.19399e-07
1028	GO:0016585	chromatin remodeling complex	CC	80	-111.657	4.38512e-302	8.00874e-11	4.2473e-08
555	GO:0043044	ATP-dependent chromatin remodeling	BP	23	-170.037	0	1.7443e-14	1.38759e-11
1139	GO:0016586	RSC complex	CC	16	-218.788	0	4.50131e-19	7.16158e-16

## Sheet: N03
	GO.ID	GO.term	Ontology	n.genes	coeff	odds.ratio	p.value	FDR
214	GO:0007049	cell cycle	BP	592	173.302	Inf	7.78714e-10	1.28098e-06
216	GO:0022403	cell cycle phase	BP	415	175.693	Inf	6.76503e-08	5.56424e-05
215	GO:0022402	cell cycle process	BP	467	163.628	Inf	1.40303e-07	7.69329e-05
223	GO:0000279	M phase	BP	322	162.852	Inf	7.96155e-06	0.000873116
366	GO:0051321	meiotic cell cycle	BP	182	188.101	Inf	5.30267e-05	0.00335496
367	GO:0051327	M phase of meiotic cell cycle	BP	182	188.101	Inf	5.30267e-05	0.00335496
369	GO:0007126	meiosis	BP	182	188.101	Inf	5.30267e-05	0.00335496
695	GO:0000082	G1/S transition of mitotic cell cycle	BP	54	300.633	Inf	5.01753e-05	0.00335496
213	GO:0000278	mitotic cell cycle	BP	315	141.321	Inf	0.000141067	0.00725172
1407	GO:0030234	enzyme regulator activity	MF	204	163.319	Inf	0.000265706	0.0128555
496	GO:0007088	regulation of mitosis	BP	34	321.208	Inf	0.000344122	0.0161737
389	GO:0000767	cellular morphogenesis during conjugation	BP	20	378.359	Inf	0.000391093	0.0169302
228	GO:0051301	cell division	BP	394	118.583	Inf	0.00046131	0.0173282
1518	GO:0019207	kinase regulator activity	MF	45	286.673	Inf	0.00046349	0.0173282
699	GO:0000753	cellular morphogenesis during conjugation with cellular fusion	BP	18	386.094	Inf	0.000494411	0.0180735
500	GO:0000075	cell cycle checkpoint	BP	54	264.613	Inf	0.000583369	0.0204179
1522	GO:0019887	protein kinase regulator activity	MF	43	286.001	Inf	0.000634477	0.021744
700	GO:0007118	budding cell apical bud growth	BP	14	409.47	Inf	0.000671456	0.0225417
1192	GO:0043332	mating projection tip	CC	33	301.285	Inf	0.00122273	0.0359178
769	GO:0000086	G2/M transition of mitotic cell cycle	BP	35	293.604	Inf	0.00132432	0.0375604
780	GO:0006270	DNA replication initiation	BP	36	287.083	Inf	0.00159148	0.0436331
943	GO:0006616	SRP-dependent cotranslational protein targeting to membrane, translocation	BP	10	427.681	Inf	0.00176777	0.0476718
1134	GO:0000793	condensed chromosome	CC	89	200.61	Inf	0.00184285	0.0481187
498	GO:0010458	exit from mitosis	BP	25	310.645	Inf	0.00310423	0.069689
658	GO:0009968	negative regulation of signal transduction	BP	29	294.239	Inf	0.00322777	0.0698643
1135	GO:0000794	condensed nuclear chromosome	CC	78	200.045	Inf	0.00355464	0.0749663
275	GO:0007117	budding cell bud growth	BP	35	270.655	Inf	0.0039483	0.0811869
281	GO:0048590	non-developmental growth	BP	35	270.655	Inf	0.0039483	0.0811869
497	GO:0007096	regulation of exit from mitosis	BP	23	312.731	Inf	0.00411801	0.0835055
277	GO:0022413	reproductive process in single-celled organism	BP	149	147.316	Inf	0.00488106	0.0933645
282	GO:0048610	reproductive cellular process	BP	149	147.316	Inf	0.00488106	0.0933645
1082	GO:0044463	cell projection part	CC	38	257.242	Inf	0.00499947	0.0941969
1578	GO:0042162	telomeric DNA binding	MF	18	-341.496	0	0.0052581	0.0971862
221	GO:0006084	acetyl-CoA metabolic process	BP	33	-278.298	0	0.00503911	0.0941969
21	GO:0006412	translation	BP	392	-98.5238	1.22244e-266	0.00443473	0.0868467
132	GO:0051276	chromosome organization and biogenesis	BP	572	-83.5565	3.04466e-226	0.00437525	0.0867143
988	GO:0044424	intracellular part	CC	4582	-66.8302	4.23944e-181	0.00416259	0.0835055
1020	GO:0044451	nucleoplasm part	CC	316	-111.868	1.18047e-302	0.00332794	0.0710968
966	GO:0005622	intracellular	CC	4618	-70.0365	9.41151e-190	0.00307394	0.069689
1018	GO:0005654	nucleoplasm	CC	337	-109.346	7.53583e-296	0.00313939	0.069689
1282	GO:0003824	catalytic activity	MF	2121	-54.404	1.46323e-147	0.00317731	0.069689
1258	GO:0022624	proteasome accessory complex	CC	21	-340.237	0	0.00282367	0.0654216
1259	GO:0005838	proteasome regulatory particle	CC	21	-340.237	0	0.00282367	0.0654216
1290	GO:0008233	peptidase activity	MF	136	-166.367	0	0.00266497	0.0635345
80	GO:0016070	RNA metabolic process	BP	1134	-67.1337	6.42899e-182	0.00251328	0.0607992
105	GO:0006351	transcription, DNA-dependent	BP	652	-83.8901	3.83009e-227	0.00247415	0.0607458
69	GO:0043283	biopolymer metabolic process	BP	2002	-56.7747	5.84544e-154	0.00235769	0.0587636
116	GO:0032774	RNA biosynthetic process	BP	654	-84.4533	1.15613e-228	0.00228252	0.0577654
12	GO:0044260	cellular macromolecule metabolic process	BP	1397	-63.6349	1.7836e-172	0.00206658	0.0531175
1273	GO:0005198	structural molecule activity	MF	349	-113.639	1.95769e-307	0.00179868	0.047723
13	GO:0044267	cellular protein metabolic process	BP	1342	-66.9241	2.36547e-181	0.00139684	0.0389457
1331	GO:0003702	RNA polymerase II transcription factor activity	MF	128	-182.293	0	0.00125249	0.0361465
104	GO:0006350	transcription	BP	683	-88.0111	2.88872e-238	0.00120396	0.0359178
190	GO:0006367	transcription initiation from RNA polymerase II promoter	BP	43	-285.94	0	0.00098318	0.0299506
1257	GO:0000792	heterochromatin	CC	13	-422.433	0	0.00084334	0.0266852
1262	GO:0000428	DNA-directed RNA polymerase complex	CC	31	-323.146	0	0.000859767	0.0266852
1263	GO:0030880	RNA polymerase complex	CC	31	-323.146	0	0.000859767	0.0266852
1264	GO:0055029	nuclear DNA-directed RNA polymerase complex	CC	31	-323.146	0	0.000859767	0.0266852
1171	GO:0000784	nuclear chromosome, telomeric region	CC	23	-365.225	0	0.00054036	0.0193237
5	GO:0009987	cellular process	BP	4240	-73.6223	1.97575e-199	0.000441211	0.0173282
1315	GO:0030528	transcription regulator activity	MF	350	-127.131	0	0.000454248	0.0173282
1642	GO:0003899	DNA-directed RNA polymerase activity	MF	34	-326.554	0	0.000414392	0.0170419
1643	GO:0034062	RNA polymerase activity	MF	34	-326.554	0	0.000414392	0.0170419
317	GO:0032200	telomere organization and biogenesis	BP	268	-145.202	0	0.000364508	0.0162058
318	GO:0000723	telomere maintenance	BP	268	-145.202	0	0.000364508	0.0162058
7	GO:0019538	protein metabolic process	BP	1406	-75.4884	1.81576e-204	0.000258038	0.0128555
1397	GO:0004175	endopeptidase activity	MF	80	-257.714	0	0.000111826	0.00593399
1222	GO:0000782	telomere cap complex	CC	11	-489.066	0	7.72232e-05	0.0042344
1223	GO:0000783	nuclear telomere cap complex	CC	11	-489.066	0	7.72232e-05	0.0042344
8	GO:0043170	macromolecule metabolic process	BP	2595	-72.5653	1.40731e-196	5.73913e-05	0.00337174
1218	GO:0008023	transcription elongation factor complex	CC	19	-427.014	0	5.52505e-05	0.00336619
6	GO:0010467	gene expression	BP	1418	-84.7893	1.43275e-229	3.99474e-05	0.00298698
992	GO:0044464	cell part	CC	5092	-129.852	0	3.41405e-05	0.00267434
967	GO:0005623	cell	CC	5093	-131.427	0	2.76565e-05	0.00231328
1203	GO:0044445	cytosolic part	CC	38	-355.752	0	2.81249e-05	0.00231328
1168	GO:0016586	RSC complex	CC	16	-464.528	0	1.90939e-05	0.00174497
1566	GO:0003711	transcription elongation regulator activity	MF	17	-459.463	0	1.61401e-05	0.00156179
10	GO:0044238	primary metabolic process	BP	3104	-80.7335	1.26706e-218	8.54845e-06	0.000878888
566	GO:0006354	RNA elongation	BP	60	-323.516	0	6.26592e-06	0.000736246
108	GO:0006366	transcription from RNA polymerase II promoter	BP	342	-164.895	0	5.59215e-06	0.000707622
9	GO:0044237	cellular metabolic process	BP	3197	-83.5839	2.5671e-226	4.52817e-06	0.00069503
567	GO:0006368	RNA elongation from RNA polymerase II promoter	BP	54	-337.675	0	5.07013e-06	0.00069503
1267	GO:0005665	DNA-directed RNA polymerase II, core complex	CC	12	-522.78	0	4.65207e-06	0.00069503
1202	GO:0000502	proteasome complex	CC	45	-365.025	0	2.87527e-06	0.000525535
1586	GO:0016944	RNA polymerase II transcription elongation factor activity	MF	12	-531.595	0	2.54346e-06	0.000523
2	GO:0008152	metabolic process	BP	3407	-89.4904	2.93742e-242	1.32382e-06	0.000311097
1021	GO:0016591	DNA-directed RNA polymerase II, holoenzyme	CC	73	-319.452	0	1.24963e-06	0.000311097
1204	GO:0005839	proteasome core complex	CC	15	-512.53	0	1.14343e-06	0.000311097
1641	GO:0004298	threonine endopeptidase activity	MF	14	-539.2	0	3.0689e-07	0.000126209

## Sheet: FPM03
	GO.ID	GO.term	Ontology	n.genes	coeff	odds.ratio	p.value	FDR
1209	GO:0030137	COPI-coated vesicle	CC	19	530.629	Inf	1.83008e-10	4.30069e-08
1255	GO:0005685	snRNP U1	CC	17	471.328	Inf	2.29968e-07	1.99103e-05
1213	GO:0030014	CCR4-NOT complex	CC	12	507.539	Inf	3.96384e-07	3.10501e-05
1010	GO:0005684	U2-dependent spliceosome	CC	46	325.15	Inf	7.71526e-06	0.000362617
166	GO:0030036	actin cytoskeleton organization and biogenesis	BP	106	233.551	Inf	2.04094e-05	0.000907393
283	GO:0007015	actin filament organization	BP	60	271.934	Inf	7.49025e-05	0.00293368
1216	GO:0005732	small nucleolar ribonucleoprotein complex	CC	20	372.261	Inf	0.000142595	0.00516049
1575	GO:0000175	3'-5'-exoribonuclease activity	MF	18	380.896	Inf	0.00016502	0.00553997
1481	GO:0008408	3'-5' exonuclease activity	MF	30	323.348	Inf	0.000240508	0.00791271
1012	GO:0030532	small nuclear ribonucleoprotein complex	CC	58	257.417	Inf	0.000275882	0.00889855
1215	GO:0000243	commitment complex	CC	11	411.397	Inf	0.000564737	0.0162981
165	GO:0030029	actin filament-based process	BP	110	185.226	Inf	0.000762108	0.0202204
702	GO:0006890	retrograde vesicle-mediated transport, Golgi to ER	BP	26	312.783	Inf	0.00105431	0.0258856
1208	GO:0046540	U4/U6 x U5 tri-snRNP complex	CC	27	304.86	Inf	0.00132487	0.0311343
74	GO:0000375	RNA splicing, via transesterification reactions	BP	101	178.389	Inf	0.0018727	0.0418424
75	GO:0000377	RNA splicing, via transesterification reactions with bulged adenosine as nucleophile	BP	96	182.503	Inf	0.00188227	0.0418424
172	GO:0032502	developmental process	BP	389	88.2967	2.04299e+238	0.00195194	0.042465
76	GO:0000398	nuclear mRNA splicing, via spliceosome	BP	95	181.067	Inf	0.00215873	0.0438408
1573	GO:0004540	ribonuclease activity	MF	58	222.768	Inf	0.00228323	0.0458038
1479	GO:0004527	exonuclease activity	MF	46	234.248	Inf	0.00370157	0.0684166
786	GO:0000288	mRNA catabolic process, deadenylation-dependent decay	BP	24	292.481	Inf	0.00421008	0.0769508
1482	GO:0016796	exonuclease activity, active with either ribo- or deoxyribonucleic acids and producing 5'-phosphomonoesters	MF	31	265.316	Inf	0.00477292	0.0853419
1572	GO:0004532	exoribonuclease activity	MF	24	288.452	Inf	0.00501944	0.0869155
1574	GO:0016896	exoribonuclease activity, producing 5'-phosphomonoesters	MF	23	292.27	Inf	0.00507593	0.0869781
214	GO:0007049	cell cycle	BP	592	61.6607	2.6331e+166	0.00560318	0.095023
466	GO:0051049	regulation of transport	BP	11	-144.587	0	0.00495332	0.0869155
697	GO:0006383	transcription from RNA polymerase III promoter	BP	37	-107.472	8.61955e-291	0.00500358	0.0869155
1634	GO:0017136	NAD-dependent histone deacetylase activity	MF	10	-148.071	0	0.00473774	0.0853419
975	GO:0031974	membrane-enclosed lumen	CC	795	-42.6429	8.09333e-116	0.00360811	0.067447
985	GO:0043233	organelle lumen	CC	795	-42.6429	8.09333e-116	0.00360811	0.067447
18	GO:0022618	protein-RNA complex assembly	BP	139	-75.64	7.07957e-205	0.00323141	0.0618102
503	GO:0006413	translational initiation	BP	45	-105.745	3.9554e-286	0.00287143	0.0555707
5	GO:0009987	cellular process	BP	4240	-45.7521	3.28392e-124	0.00249257	0.0488128
1504	GO:0043138	3'-5' DNA helicase activity	MF	11	-150.123	0	0.00242749	0.0481111
198	GO:0008104	protein localization	BP	501	-52.0432	3.44272e-141	0.00199071	0.042465
199	GO:0015031	protein transport	BP	477	-52.7255	4.95926e-143	0.0020583	0.042465
201	GO:0033036	macromolecule localization	BP	556	-50.1988	3.27209e-136	0.00205755	0.042465
202	GO:0045184	establishment of protein localization	BP	486	-52.5557	1.42482e-142	0.00198993	0.042465
966	GO:0005622	intracellular	CC	4618	-54.8507	9.11277e-149	0.00206517	0.042465
1112	GO:0000139	Golgi membrane	CC	144	-78.0553	2.14346e-211	0.00179469	0.0410037
988	GO:0044424	intracellular part	CC	4582	-54.881	7.54808e-149	0.00173326	0.0401579
411	GO:0048193	Golgi vesicle transport	BP	168	-76.284	1.29352e-206	0.0012475	0.0297411
2	GO:0008152	metabolic process	BP	3407	-40.8296	6.34252e-111	0.00119784	0.0289771
1172	GO:0000118	histone deacetylase complex	CC	29	-125.358	0	0.000979535	0.0244142
9	GO:0044237	cellular metabolic process	BP	3197	-40.6035	2.58495e-110	0.000954171	0.0241479
1265	GO:0005666	DNA-directed RNA polymerase III complex	CC	17	-142.713	0	0.000882657	0.022687
1505	GO:0043140	ATP-dependent 3'-5' DNA helicase activity	MF	10	-160.892	0	0.00081273	0.0212213
1266	GO:0005736	DNA-directed RNA polymerase I complex	CC	14	-150.732	0	0.000672403	0.0181328
10	GO:0044238	primary metabolic process	BP	3104	-41.6859	3.09816e-113	0.000634167	0.0173867
854	GO:0006476	protein amino acid deacetylation	BP	29	-128.079	0	0.00061208	0.0170656
116	GO:0032774	RNA biosynthetic process	BP	654	-52.483	2.23835e-142	0.000599536	0.0170041
104	GO:0006350	transcription	BP	683	-52.071	2.89743e-141	0.000557594	0.0162981
105	GO:0006351	transcription, DNA-dependent	BP	652	-53.2627	1.76045e-144	0.000490877	0.0149104
1019	GO:0031981	nuclear lumen	CC	538	-56.393	6.26491e-153	0.000498524	0.0149104
1566	GO:0003711	transcription elongation regulator activity	MF	17	-148.552	0	0.00032579	0.0101118
855	GO:0016575	histone deacetylation	BP	24	-138.021	0	0.000292192	0.00924339
986	GO:0043234	protein complex	CC	1209	-48.7153	3.30251e-132	0.000151986	0.00529668
1093	GO:0005794	Golgi apparatus	CC	256	-75.7111	4.54905e-205	0.000154554	0.00529668
1059	GO:0033202	DNA helicase complex	CC	12	-164.778	0	0.000144305	0.00516049
1065	GO:0031011	INO80 complex	CC	12	-164.778	0	0.000144305	0.00516049
1108	GO:0044431	Golgi apparatus part	CC	203	-82.4073	3.84696e-223	0.000110554	0.00422933
1586	GO:0016944	RNA polymerase II transcription elongation factor activity	MF	12	-170.248	0	5.01503e-05	0.00201213
979	GO:0043226	organelle	CC	3874	-57.7951	1.03002e-156	4.54788e-05	0.00187032
982	GO:0043229	intracellular organelle	CC	3874	-57.7951	1.03002e-156	4.54788e-05	0.00187032
8	GO:0043170	macromolecule metabolic process	BP	2595	-50.2255	2.77325e-136	2.62878e-05	0.00113798
1315	GO:0030528	transcription regulator activity	MF	350	-76.4347	5.07166e-207	1.73021e-05	0.000790611
981	GO:0043228	non-membrane-bound organelle	CC	964	-60.1949	3.43396e-163	7.63574e-06	0.000362617
984	GO:0043232	intracellular non-membrane-bound organelle	CC	964	-60.1949	3.43396e-163	7.63574e-06	0.000362617
12	GO:0044260	cellular macromolecule metabolic process	BP	1397	-56.6992	9.34302e-154	5.18609e-06	0.000266598
108	GO:0006366	transcription from RNA polymerase II promoter	BP	342	-82.0744	3.0459e-222	3.25028e-06	0.000172475
7	GO:0019538	protein metabolic process	BP	1406	-58.1819	9.30938e-158	2.8462e-06	0.000156067
3	GO:0009058	biosynthetic process	BP	1023	-63.6743	1.396e-172	1.46414e-06	8.30521e-05
1642	GO:0003899	DNA-directed RNA polymerase activity	MF	34	-150.029	0	1.28243e-06	7.53428e-05
1643	GO:0034062	RNA polymerase activity	MF	34	-150.029	0	1.28243e-06	7.53428e-05
528	GO:0006896	Golgi to vacuole transport	BP	23	-163.774	0	1.0857e-06	6.86911e-05
974	GO:0030529	ribonucleoprotein complex	CC	522	-76.1342	3.28147e-206	1.06641e-06	6.86911e-05
1331	GO:0003702	RNA polymerase II transcription factor activity	MF	128	-110.878	5.52583e-300	9.16253e-07	6.28015e-05
13	GO:0044267	cellular protein metabolic process	BP	1342	-61.6194	4.90901e-167	8.6858e-07	6.21223e-05
1018	GO:0005654	nucleoplasm	CC	337	-87.0545	1.10306e-235	6.33962e-07	4.7403e-05
1506	GO:0016251	general RNA polymerase II transcription factor activity	MF	62	-135.993	0	2.76283e-07	2.27243e-05
1262	GO:0000428	DNA-directed RNA polymerase complex	CC	31	-159.251	0	2.15793e-07	1.97211e-05
1263	GO:0030880	RNA polymerase complex	CC	31	-159.251	0	2.15793e-07	1.97211e-05
1264	GO:0055029	nuclear DNA-directed RNA polymerase complex	CC	31	-159.251	0	2.15793e-07	1.97211e-05
423	GO:0006891	intra-Golgi vesicle-mediated transport	BP	22	-174.031	0	9.36006e-08	1.02649e-05
1020	GO:0044451	nucleoplasm part	CC	316	-94.6231	4.12136e-256	6.42444e-08	7.54872e-06
11	GO:0044249	cellular biosynthetic process	BP	770	-76.2646	1.45894e-206	5.18444e-08	6.56031e-06
6	GO:0010467	gene expression	BP	1418	-74.8549	9.30831e-203	1.98331e-09	2.71878e-07
1267	GO:0005665	DNA-directed RNA polymerase II, core complex	CC	12	-213.121	0	1.3265e-09	1.98372e-07
977	GO:0032991	macromolecular complex	CC	1642	-75.0387	2.97099e-203	1.05936e-09	1.74265e-07
1600	GO:0016455	RNA polymerase II transcription mediator activity	MF	21	-190.791	0	9.18181e-10	1.67823e-07
1237	GO:0000119	mediator complex	CC	21	-192.21	0	5.82671e-10	1.19812e-07
4	GO:0009059	macromolecule biosynthetic process	BP	563	-96.0205	6.97518e-260	1.00438e-10	2.75366e-08
1021	GO:0016591	DNA-directed RNA polymerase II, holoenzyme	CC	73	-169.261	0	9.15823e-14	3.01306e-11
21	GO:0006412	translation	BP	392	-120.18	0	3.42256e-14	1.40753e-11
1273	GO:0005198	structural molecule activity	MF	349	-124.222	0	1.97234e-14	1.0815e-11
972	GO:0005840	ribosome	CC	310	-130.54	0	3.72195e-15	3.0613e-12
1274	GO:0003735	structural constituent of ribosome	MF	217	-155.122	0	1.74086e-18	2.86372e-15

## Sheet: FPMTurb
	GO.ID	GO.term	Ontology	n.genes	coeff	odds.ratio	p.value	FDR
218	GO:0051325	interphase	BP	113	83.8882	2.58042e+226	5.08418e-06	0.000217933
219	GO:0051329	interphase of mitotic cell cycle	BP	112	82.4235	2.87477e+222	8.19932e-06	0.000333439
213	GO:0000278	mitotic cell cycle	BP	297	46.3902	1.606e+125	5.38355e-05	0.00185615
214	GO:0007049	cell cycle	BP	552	33.0872	2.00109e+89	7.98816e-05	0.00253384
780	GO:0051320	S phase	BP	20	145.58	Inf	0.000106577	0.00325061
868	GO:0000018	regulation of DNA recombination	BP	10	182.51	Inf	0.000111177	0.00332691
216	GO:0022403	cell cycle phase	BP	394	35.1159	5.97922e+94	0.000354909	0.00954045
153	GO:0006260	DNA replication	BP	151	56.292	8.51717e+151	0.000434184	0.010963
758	GO:0006270	DNA replication initiation	BP	34	109.401	1.86189e+295	0.000521761	0.012731
215	GO:0022402	cell cycle process	BP	441	31.5985	1.9203e+85	0.000630443	0.0142158
1268	GO:0003688	DNA replication origin binding	MF	25	121.929	Inf	0.000624849	0.0142158
1184	GO:0031261	DNA replication preinitiation complex	CC	20	130.712	Inf	0.000773821	0.0167003
1417	GO:0015932	nucleobase, nucleoside, nucleotide and nucleic acid transmembrane transporter activity	MF	13	151.614	Inf	0.000809273	0.0171134
677	GO:0000082	G1/S transition of mitotic cell cycle	BP	52	86.2406	5.76519e+232	0.00116636	0.0237159
791	GO:0006271	DNA strand elongation during DNA replication	BP	31	106.676	8.23206e+287	0.00127894	0.0249488
792	GO:0022616	DNA strand elongation	BP	31	106.676	8.23206e+287	0.00127894	0.0249488
788	GO:0006267	pre-replicative complex assembly	BP	14	142.635	Inf	0.00143153	0.0270287
1182	GO:0005656	pre-replicative complex	CC	14	142.635	Inf	0.00143153	0.0270287
757	GO:0006261	DNA-dependent DNA replication	BP	109	58.1129	6.99776e+156	0.00192002	0.0346923
1222	GO:0005669	transcription factor TFIID complex	CC	14	139.782	Inf	0.00192514	0.0346923
1207	GO:0005685	snRNP U1	CC	15	135.697	Inf	0.00207324	0.0357408
762	GO:0051052	regulation of DNA metabolic process	BP	41	89.5359	4.51649e+241	0.00256432	0.043266
960	GO:0016020	membrane	CC	1592	15.4745	5.8253e+41	0.00264768	0.0442023
228	GO:0051301	cell division	BP	370	29.7464	1.92641e+80	0.00285005	0.0470852
618	GO:0005991	trehalose metabolic process	BP	10	151.546	Inf	0.00310462	0.0506029
220	GO:0000114	G1-specific transcription in mitotic cell cycle	BP	16	126.207	Inf	0.00390068	0.0606517
966	GO:0031224	intrinsic to membrane	CC	1108	16.9712	6.38045e+45	0.00398747	0.0613994
1286	GO:0050662	coenzyme binding	MF	92	57.5089	1.63972e+155	0.0046682	0.069194
1107	GO:0031461	cullin-RING ubiquitin ligase complex	CC	20	113.726	8.77349e+306	0.00485332	0.0712719
978	GO:0005777	peroxisome	CC	56	71.3935	4.88459e+192	0.00583374	0.0826099
1556	GO:0016667	oxidoreductase activity, acting on sulfur group of donors	MF	15	124.82	Inf	0.00582389	0.0826099
600	GO:0006611	protein export from nucleus	BP	30	93.7849	1.32622e+253	0.00635006	0.0891256
166	GO:0030036	actin cytoskeleton organization and biogenesis	BP	100	53.0444	1.46262e+143	0.00642425	0.0893136
975	GO:0044428	nuclear part	CC	914	-15.2345	7.63132e-42	0.00667681	0.0912882
1168	GO:0032040	small subunit processome	CC	44	-44.8643	8.17558e-122	0.00647608	0.0893136
568	GO:0001403	invasive growth in response to glucose limitation	BP	44	-45.4319	2.40257e-123	0.0055383	0.0798522
15	GO:0016043	cellular component organization and biogenesis	BP	2038	-12.9782	9.38196e-36	0.0049494	0.0720161
948	GO:0043234	protein complex	CC	1135	-14.9275	5.14304e-41	0.00439612	0.065776
1263	GO:0003723	RNA binding	MF	355	-22.3766	4.03783e-61	0.00433458	0.0654727
458	GO:0006612	protein targeting to membrane	BP	35	-49.8517	2.82964e-135	0.0040524	0.0617992
849	GO:0006817	phosphate transport	BP	11	-68.5802	8.01675e-186	0.00375155	0.0589105
979	GO:0005829	cytosol	CC	208	-27.7566	1.21849e-75	0.00356975	0.0566162
80	GO:0016070	RNA metabolic process	BP	1075	-15.6543	5.61758e-43	0.0032553	0.0521506
1069	GO:0005730	nucleolus	CC	219	-27.5593	4.15198e-75	0.00312679	0.0506029
1162	GO:0044445	cytosolic part	CC	37	-50.8752	4.89114e-138	0.00234417	0.039977
1416	GO:0003743	translation initiation factor activity	MF	37	-51.3407	2.71032e-139	0.00202727	0.0353324
937	GO:0031974	membrane-enclosed lumen	CC	755	-18.391	2.30849e-50	0.00196867	0.0346923
947	GO:0043233	organelle lumen	CC	755	-18.391	2.30849e-50	0.00196867	0.0346923
104	GO:0006350	transcription	BP	650	-19.8008	3.61544e-54	0.00151535	0.0279458
1347	GO:0004175	endopeptidase activity	MF	77	-41.7845	1.67877e-113	0.00150347	0.0279458
722	GO:0000027	ribosomal large subunit assembly and maintenance	BP	36	-53.1673	3.18372e-144	0.00128308	0.0249488
952	GO:0044444	cytoplasmic part	CC	2316	-14.7776	1.30502e-40	0.00128991	0.0249488
116	GO:0032774	RNA biosynthetic process	BP	624	-20.7704	8.73371e-57	0.00100236	0.0206461
105	GO:0006351	transcription, DNA-dependent	BP	622	-21.0761	1.30654e-57	0.000842278	0.017577
22	GO:0042255	ribosome assembly	BP	56	-48.0079	2.68017e-130	0.000779206	0.0167003
928	GO:0005622	intracellular	CC	4358	-23.4211	6.12688e-64	0.00074422	0.0163935
1210	GO:0022624	proteasome accessory complex	CC	20	-64.6695	2.87772e-175	0.000633041	0.0142158
1211	GO:0005838	proteasome regulatory particle	CC	20	-64.6695	2.87772e-175	0.000633041	0.0142158
1266	GO:0030528	transcription regulator activity	MF	335	-26.7361	6.91918e-73	0.000636396	0.0142158
1415	GO:0045182	translation regulator activity	MF	59	-48.1689	9.85041e-131	0.000547734	0.0131622
950	GO:0044424	intracellular part	CC	4323	-23.9857	1.83401e-65	0.000446201	0.0110574
1257	GO:0003676	nucleic acid binding	MF	886	-19.7013	6.71132e-54	0.000435477	0.010963
132	GO:0051276	chromosome organization and biogenesis	BP	551	-23.1005	4.49265e-63	0.000420735	0.0109391
721	GO:0042257	ribosomal subunit assembly	BP	47	-52.3067	6.69729e-142	0.000405095	0.010708
14	GO:0006996	organelle organization and biogenesis	BP	1312	-17.965	3.25759e-49	0.000334784	0.0091546
980	GO:0005654	nucleoplasm	CC	321	-28.8009	1.85003e-78	0.000251613	0.00700102
1281	GO:0003702	RNA polymerase II transcription factor activity	MF	125	-40.262	2.15766e-109	0.000187157	0.00530056
1167	GO:0044452	nucleolar part	CC	103	-43.0266	7.45676e-117	0.00017059	0.00491919
1283	GO:0003704	specific RNA polymerase II transcription factor activity	MF	47	-54.516	7.29306e-148	0.000163958	0.0048155
981	GO:0031981	nuclear lumen	CC	512	-26.0725	4.27582e-71	8.73699e-05	0.00271703
487	GO:0006413	translational initiation	BP	44	-57.6258	2.94958e-156	6.55166e-05	0.0021206
982	GO:0044451	nucleoplasm part	CC	301	-31.7148	2.52822e-86	6.4306e-05	0.0021206
1414	GO:0008135	translation factor activity, nucleic acid binding	MF	53	-54.7343	1.87861e-148	6.48114e-05	0.0021206
802	GO:0006360	transcription from RNA polymerase I promoter	BP	35	-63.1871	2.88366e-171	2.7886e-05	0.000982825
679	GO:0006383	transcription from RNA polymerase III promoter	BP	37	-62.553	1.4835e-169	2.43402e-05	0.000877355
941	GO:0043226	organelle	CC	3656	-22.8334	2.36169e-62	2.36011e-05	0.000870497
944	GO:0043229	intracellular organelle	CC	3656	-22.8334	2.36169e-62	2.36011e-05	0.000870497
5	GO:0009987	cellular process	BP	4015	-25.7609	2.96494e-70	2.00612e-05	0.000776025
108	GO:0006366	transcription from RNA polymerase II promoter	BP	324	-33.0918	4.85642e-90	1.50699e-05	0.00059752
1191	GO:0000119	mediator complex	CC	21	-75.2383	8.59305e-204	6.3393e-06	0.000264583
19	GO:0042254	ribosome biogenesis and assembly	BP	334	-35.3352	4.27991e-96	2.22276e-06	9.79247e-05
18	GO:0022618	protein-RNA complex assembly	BP	128	-48.4918	1.32485e-131	1.25815e-06	5.70122e-05
311	GO:0032200	telomere organization and biogenesis	BP	260	-39.4436	3.49e-107	9.11991e-07	4.25417e-05
312	GO:0000723	telomere maintenance	BP	260	-39.4436	3.49e-107	9.11991e-07	4.25417e-05
1217	GO:0005666	DNA-directed RNA polymerase III complex	CC	17	-84.7958	1.37659e-229	4.38876e-07	2.17518e-05
1543	GO:0016455	RNA polymerase II transcription mediator activity	MF	21	-80.8095	7.90098e-219	3.90991e-07	2.00036e-05
1175	GO:0005832	chaperonin-containing T-complex	CC	11	-95.0575	2.77064e-257	2.97722e-07	1.57396e-05
2	GO:0008152	metabolic process	BP	3237	-26.0291	5.59903e-71	2.61788e-07	1.43171e-05
10	GO:0044238	primary metabolic process	BP	2951	-25.9789	7.64892e-71	1.00863e-07	5.71315e-06
9	GO:0044237	cellular metabolic process	BP	3034	-26.5452	2.26688e-72	7.35978e-08	4.32319e-06
1218	GO:0005736	DNA-directed RNA polymerase I complex	CC	14	-92.7042	6.22557e-251	6.92962e-08	4.22707e-06
17	GO:0022613	ribonucleoprotein complex biogenesis and assembly	BP	400	-37.7982	9.63326e-103	4.55425e-08	2.88921e-06
1376	GO:0016779	nucleotidyltransferase activity	MF	81	-63.2137	2.44463e-171	4.5469e-09	3.00475e-07
3	GO:0009058	biosynthetic process	BP	961	-32.0485	3.17764e-87	2.12619e-09	1.46614e-07
7	GO:0019538	protein metabolic process	BP	1336	-29.8117	3.46127e-81	2.0507e-09	1.46614e-07
12	GO:0044260	cellular macromolecule metabolic process	BP	1323	-29.9151	1.81971e-81	1.93612e-09	1.46224e-07
13	GO:0044267	cellular protein metabolic process	BP	1272	-30.7187	1.23391e-83	9.65079e-10	7.65307e-08
943	GO:0043228	non-membrane-bound organelle	CC	906	-35.9434	9.76902e-98	3.2972e-11	2.75229e-09
946	GO:0043232	intracellular non-membrane-bound organelle	CC	906	-35.9434	9.76902e-98	3.2972e-11	2.75229e-09
8	GO:0043170	macromolecule metabolic process	BP	2468	-32.8479	2.2106e-89	9.03584e-12	8.42991e-10
939	GO:0032991	macromolecular complex	CC	1538	-33.8601	4.09706e-92	4.256e-12	4.21876e-10
11	GO:0044249	cellular biosynthetic process	BP	722	-39.9455	1.54285e-108	3.03751e-12	3.21167e-10
936	GO:0030529	ribonucleoprotein complex	CC	488	-45.9755	8.19327e-125	3.7157e-13	4.20935e-11
983	GO:0016591	DNA-directed RNA polymerase II, holoenzyme	CC	70	-78.9392	8.82083e-214	3.85329e-14	4.70101e-12
6	GO:0010467	gene expression	BP	1336	-41.0536	1.57632e-111	3.99576e-16	5.28106e-14
1219	GO:0005665	DNA-directed RNA polymerase II, core complex	CC	12	-157.055	0	2.43282e-16	3.50768e-14
1583	GO:0003899	DNA-directed RNA polymerase activity	MF	33	-104.826	1.19656e-283	1.87305e-17	2.97066e-15
1584	GO:0034062	RNA polymerase activity	MF	33	-104.826	1.19656e-283	1.87305e-17	2.97066e-15
1214	GO:0000428	DNA-directed RNA polymerase complex	CC	31	-108.777	2.59884e-294	3.44622e-18	6.83213e-16
1215	GO:0030880	RNA polymerase complex	CC	31	-108.777	2.59884e-294	3.44622e-18	6.83213e-16
1216	GO:0055029	nuclear DNA-directed RNA polymerase complex	CC	31	-108.777	2.59884e-294	3.44622e-18	6.83213e-16
4	GO:0009059	macromolecule biosynthetic process	BP	526	-55.3819	3.35584e-150	1.7945e-19	5.69215e-17
934	GO:0005840	ribosome	CC	287	-66.1493	2.91784e-179	8.94465e-21	3.54655e-18
1224	GO:0005198	structural molecule activity	MF	324	-68.7947	2.11383e-186	9.01587e-24	4.76639e-21
21	GO:0006412	translation	BP	366	-68.4345	1.98286e-185	7.97327e-25	6.3228e-22
1225	GO:0003735	structural constituent of ribosome	MF	200	-84.1384	8.18644e-228	1.83172e-28	2.90512e-25
